# Supplementary material for: Interferon‐regulated suprabasin is essential for stress‐induced stem‐like cell conversion and therapy resistance of human malignancies
Source: Mol Oncol. 2019 Jun 10;13(7):1467–89. doi: 10.1002/1878-0261.12480 (PMC6599850; doi:10.1002/1878-0261.12480)
Supplement: Supplementary file 6 — Table S1. Transcriptome analysis of cells surviving fIR and 5‐AC treatment. Excel table containing the log2 fold‐change (log2FC) of mRNA expression significantly deregulated in irradiated (10 × 2 Gy) DU145 and MCF‐7 cells and 5‐AC (7 × 4 μm)‐treated HeLa cells compared to non‐irradiated, non‐treated control cells (1A) and results from annotation enrichment performed on clusters from the heat map (1B). P – values were adjusted using the Benjamini–Hochberg false discovery rate (FDR) method. [file MOL2-13-1467-s006.xlsx]

## Sheet: Suppl table 1a
DU145_nonad_ctrl	MCF7_nonad_ctrl	HeLa_nonad_ctrl	GOBP name	GOMF name	GOCC name	KEGG name	P.Value-cD_nonadh_ctrl	P.Value-cM_nonadh_ctrl	P.Value-cH_nonadh_ctrl	adj.P.Val-cM_nonadh_ctrl	adj.P.Val-cD_nonadh_ctrl	adj.P.Val-cH_nonadh_ctrl	UNIPROT	ENTREZID	SYMBOL	GENENAME	UNIGENE	ID	MAP	CHR
#!{Type}E	E	E	C	C	C	C	N	N	N	N	N	N	T	T	T	T	T	T	T	T
0.26	-0.74	-0.45	alanyl-tRNA aminoacylation;amine metabolic process;amino acid activation;anatomical structure development;biological regulation;carboxylic acid metabolic process;cellular amine metabolic process;cellular amino acid metabolic process;cellular ketone metabolic process;cellular macromolecule metabolic process;cellular metabolic process;cellular nitrogen compound metabolic process;cellular process;ce…	adenyl nucleotide binding;adenyl ribonucleotide binding;alanine-tRNA ligase activity;amine binding;amino acid binding;aminoacyl-tRNA editing activity;aminoacyl-tRNA ligase activity;ATP binding;binding;carboxylic acid binding;carboxylic ester hydrolase activity;catalytic activity;cation binding;hydrolase activity;hydrolase activity, acting on ester bonds;ion binding;ligase activity;ligase activity…	cell part;cytoplasmic part;cytosol;intracellular part	Aminoacyl-tRNA biosynthesis	0.0079	0.00031	0.0062	0.0029	0.025	0.03	P49588	16	AARS	alanyl-tRNA synthetase	Hs.315137	ILMN_1662364	16q22	16
0.77	1.51	1.87					2.4e-05	4.8e-05	4.5e-08	0.0006	0.00012	9.3e-07	B2RUU2,B7XCW9,O95477	19	ABCA1	ATP-binding cassette, sub-family A (ABC1), member 1	Hs.659274	ILMN_1766054	9q31.1	9
-0.53	1.03	-0.95	biological regulation;chemical homeostasis;cholesterol homeostasis;homeostatic process;lipid homeostasis;lipid metabolic process;metabolic process;primary metabolic process;regulation of biological process;regulation of biological quality;regulation of biosynthetic process;regulation of cellular biosynthetic process;regulation of cellular localization;regulation of cellular macromolecule biosynth…	active transmembrane transporter activity;adenyl nucleotide binding;adenyl ribonucleotide binding;ATP binding;ATPase activity;ATPase activity, coupled;ATPase activity, coupled to movement of substances;ATPase activity, coupled to transmembrane movement of substances;binding;catalytic activity;hydrolase activity;hydrolase activity, acting on acid anhydrides;hydrolase activity, acting on acid anhyd…	ATP-binding cassette (ABC) transporter complex;cell part;cytoplasmic membrane-bounded vesicle;cytoplasmic part;cytoplasmic vesicle;cytoskeletal part;endosomal part;endosome;endosome membrane;integral to membrane;intracellular membrane-bounded organelle;intracellular organelle;intracellular organelle part;intracellular part;intrinsic to membrane;lysosomal membrane;lysosome;lytic vacuole;macromolec…	ABC transporters;Lysosome	0.00036	0.00069	0.0002	0.0057	0.0014	0.0016	Q9BZC7	20	ABCA2	ATP-binding cassette, sub-family A (ABC1), member 2	Hs.421202	ILMN_1747627	9q34	9
-0.26	0.65	-0.46	ATP catabolic process;ATP metabolic process;biological regulation;catabolic process;cellular catabolic process;cellular component organization;cellular component organization or biogenesis;cellular metabolic process;cellular nitrogen compound catabolic process;cellular nitrogen compound metabolic process;cellular process;cholesterol efflux;cholesterol transport;establishment of localization;heter…	adenyl nucleotide binding;adenyl ribonucleotide binding;ATP binding;ATPase activity;binding;catalytic activity;hydrolase activity;hydrolase activity, acting on acid anhydrides;hydrolase activity, acting on acid anhydrides, in phosphorus-containing anhydrides;nucleoside-triphosphatase activity;nucleotide binding;purine nucleotide binding;purine ribonucleoside triphosphate binding;purine ribonucleo…	cell part;cytoplasmic part;endosomal part;endosome;endosome membrane;Golgi apparatus part;Golgi membrane;integral to membrane;intracellular membrane-bounded organelle;intracellular organelle;intracellular organelle part;intracellular part;intrinsic to membrane;late endosome;late endosome membrane;lysosomal membrane;lysosome;lytic vacuole;membrane;membrane part;membrane-bounded organelle;organelle…	ABC transporters	0.0047	0.00083	0.0035	0.0066	0.015	0.018	Q8WWZ7	23461	ABCA5	ATP-binding cassette, sub-family A (ABC1), member 5	Hs.731824	ILMN_1722286	17q24.3	17
-0.78	0.63	-1.12	anatomical structure development;biological regulation;biosynthetic process;brain development;cadmium ion transmembrane transport;cadmium ion transport;cation homeostasis;cation transport;cellular biosynthetic process;cellular cation homeostasis;cellular chemical homeostasis;cellular homeostasis;cellular ion homeostasis;cellular iron ion homeostasis;cellular metabolic process;cellular metal ion h…	active transmembrane transporter activity;adenyl nucleotide binding;adenyl ribonucleotide binding;ATP binding;ATPase activity;ATPase activity, coupled;ATPase activity, coupled to movement of substances;ATPase activity, coupled to transmembrane movement of substances;binding;catalytic activity;cation binding;cofactor transporter activity;efflux transmembrane transporter activity;heme binding;heme …	ATP-binding cassette (ABC) transporter complex;cell part;cytoplasmic part;endoplasmic reticulum;Golgi apparatus;integral to membrane;integral to mitochondrial membrane;integral to mitochondrial outer membrane;integral to organelle membrane;intracellular membrane-bounded organelle;intracellular organelle;intracellular organelle part;intracellular part;intrinsic to membrane;intrinsic to mitochondri…	ABC transporters	1.5e-08	0.0065	4.6e-07	0.037	1.2e-07	7.3e-06	Q9NP58	10058	ABCB6	ATP-binding cassette, sub-family B (MDR/TAP), member 6	Hs.107911	ILMN_2193980	2q36	2
-0.87	-1.02	-0.44					1.5e-11	2.8e-06	0.0064	5.4e-05	2.1e-10	0.03	O75027,G3XAC4,Q7Z3K5,B4DGL8	22	ABCB7	ATP-binding cassette, sub-family B (MDR/TAP), member 7	Hs.370480	ILMN_1687840	Xq13.3	X
1.16	1.72	2.13	amine transport;amino acid transport;anion homeostasis;biological regulation;carboxylic acid transport;cellular anion homeostasis;cellular chemical homeostasis;cellular chloride ion homeostasis;cellular homeostasis;cellular ion homeostasis;cellular monovalent inorganic anion homeostasis;cellular process;chemical homeostasis;chloride ion homeostasis;drug transmembrane transport;drug transport;esta…	active transmembrane transporter activity;adenyl nucleotide binding;adenyl ribonucleotide binding;anion transmembrane transporter activity;ATP binding;ATPase activity;ATPase activity, coupled;ATPase activity, coupled to movement of substances;ATPase activity, coupled to transmembrane movement of substances;binding;catalytic activity;hydrolase activity;hydrolase activity, acting on acid anhydrides…	apical plasma membrane;cell junction;cell part;cell-cell junction;integral to membrane;integral to plasma membrane;intercellular canaliculus;intrinsic to membrane;intrinsic to plasma membrane;membrane part;plasma membrane part	ABC transporters;Bile secretion	2.3e-11	4.5e-08	3e-12	1.5e-06	3.2e-10	1.6e-10	Q92887	1244	ABCC2	ATP-binding cassette, sub-family C (CFTR/MRP), member 2	Hs.368243	ILMN_1676278	10q24	10
0.74	-0.43	-0.45		acylglycerol lipase activity;carboxylic ester hydrolase activity;catalytic activity;hydrolase activity;hydrolase activity, acting on ester bonds;lipase activity	cell part;integral to membrane;intrinsic to membrane;membrane part		4.9e-13	0.0035	0.00036	0.022	9.9e-12	0.0026	Q8N2K0	26090	ABHD12	abhydrolase domain containing 12	Hs.441550	ILMN_1745116	20p11.21	20
-0.78	-0.67	2.17	metabolic process	catalytic activity;hydrolase activity	cell part;integral to membrane;intrinsic to membrane;membrane part		4e-08	0.0061	2.7e-13	0.035	3e-07	1.7e-11	Q8IUS5	253152	EPHX4	epoxide hydrolase 4	Hs.201555	ILMN_1719498	1p22.1	1
0.57	0.96	-0.64					2.2e-05	0.00032	0.0028	0.003	0.00011	0.015	B3KSG3,B3KVH2,O14639,B7Z4H1,B4DQA3	3983	ABLIM1	actin binding LIM protein 1	Hs.438236,Hs.538331,Hs.593868	ILMN_1731610	10q25	10
1.8	0.91	1.04	biological regulation;regulation of biological process;regulation of cell growth;regulation of cellular component organization;regulation of cellular process;regulation of growth				1.4e-20	2.6e-05	1e-07	0.00035	1.6e-18	1.9e-06	Q8N961	25841	ABTB2	ankyrin repeat and BTB (POZ) domain containing 2	Hs.23361	ILMN_1753370	11p13	11
-0.25	0.75	0.56	bile acid metabolic process;carboxylic acid catabolic process;carboxylic acid metabolic process;catabolic process;cellular catabolic process;cellular ketone metabolic process;cellular lipid catabolic process;cellular lipid metabolic process;cellular metabolic process;cellular process;fatty acid beta-oxidation;fatty acid beta-oxidation using acyl-CoA oxidase;fatty acid catabolic process;fatty acid…	acetyl-CoA C-acyltransferase activity;acyl-CoA oxidase activity;C-acyltransferase activity;catalytic activity;oxidoreductase activity;oxidoreductase activity, acting on the CH-CH group of donors;oxidoreductase activity, acting on the CH-CH group of donors, oxygen as acceptor;palmitoyl-CoA oxidase activity;transferase activity;transferase activity, transferring acyl groups;transferase activity, tr…	cell part;cytoplasmic part;intracellular organelle lumen;intracellular organelle part;intracellular part;membrane-enclosed lumen;microbody lumen;microbody part;organelle lumen;organelle part;peroxisomal matrix;peroxisomal part	Benzoate degradation;Biosynthesis of unsaturated fatty acids;Fatty acid metabolism;Peroxisome;PPAR signaling pathway;Valine, leucine and isoleucine degradation	0.0076	0.00024	0.00077	0.0024	0.024	0.005	P09110	30	ACAA1	acetyl-CoA acyltransferase 1	Hs.643487	ILMN_1738921	3p22.2	3
-0.71	-0.53	-0.38					5.3e-11	0.0019	0.0061	0.013	6.8e-10	0.029	Q13085,Q7Z5W8,B2ZZ90	31	ACACA	acetyl-CoA carboxylase alpha	Hs.160556	ILMN_2331636	17q21	17
-0.73	-0.62	-0.66		acyl-CoA dehydrogenase activity;binding;catalytic activity;coenzyme binding;cofactor binding;flavin adenine dinucleotide binding;oxidoreductase activity;oxidoreductase activity, acting on the CH-CH group of donors	cell part;cell projection;cytoplasmic part;dendrite;intracellular membrane-bounded organelle;intracellular organelle;intracellular part;membrane-bounded organelle;mitochondrion;neuron projection;nucleus;organelle	Geraniol degradation;Naphthalene degradation	1.6e-11	0.00025	9.4e-06	0.0024	2.3e-10	0.0001	Q9H845	28976	ACAD9	acyl-CoA dehydrogenase family, member 9	Hs.567482	ILMN_1775579	3q21.3	3
-0.8	-0.63	0.79					2.7e-10	0.002	1.2e-05	0.014	3e-09	0.00013	P11310,B7Z9I1,Q5HYG7,Q5T4U5,B4DJE7	34	ACADM	acyl-CoA dehydrogenase, C-4 to C-12 straight chain	Hs.445040	ILMN_2053679	1p31	1
-0.45	-0.98	0.46	biological regulation;positive regulation of catalytic activity;positive regulation of GTPase activity;positive regulation of hydrolase activity;positive regulation of molecular function;regulation of ARF GTPase activity;regulation of biological process;regulation of catabolic process;regulation of catalytic activity;regulation of cellular catabolic process;regulation of cellular metabolic proces…	ARF GTPase activator activity;binding;cation binding;enzyme activator activity;enzyme regulator activity;GTPase activator activity;GTPase regulator activity;ion binding;lipid binding;metal ion binding;nucleoside-triphosphatase regulator activity;phospholipid binding;small GTPase regulator activity;transition metal ion binding;zinc ion binding		Endocytosis	2e-05	8.7e-06	0.0063	0.00014	0.0001	0.03	Q15057	23527	ACAP2	ArfGAP with coiled-coil, ankyrin repeat and PH domains 2	Hs.593373	ILMN_3236270	3q29	3
-0.83	-0.72	-0.71	adipose tissue development;amine catabolic process;amine metabolic process;anatomical structure development;biosynthetic process;brain development;branched chain family amino acid catabolic process;branched chain family amino acid metabolic process;carboxylic acid catabolic process;carboxylic acid metabolic process;catabolic process;cellular amine metabolic process;cellular amino acid catabolic p…	acetyl-CoA C-acetyltransferase activity;acetyl-CoA C-acyltransferase activity;acetyltransferase activity;binding;C-acetyltransferase activity;C-acyltransferase activity;catalytic activity;cation binding;coenzyme binding;cofactor binding;ion binding;metal ion binding;transferase activity;transferase activity, transferring acyl groups;transferase activity, transferring acyl groups other than amino-…	cell part;cytoplasmic part;intracellular organelle lumen;intracellular organelle part;intracellular part;membrane;membrane-enclosed lumen;mitochondrial inner membrane;mitochondrial matrix;mitochondrial membrane;mitochondrial part;organelle inner membrane;organelle lumen;organelle membrane;organelle part	Benzoate degradation;Butanoate metabolism;Carbon fixation pathways in prokaryotes;Fatty acid metabolism;Glyoxylate and dicarboxylate metabolism;Lysine degradation;Propanoate metabolism;Pyruvate metabolism;Synthesis and degradation of ketone bodies;Terpenoid backbone biosynthesis;Tryptophan metabolism;Two-component system;Valine, leucine and isoleucine degradation	4.1e-10	0.00091	0.00013	0.0071	4.5e-09	0.0011	P24752	38	ACAT1	acetyl-CoA acetyltransferase 1	Hs.232375	ILMN_1800008	11q22.3	11
-1.07	-0.93	-2.99					2.1e-08	0.0047	9.5e-14	0.028	1.7e-07	6.7e-12	Q9BWD1,B7Z233	39	ACAT2	acetyl-CoA acetyltransferase 2	Hs.571037	ILMN_1708672	6q25.3	6
-0.42	-0.68	-0.93					0.0005	0.0041	1.4e-05	0.025	0.002	0.00014	B2RAA8,Q9BR61	84320	ACBD6	acyl-CoA binding domain containing 6	Hs.200051	ILMN_1684271	1q25.1	1
-0.59	-0.52	-0.64	carboxylic acid catabolic process;carboxylic acid metabolic process;catabolic process;cellular catabolic process;cellular ketone metabolic process;cellular lipid metabolic process;cellular metabolic process;cellular process;coenzyme metabolic process;cofactor metabolic process;dicarboxylic acid catabolic process;dicarboxylic acid metabolic process;fatty acid metabolic process;lipid metabolic proc…	acyl-CoA hydrolase activity;acyl-CoA thioesterase activity;carboxylesterase activity;carboxylic ester hydrolase activity;catalytic activity;CoA hydrolase activity;hydrolase activity;hydrolase activity, acting on ester bonds;palmitoyl-CoA hydrolase activity;succinyl-CoA hydrolase activity;thiolester hydrolase activity	cell part;cytoplasmic part;intracellular membrane-bounded organelle;intracellular organelle;intracellular part;membrane-bounded organelle;microbody;organelle;peroxisome	Biosynthesis of unsaturated fatty acids	5.2e-09	0.0021	2.4e-05	0.014	4.7e-08	0.00024	Q8N9L9	122970	ACOT4	acyl-CoA thioesterase 4	Hs.49433	ILMN_1764321	14q24.3	14
-0.48	-0.58	-0.65					4.2e-09	6.9e-05	4.7e-07	0.00081	3.8e-08	7.4e-06	B5MCC7,P24666,Q59EH3	52	ACP1	acid phosphatase 1, soluble	Hs.558296	ILMN_1669633	2p25	2
0.65	1.3	4.34			cell part;intracellular membrane-bounded organelle;intracellular organelle;intracellular part;membrane-bounded organelle;nucleus;organelle		8.2e-05	0.00012	7.2e-19	0.0013	0.00037	1.2e-16	Q96QF7	93953	ACRC	acidic repeat containing	Hs.135167	ILMN_1666690	Xq13.1	X
-0.25	-0.68	-0.61					0.012	0.0014	0.00058	0.01	0.036	0.0039	Q4G176,F5H5A1	197322	ACSF3	acyl-CoA synthetase family member 3	Hs.461727,Hs.720526	ILMN_1716832	16q24.3	16
2.79	2.69	0.93	actin cytoskeleton organization;actin filament organization;actin filament-based movement;actin filament-based process;actin-mediated cell contraction;actin-myosin filament sliding;anatomical structure development;cell development;cell growth;cellular component movement;cellular component organization;cellular component organization at cellular level;cellular component organization or biogenesis;…	adenyl nucleotide binding;adenyl ribonucleotide binding;ADP binding;ATP binding;binding;cytoskeletal protein binding;myosin binding;nucleotide binding;protein binding;purine nucleotide binding;purine ribonucleoside triphosphate binding;purine ribonucleotide binding;ribonucleotide binding;structural constituent of cytoskeleton;structural molecule activity	actin filament;actin filament bundle;actomyosin;cell part;contractile fiber part;cytoplasmic part;cytoskeletal part;cytosol;extracellular membrane-bounded organelle;extracellular organelle;extracellular region part;extracellular vesicular exosome;intracellular organelle part;intracellular part;macromolecular complex;membrane-bounded organelle;membrane-bounded vesicle;organelle;organelle part;prot…		5.8e-24	1.1e-13	2.2e-05	2.1e-11	1.7e-21	0.00022	P68133	58	ACTA1	actin, alpha 1, skeletal muscle	Hs.1288	ILMN_2125869	1q42.13	1
1.15	3.06	2.06					6.2e-08	1.7e-10	2e-08	1.3e-08	4.6e-07	4.6e-07	D2JYH4,P62736	59	ACTA2	actin, alpha 2, smooth muscle, aorta	Hs.500483	ILMN_1671703	10q23.3	10
-0.54	-0.93	-0.47	anatomical structure development;biological regulation;biosynthetic process;cellular biosynthetic process;cellular component organization;cellular component organization at cellular level;cellular component organization or biogenesis;cellular component organization or biogenesis at cellular level;cellular macromolecule biosynthetic process;cellular macromolecule metabolic process;cellular metabol…	adenyl nucleotide binding;adenyl ribonucleotide binding;ATP binding;binding;chromatin binding;nucleotide binding;protein binding transcription factor activity;purine nucleotide binding;purine ribonucleoside triphosphate binding;purine ribonucleotide binding;ribonucleotide binding;transcription coactivator activity;transcription cofactor activity;transcription factor binding transcription factor a…	cell part;chromatin remodeling complex;chromosomal part;DNA helicase complex;H4/H2A histone acetyltransferase complex;histone acetyltransferase complex;Ino80 complex;intracellular organelle part;intracellular part;macromolecular complex;membrane;npBAF complex;NuA4 histone acetyltransferase complex;nuclear chromosome part;nuclear part;nucleoplasm part;organelle part;plasma membrane;protein complex…		2.9e-07	5.8e-06	0.0027	9.9e-05	1.9e-06	0.015	O96019	86	ACTL6A	actin-like 6A	Hs.435326	ILMN_1749297	3q26.33	3
-0.52	-0.5	-0.53	anatomical structure development;biological regulation;biosynthetic process;cellular biosynthetic process;cellular component organization;cellular component organization at cellular level;cellular component organization or biogenesis;cellular component organization or biogenesis at cellular level;cellular macromolecule biosynthetic process;cellular macromolecule metabolic process;cellular metabol…	adenyl nucleotide binding;adenyl ribonucleotide binding;ATP binding;binding;chromatin binding;nucleotide binding;protein binding transcription factor activity;purine nucleotide binding;purine ribonucleoside triphosphate binding;purine ribonucleotide binding;ribonucleotide binding;transcription coactivator activity;transcription cofactor activity;transcription factor binding transcription factor a…	cell part;chromatin remodeling complex;chromosomal part;DNA helicase complex;H4/H2A histone acetyltransferase complex;histone acetyltransferase complex;Ino80 complex;intracellular organelle part;intracellular part;macromolecular complex;membrane;npBAF complex;NuA4 histone acetyltransferase complex;nuclear chromosome part;nuclear part;nucleoplasm part;organelle part;plasma membrane;protein complex…		2.2e-08	0.0018	0.00012	0.013	1.8e-07	0.00098	O96019	86	ACTL6A	actin-like 6A	Hs.435326	ILMN_2328280	3q26.33	3
-0.48	-0.82	0.82	actin crosslink formation;actin cytoskeleton organization;actin filament bundle assembly;actin filament organization;actin filament-based process;biological regulation;cell activation;cell junction assembly;cell junction organization;cell-substrate junction assembly;cellular component assembly;cellular component assembly at cellular level;cellular component organization;cellular component organiz…	binding;calcium ion binding;cation binding;integrin binding;ion binding;metal ion binding;protein binding;protein complex binding;receptor binding	adherens junction;anchoring junction;cell junction;cell part;cell projection;cell projection part;cell-cell adherens junction;cell-cell junction;cell-substrate adherens junction;cell-substrate junction;contractile fiber part;cytoplasmic membrane-bounded vesicle lumen;cytoplasmic part;cytoplasmic vesicle part;cytoskeleton;cytosol;dendritic spine;extracellular membrane-bounded organelle;extracellul…	Adherens junction;Amoebiasis;Arrhythmogenic right ventricular cardiomyopathy (ARVC);Focal adhesion;Leukocyte transendothelial migration;Regulation of actin cytoskeleton;Systemic lupus erythematosus;Tight junction	0.0002	0.0015	0.0002	0.011	0.00082	0.0015	P12814	87	ACTN1	actinin, alpha 1	Hs.509765	ILMN_2232177	14q24,14q22-q24	14
-0.71	-0.81	-1.45	adenosine catabolic process;adenosine metabolic process;biosynthetic process;catabolic process;cellular aromatic compound metabolic process;cellular biosynthetic process;cellular catabolic process;cellular metabolic compound salvage;cellular metabolic process;cellular nitrogen compound biosynthetic process;cellular nitrogen compound catabolic process;cellular nitrogen compound metabolic process;c…	adenosine deaminase activity;binding;catalytic activity;cation binding;deaminase activity;hydrolase activity;hydrolase activity, acting on carbon-nitrogen (but not peptide) bonds;hydrolase activity, acting on carbon-nitrogen (but not peptide) bonds, in cyclic amidines;ion binding;metal ion binding	cell part;cytoplasmic part;cytosol;intracellular part		2.3e-08	0.00032	3.9e-10	0.003	1.8e-07	1.3e-08	Q6DHV7	161823	ADAL	adenosine deaminase-like	Hs.533913	ILMN_1725043	15q15.3	15
0.24	-0.42	-1.32		adenyl nucleotide binding;adenyl ribonucleotide binding;ATP binding;binding;catalytic activity;kinase activity;nucleotide binding;phosphotransferase activity, alcohol group as acceptor;protein kinase activity;protein serine/threonine kinase activity;purine nucleotide binding;purine ribonucleoside triphosphate binding;purine ribonucleotide binding;ribonucleotide binding;transferase activity;transf…	cell part;cytoplasmic part;extracellular region;intracellular membrane-bounded organelle;intracellular organelle;intracellular part;membrane-bounded organelle;mitochondrion;organelle		0.0012	0.0054	3.2e-13	0.031	0.0043	2e-11	Q86TW2	57143	ADCK1	aarF domain containing kinase 1	Hs.413208	ILMN_1698777	14q24.3	14
-1.05	-0.59	-0.95	2'-deoxyribonucleotide biosynthetic process;2'-deoxyribonucleotide metabolic process;adenosine metabolic process;AMP biosynthetic process;AMP metabolic process;AMP salvage;biological regulation;biosynthetic process;cell proliferation;cellular aromatic compound metabolic process;cellular biosynthetic process;cellular metabolic compound salvage;cellular metabolic process;cellular nitrogen compound …	adenosine kinase activity;adenyl nucleotide binding;adenyl ribonucleotide binding;ATP binding;binding;catalytic activity;cation binding;ion binding;kinase activity;metal ion binding;nucleobase-containing compound kinase activity;nucleoside kinase activity;nucleotide binding;phosphotransferase activity, alcohol group as acceptor;purine nucleotide binding;purine ribonucleoside triphosphate binding;…	cell part;cytoplasmic part;cytosol;intracellular membrane-bounded organelle;intracellular organelle;intracellular part;membrane-bounded organelle;nucleus;organelle	Purine metabolism	2.2e-18	4.8e-05	1.3e-10	0.0006	1.6e-16	5.2e-09	P55263	132	ADK	adenosine kinase	Hs.656586	ILMN_2358626	10q22,10q11-q24	10
-1.12	-0.71	-1.34	2'-deoxyribonucleotide biosynthetic process;2'-deoxyribonucleotide metabolic process;adenosine metabolic process;AMP biosynthetic process;AMP metabolic process;AMP salvage;biological regulation;biosynthetic process;cell proliferation;cellular aromatic compound metabolic process;cellular biosynthetic process;cellular metabolic compound salvage;cellular metabolic process;cellular nitrogen compound …	adenosine kinase activity;adenyl nucleotide binding;adenyl ribonucleotide binding;ATP binding;binding;catalytic activity;cation binding;ion binding;kinase activity;metal ion binding;nucleobase-containing compound kinase activity;nucleoside kinase activity;nucleotide binding;phosphotransferase activity, alcohol group as acceptor;purine nucleotide binding;purine ribonucleoside triphosphate binding;…	cell part;cytoplasmic part;cytosol;intracellular membrane-bounded organelle;intracellular organelle;intracellular part;membrane-bounded organelle;nucleus;organelle	Purine metabolism	9.6e-12	0.0044	4.4e-08	0.026	1.5e-10	9.1e-07	P55263	132	ADK	adenosine kinase	Hs.656586	ILMN_1801020	10q22,10q11-q24	10
4.36	3.35	1.14	aging;anatomical structure development;anatomical structure formation involved in morphogenesis;anatomical structure morphogenesis;androgen metabolic process;biological regulation;biosynthetic process;blood circulation;branching involved in embryonic placenta morphogenesis;C21-steroid hormone biosynthetic process;C21-steroid hormone metabolic process;calcium ion homeostasis;cAMP biosynthetic proc…	binding;protein binding;receptor binding	cell part;cytoplasm;extracellular region part;extracellular space;intracellular part	Vascular smooth muscle contraction	1.1e-26	3.2e-13	4.7e-05	5.4e-11	7.3e-24	0.00043	P35318	133	ADM	adrenomedullin	Hs.441047	ILMN_1708934	11p15.4	11
-0.66	0.82	-0.77					3.4e-06	0.0022	0.00063	0.015	1.9e-05	0.0042	P30542,B7Z379,B7Z1L9	134	ADORA1	adenosine A1 receptor	Hs.77867	ILMN_1747227	1q32.1	1
0.39	-0.69	0.54	activation of adenylate cyclase activity;activation of adenylate cyclase activity by G-protein signaling pathway;activation of MAPK activity;biological regulation;cAMP-mediated signaling;cell communication;cell surface receptor linked signaling pathway;cellular defense response;cellular macromolecule metabolic process;cellular metabolic process;cellular process;cellular protein metabolic process;…	adenosine receptor activity, G-protein coupled;G-protein coupled receptor activity;molecular transducer activity;purinergic receptor activity;receptor activity;signal transducer activity;signaling receptor activity;transmembrane signaling receptor activity	cell part;integral to membrane;integral to plasma membrane;intrinsic to membrane;intrinsic to plasma membrane;membrane part;plasma membrane part	Calcium signaling pathway;Neuroactive ligand-receptor interaction;Vascular smooth muscle contraction	0.00085	0.0035	0.0054	0.022	0.0032	0.026	P29275	136	ADORA2B	adenosine A2b receptor	Hs.167046	ILMN_1703946	17p12	17
-0.4	-1.19	-0.9	aerobic respiration;AMP biosynthetic process;AMP metabolic process;biosynthetic process;cellular aromatic compound metabolic process;cellular biosynthetic process;cellular component assembly;cellular component organization;cellular component organization or biogenesis;cellular metabolic process;cellular nitrogen compound biosynthetic process;cellular nitrogen compound metabolic process;cellular p…	(S)-2-(5-amino-1-(5-phospho-D-ribosyl)imidazole-4-carboxamido)succinate AMP-lyase (fumarate-forming) activity;amidine-lyase activity;carbon-nitrogen lyase activity;catalytic activity;lyase activity;N6-(1,2-dicarboxyethyl)AMP AMP-lyase (fumarate-forming) activity	cell part;cytoplasmic part;cytosol;intracellular membrane-bounded organelle;intracellular organelle;intracellular part;membrane-bounded organelle;mitochondrion;organelle	Alanine, aspartate and glutamate metabolism;Purine metabolism	1.2e-06	5.4e-10	4.9e-09	3.5e-08	7.2e-06	1.3e-07	P30566	158	ADSL	adenylosuccinate lyase	Hs.75527	ILMN_1790757	22q13.2	22
2.65	1.82	0.74	biological regulation;cellular process;cellular response to stimulus;cellular response to stress;DNA damage response, signal transduction by p53 class mediator;DNA damage response, signal transduction by p53 class mediator resulting in induction of apoptosis;DNA damage response, signal transduction resulting in induction of apoptosis;induction of apoptosis;induction of apoptosis by intracellular …	binding;catalytic activity;exonuclease activity;hydrolase activity;hydrolase activity, acting on ester bonds;nuclease activity;nucleic acid binding	cell part;intracellular non-membrane-bounded organelle;intracellular organelle;intracellular organelle part;intracellular part;non-membrane-bounded organelle;nuclear part;nucleolus;nucleoplasm;organelle;organelle part		3.8e-23	2.8e-09	0.00042	1.4e-07	8.5e-21	0.003	Q8WTP8	64782	AEN	apoptosis enhancing nuclease	Hs.436102	ILMN_3240321	15q26.1	15
-0.67	1.3	0.75	biological regulation;defense response;inflammatory response;positive regulation of biological process;positive regulation of biosynthetic process;positive regulation of cell communication;positive regulation of cellular biosynthetic process;positive regulation of cellular metabolic process;positive regulation of cellular process;positive regulation of cytokine production;positive regulation of e…	binding;enzyme activator activity;enzyme regulator activity;kinase activator activity;kinase regulator activity;lipid binding;phospholipid binding;protein kinase activator activity;protein kinase regulator activity;protein tyrosine kinase activator activity	aggresome;cell part;cytoplasm;inclusion body;intracellular membrane-bounded organelle;intracellular organelle;intracellular part;membrane;membrane-bounded organelle;nucleus;organelle;plasma membrane		5e-09	2.1e-08	1.3e-05	8e-07	4.4e-08	0.00014	Q8N4X5	84632	AFAP1L2	actin filament associated protein 1-like 2	Hs.501106	ILMN_1730995	10q25.3	10
-0.59	-1.3	-1.41	amine catabolic process;amine metabolic process;aromatic amino acid family catabolic process;aromatic amino acid family metabolic process;aromatic compound catabolic process;biosynthetic process;carboxylic acid catabolic process;carboxylic acid metabolic process;catabolic process;cellular amine metabolic process;cellular amino acid catabolic process;cellular amino acid metabolic process;cellular …	arylformamidase activity;catalytic activity;hydrolase activity;hydrolase activity, acting on carbon-nitrogen (but not peptide) bonds;hydrolase activity, acting on carbon-nitrogen (but not peptide) bonds, in linear amides	cell part;cytoplasmic part;cytosol;intracellular membrane-bounded organelle;intracellular organelle;intracellular part;membrane-bounded organelle;nucleus;organelle	Glyoxylate and dicarboxylate metabolism;Tryptophan metabolism	0.00023	9.4e-05	1.6e-06	0.0011	0.00096	2.2e-05	Q63HM1	125061	AFMID	arylformamidase	Hs.558614	ILMN_2095653	17q25.3	17
-0.67	-0.8	0.7	cellular macromolecule metabolic process;cellular metabolic process;cellular process;cellular protein metabolic process;macromolecule metabolic process;macromolecule modification;metabolic process;primary metabolic process;protein deglycosylation;protein maturation;protein metabolic process;protein modification process;proteolysis	asparaginase activity;catalytic activity;hydrolase activity;hydrolase activity, acting on carbon-nitrogen (but not peptide) bonds;hydrolase activity, acting on carbon-nitrogen (but not peptide) bonds, in linear amides;N4-(beta-N-acetylglucosaminyl)-L-asparaginase activity;peptidase activity	cell part;cytoplasmic part;endoplasmic reticulum;intracellular membrane-bounded organelle;intracellular organelle;intracellular part;lysosome;lytic vacuole;membrane-bounded organelle;organelle;vacuole	Lysosome;Other glycan degradation	7.8e-06	0.0044	0.0029	0.026	4.1e-05	0.016	P20933	175	AGA	aspartylglucosaminidase	Hs.207776	ILMN_1802631	4q34.3	4
1.86	0.81	0.66	biological regulation;positive regulation of catalytic activity;positive regulation of GTPase activity;positive regulation of hydrolase activity;positive regulation of molecular function;regulation of ARF GTPase activity;regulation of biological process;regulation of catabolic process;regulation of catalytic activity;regulation of cellular catabolic process;regulation of cellular metabolic proces…	ARF GTPase activator activity;binding;cation binding;enzyme activator activity;enzyme regulator activity;GTPase activator activity;GTPase regulator activity;ion binding;lipid binding;metal ion binding;nucleoside-triphosphatase regulator activity;phospholipid binding;small GTPase regulator activity;transition metal ion binding;zinc ion binding			6.5e-24	6.6e-06	9.9e-06	0.00011	1.8e-21	0.00011	Q5VW22	414189	AGAP6	ArfGAP with GTPase domain, ankyrin repeat and PH domain 6	Hs.536158	ILMN_3239130	10q11.23	10
1.97	1.02	0.77					6.1e-25	9.3e-08	4.7e-07	2.9e-06	2.3e-22	7.4e-06	Q5SRD3,R4GNB7	728404	AGAP8	ArfGAP with GTPase domain, ankyrin repeat and PH domain 8	Hs.536192	ILMN_3242883	10q11.23	10
-0.72	-0.74	-0.71	anatomical structure formation involved in morphogenesis;angiogenesis;biological adhesion;biological regulation;cell adhesion;cell differentiation;cellular developmental process;cellular macromolecule metabolic process;cellular metabolic process;cellular nitrogen compound metabolic process;cellular process;developmental process;macromolecule metabolic process;metabolic process;nitrogen compound m…	binding;nucleic acid binding	cell part;cytoplasmic part;extracellular region;intracellular part;perinuclear region of cytoplasm		2.8e-11	3.1e-05	3e-06	0.00041	3.8e-10	3.8e-05	Q8N302	55109	AGGF1	angiogenic factor with G patch and FHA domains 1	Hs.634849	ILMN_2064917	5q13.3	5
-0.76	-0.64	-0.94	anatomical structure formation involved in morphogenesis;angiogenesis;biological adhesion;biological regulation;cell adhesion;cell differentiation;cellular developmental process;cellular macromolecule metabolic process;cellular metabolic process;cellular nitrogen compound metabolic process;cellular process;developmental process;macromolecule metabolic process;metabolic process;nitrogen compound m…	binding;nucleic acid binding	cell part;cytoplasmic part;extracellular region;intracellular part;perinuclear region of cytoplasm		6.9e-09	0.004	3.8e-06	0.024	6e-08	4.7e-05	Q8N302	55109	AGGF1	angiogenic factor with G patch and FHA domains 1	Hs.634849	ILMN_1776153	5q13.3	5
-0.65	-0.79	-0.36					1.4e-11	1.4e-06	0.0028	2.9e-05	2.1e-10	0.015	A4D1U5,Q53H12	55750	AGK	acylglycerol kinase	Hs.743318	ILMN_1772645	7q34	7
0.58	1.35	0.79					6.8e-08	4.9e-09	4e-06	2.3e-07	5e-07	4.9e-05	C6SUN5,O00253	181	AGRP	agouti related protein homolog (mouse)	Hs.104633	ILMN_1714253	16q22	16
-1.09	-0.48	0.99	adult behavior;adult locomotory behavior;adult walking behavior;anatomical structure development;behavior;biological regulation;cell differentiation;cell differentiation in hindbrain;cellular component organization;cellular component organization at cellular level;cellular component organization or biogenesis;cellular component organization or biogenesis at cellular level;cellular developmental p…	binding;carboxypeptidase activity;catalytic activity;cation binding;cytoskeletal protein binding;exopeptidase activity;hydrolase activity;ion binding;metal ion binding;metallocarboxypeptidase activity;metalloexopeptidase activity;metallopeptidase activity;peptidase activity;peptidase activity, acting on L-amino acid peptides;protein binding;transition metal ion binding;tubulin binding;zinc ion bi…	cell part;cytoplasmic part;cytosol;intracellular membrane-bounded organelle;intracellular organelle;intracellular part;membrane-bounded organelle;mitochondrion;nucleus;organelle		1.3e-16	0.0032	2.5e-09	0.02	6e-15	7.2e-08	Q9UPW5	23287	AGTPBP1	ATP/GTP binding protein 1	Hs.719980	ILMN_1718071	9q21.33	9
-0.72	-0.71	-0.62	biological regulation;regulation of biological quality;regulation of blood pressure;response to chemical stimulus;response to hypoxia;response to oxygen levels;response to stimulus;response to stress	angiotensin receptor activity;angiotensin type II receptor activity;binding;G-protein coupled receptor activity;molecular transducer activity;peptide binding;peptide receptor activity;peptide receptor activity, G-protein coupled;receptor activity;signal transducer activity;signaling receptor activity;transmembrane signaling receptor activity	cell cortex;cell part;cytoplasmic part;cytoplasmic vesicle membrane;cytoplasmic vesicle part;endoplasmic reticulum membrane;endoplasmic reticulum part;Golgi apparatus part;Golgi membrane;integral to membrane;intracellular membrane-bounded organelle;intracellular organelle;intracellular organelle part;intracellular part;intrinsic to membrane;membrane;membrane part;membrane-bounded organelle;organe…		5.2e-14	1.4e-06	4.6e-07	3e-05	1.3e-12	7.2e-06	Q6RW13	57085	AGTRAP	angiotensin II receptor-associated protein	Hs.464438	ILMN_1802458	1p36.22	1
-0.39	-0.86	0.64	cell cycle;cellular component assembly;cellular component assembly at cellular level;cellular component organization;cellular component organization at cellular level;cellular component organization or biogenesis;cellular component organization or biogenesis at cellular level;cellular macromolecular complex assembly;cellular macromolecular complex subunit organization;cellular process;cellular pr…	binding;DNA binding;nucleic acid binding;nucleic acid binding transcription factor activity;sequence-specific DNA binding transcription factor activity	cell part;chromosomal part;condensed chromosome kinetochore;cytoplasmic part;cytosol;intracellular non-membrane-bounded organelle;intracellular organelle;intracellular organelle part;intracellular part;kinetochore;macromolecular complex;membrane;membrane part;non-membrane-bounded organelle;nuclear matrix;nuclear membrane;nuclear part;nuclear pore;nucleoplasm;organelle;organelle membrane;organelle…		0.00019	7.6e-05	0.00027	0.00088	0.00081	0.002	Q8WYP5	25909	AHCTF1	AT hook containing transcription factor 1	Hs.300887	ILMN_1809139	1q44	1
1.43	1.52	1.24	anatomical structure development;apoptosis;biological regulation;blood vessel development;cell cycle;cell death;cellular metabolic process;cellular process;death;developmental process;developmental process involved in reproduction;gland development;metabolic process;negative regulation of biological process;negative regulation of biosynthetic process;negative regulation of cellular biosynthetic p…	binding;DNA binding;heat shock protein binding;Hsp90 protein binding;ligand-dependent nuclear receptor activity;molecular transducer activity;nucleic acid binding;nucleic acid binding transcription factor activity;protein binding;protein dimerization activity;protein heterodimerization activity;receptor activity;regulatory region DNA binding;regulatory region nucleic acid binding;sequence-specifi…	aryl hydrocarbon receptor complex;cell part;cytoplasmic part;cytosolic aryl hydrocarbon receptor complex;cytosolic part;intracellular organelle part;intracellular part;macromolecular complex;nuclear part;nucleoplasm part;organelle part;protein complex;receptor complex;transcription factor complex		1.1e-12	3.1e-06	3.7e-06	5.8e-05	2.1e-11	4.6e-05	P35869	196	AHR	aryl hydrocarbon receptor	Hs.171189	ILMN_1812640	7p15	7
1.78	1.79	1.17	anatomical structure development;apoptosis;biological regulation;blood vessel development;cell cycle;cell death;cellular metabolic process;cellular process;death;developmental process;developmental process involved in reproduction;gland development;metabolic process;negative regulation of biological process;negative regulation of biosynthetic process;negative regulation of cellular biosynthetic p…	binding;DNA binding;heat shock protein binding;Hsp90 protein binding;ligand-dependent nuclear receptor activity;molecular transducer activity;nucleic acid binding;nucleic acid binding transcription factor activity;protein binding;protein dimerization activity;protein heterodimerization activity;receptor activity;regulatory region DNA binding;regulatory region nucleic acid binding;sequence-specifi…	aryl hydrocarbon receptor complex;cell part;cytoplasmic part;cytosolic aryl hydrocarbon receptor complex;cytosolic part;intracellular organelle part;intracellular part;macromolecular complex;nuclear part;nucleoplasm part;organelle part;protein complex;receptor complex;transcription factor complex		4.6e-17	1e-08	1.1e-06	4.3e-07	2.4e-15	1.6e-05	P35869	196	AHR	aryl hydrocarbon receptor	Hs.171189	ILMN_2162799	7p15	7
0.77	1.77	0.63	biological regulation;positive regulation of ATPase activity;positive regulation of catalytic activity;positive regulation of hydrolase activity;positive regulation of molecular function;regulation of ATPase activity;regulation of biological process;regulation of catabolic process;regulation of catalytic activity;regulation of cellular catabolic process;regulation of cellular metabolic process;re…	ATPase activator activity;ATPase regulator activity;enzyme activator activity;enzyme regulator activity;nucleoside-triphosphatase regulator activity			7.2e-08	7.3e-09	0.0025	3.3e-07	5.3e-07	0.014	Q719I0	130872	AHSA2	AHA1, activator of heat shock 90kDa protein ATPase homolog 2 (yeast)	Hs.655602,Hs.732993	ILMN_1798308	2p15	2
-1.25	-0.68	-1.16		actin binding;actin filament binding;binding;calcium ion binding;cation binding;cytoskeletal protein binding;ion binding;metal ion binding;protein binding	actin cytoskeleton;adherens junction;anchoring junction;cell junction;cell part;cell projection membrane;cell projection part;cell-substrate adherens junction;cell-substrate junction;cytoplasm;cytoskeleton;focal adhesion;intracellular non-membrane-bounded organelle;intracellular organelle;intracellular part;leading edge membrane;macromolecular complex;membrane part;non-membrane-bounded organelle;…		5.5e-14	0.0029	1.3e-07	0.019	1.4e-12	2.4e-06	Q9BQI0	83543	AIF1L	allograft inflammatory factor 1-like	Hs.4944	ILMN_3246401	9q34.13-q34.3	9
-1.26	-0.77	-1.14		actin binding;actin filament binding;binding;calcium ion binding;cation binding;cytoskeletal protein binding;ion binding;metal ion binding;protein binding	actin cytoskeleton;adherens junction;anchoring junction;cell junction;cell part;cell projection membrane;cell projection part;cell-substrate adherens junction;cell-substrate junction;cytoplasm;cytoskeleton;focal adhesion;intracellular non-membrane-bounded organelle;intracellular organelle;intracellular part;leading edge membrane;macromolecular complex;membrane part;non-membrane-bounded organelle;…		2.9e-14	0.00084	1.5e-07	0.0067	7.8e-13	2.7e-06	Q9BQI0	83543	AIF1L	allograft inflammatory factor 1-like	Hs.4944	ILMN_1770725	9q34.13-q34.3	9
-0.33	-0.72	-0.61	activation of caspase activity;apoptosis;apoptosis in response to endoplasmic reticulum stress;biological regulation;catabolic process;cell death;cell differentiation;cell redox homeostasis;cellular catabolic process;cellular component assembly;cellular component assembly at cellular level;cellular component biogenesis;cellular component organization;cellular component organization at cellular le…	binding;catalytic activity;coenzyme binding;cofactor binding;DNA binding;electron carrier activity;flavin adenine dinucleotide binding;nucleic acid binding;oxidoreductase activity;oxidoreductase activity, acting on NADH or NADPH	cell part;cytoplasmic part;cytosol;intracellular membrane-bounded organelle;intracellular organelle;intracellular organelle part;intracellular part;membrane;membrane-bounded organelle;membrane-enclosed lumen;mitochondrial inner membrane;mitochondrial intermembrane space;mitochondrial membrane;mitochondrial part;nucleus;organelle;organelle envelope lumen;organelle inner membrane;organelle membrane…	Apoptosis	0.0024	0.0014	0.0011	0.01	0.0084	0.0067	O95831	9131	AIFM1	apoptosis-inducing factor, mitochondrion-associated, 1	Hs.424932	ILMN_1717357	Xq26.1	X
0.16	-0.75	-0.59					0.0092	4.3e-07	1e-06	1.1e-05	0.028	1.5e-05	Q13155,A8MU58	7965	AIMP2	aminoacyl tRNA synthetase complex-interacting multifunctional protein 2	Hs.301613,Hs.520205	ILMN_1673252	7p22	7
1.61	1.85	1.47	biological regulation;biosynthetic process;cellular biosynthetic process;cellular macromolecule biosynthetic process;cellular macromolecule metabolic process;cellular metabolic process;cellular nitrogen compound metabolic process;cellular process;humoral immune response;immune response;immune system process;macromolecule biosynthetic process;macromolecule metabolic process;metabolic process;nitro…	binding;cation binding;chromatin binding;DNA binding;histone binding;ion binding;metal ion binding;nucleic acid binding;protein binding;regulatory region DNA binding;regulatory region nucleic acid binding;transcription regulatory region DNA binding;transition metal ion binding;translation regulator activity;zinc ion binding	actin cytoskeleton;cell part;cytoplasm;cytoskeleton;intracellular membrane-bounded organelle;intracellular non-membrane-bounded organelle;intracellular organelle;intracellular part;membrane;membrane-bounded organelle;non-membrane-bounded organelle;nucleus;organelle;plasma membrane	Primary immunodeficiency;Ubiquitin mediated proteolysis	5.2e-12	2.1e-06	4e-06	4.1e-05	8.3e-11	4.9e-05	O43918	326	AIRE	autoimmune regulator	Hs.129829	ILMN_2261519	21q22.3	21
-0.88	-0.74	-0.55	2'-deoxyribonucleotide metabolic process;ADP biosynthetic process;ADP metabolic process;AMP metabolic process;anatomical structure development;ATP metabolic process;biosynthetic process;brain development;cellular biosynthetic process;cellular metabolic process;cellular nitrogen compound biosynthetic process;cellular nitrogen compound metabolic process;cellular process;dATP metabolic process;deoxy…	adenyl nucleotide binding;adenyl ribonucleotide binding;adenylate kinase activity;ATP binding;binding;catalytic activity;kinase activity;nucleobase-containing compound kinase activity;nucleotide binding;nucleotide kinase activity;phosphotransferase activity, phosphate group as acceptor;purine nucleotide binding;purine ribonucleoside triphosphate binding;purine ribonucleotide binding;ribonucleotid…	cell part;cytoplasmic part;cytosol;intracellular organelle part;intracellular part;membrane;membrane-enclosed lumen;mitochondrial inner membrane;mitochondrial intermembrane space;mitochondrial membrane;mitochondrial part;organelle envelope lumen;organelle inner membrane;organelle membrane;organelle part	Purine metabolism	1.7e-10	0.00096	0.0026	0.0075	2e-09	0.014	P54819	204	AK2	adenylate kinase 2	Hs.470907	ILMN_1655645	1p34	1
-0.16	-0.37	-0.24	acetate derivative metabolic process;acetate metabolic process;AMP metabolic process;anatomical structure development;antibiotic metabolic process;ATP metabolic process;brain development;carbon tetrachloride metabolic process;carboxylic acid metabolic process;cellular ketone metabolic process;cellular metabolic process;cellular nitrogen compound metabolic process;cellular process;chlorinated hydr…	adenyl nucleotide binding;adenyl ribonucleotide binding;adenylate kinase activity;ATP binding;binding;catalytic activity;GTP binding;guanyl nucleotide binding;guanyl ribonucleotide binding;kinase activity;nucleobase-containing compound kinase activity;nucleoside triphosphate adenylate kinase activity;nucleotide binding;nucleotide kinase activity;phosphotransferase activity, phosphate group as acc…	cell part;cytoplasmic part;intracellular organelle lumen;intracellular organelle part;intracellular part;membrane-enclosed lumen;mitochondrial matrix;mitochondrial part;organelle lumen;organelle part	Purine metabolism	0.0048	0.0016	0.0098	0.011	0.016	0.043	P27144	205	AK4	adenylate kinase 4	Hs.10862	ILMN_1686522	1p31.3	1
-0.87	-0.65	1.4	biological regulation;cellular process;cellular response to stimulus;intracellular protein kinase cascade;intracellular signal transduction;regulation of biological process;regulation of cellular process;response to stimulus;signal transduction	binding;enzyme binding;phosphatase binding;protein binding;protein kinase A binding;protein phosphatase 1 binding;protein phosphatase binding	cell part;cytoplasm;cytoplasmic part;cytoskeletal part;intracellular non-membrane-bounded organelle;intracellular organelle;intracellular organelle part;intracellular part;membrane;microtubule organizing center;non-membrane-bounded organelle;nuclear part;nucleolus;organelle;organelle part;plasma membrane		9.2e-11	0.0021	3.6e-10	0.014	1.1e-09	1.2e-08	Q9UKA4	11215	AKAP11	A kinase (PRKA) anchor protein 11	Hs.105105	ILMN_1693220	13q14.11	13
-0.65	-1.35	-0.6					8.7e-07	7.7e-07	0.0026	1.8e-05	5.3e-06	0.014	O43687,Q2TAJ5,Q6P4D3,Q9P0M2	9465	AKAP7	A kinase (PRKA) anchor protein 7	Hs.486483,Hs.732515	ILMN_1733690	6q23	6
2.01	1.04	0.53		binding;cation binding;DEAD/H-box RNA helicase binding;DNA binding;enzyme binding;ion binding;metal ion binding;nucleic acid binding;protein binding	cell part;cytoplasm;intracellular organelle part;intracellular part;nuclear matrix;nuclear part;organelle part		3.9e-25	6.7e-08	0.00017	2.2e-06	1.6e-22	0.0013	Q9ULX6	26993	AKAP8L	A kinase (PRKA) anchor protein 8-like	Hs.399800	ILMN_1768962	19p13.12	19
0.91	0.88	0.71					7.2e-12	3.4e-05	5.6e-05	0.00044	1.1e-10	0.0005	Q53H80,Q9NW35	55122	AKIRIN2	akirin 2	Hs.485915	ILMN_2148847	6q15	6
1.22	1.34	1.69	alcohol metabolic process;androgen metabolic process;bile acid biosynthetic process;bile acid catabolic process;bile acid metabolic process;biological regulation;biosynthetic process;C21-steroid hormone metabolic process;carboxylic acid biosynthetic process;carboxylic acid catabolic process;carboxylic acid metabolic process;catabolic process;cellular biosynthetic process;cellular catabolic proces…	binding;catalytic activity;delta4-3-oxosteroid 5beta-reductase activity;enone reductase activity;lipid binding;oxidoreductase activity;oxidoreductase activity, acting on the CH-CH group of donors;oxidoreductase activity, acting on the CH-CH group of donors, NAD or NADP as acceptor;steroid binding	cell part;cytoplasmic part;cytosol;intracellular part	Primary bile acid biosynthesis;Steroid hormone biosynthesis	4.1e-11	1.5e-05	5.5e-09	0.00022	5.4e-10	1.4e-07	P51857	6718	AKR1D1	aldo-keto reductase family 1, member D1	Hs.201667,Hs.740214	ILMN_2157277	7q32-q33	7
-0.92	-0.63	0.43		1,5-anhydro-D-fructose reductase activity;catalytic activity;oxidoreductase activity;oxidoreductase activity, acting on CH-OH group of donors;oxidoreductase activity, acting on the CH-OH group of donors, NAD or NADP as acceptor	cell part;cytoplasm;intracellular part		4.2e-12	0.0015	0.0075	0.011	6.9e-11	0.035	Q96JD6	83592	AKR1E2	aldo-keto reductase family 1, member E2	Hs.657944	ILMN_1694985	10p15.1	10
4.12	2.01	0.85	anion transport;behavior;bile acid and bile salt transport;bile acid metabolic process;biological regulation;carboxylic acid metabolic process;carboxylic acid transport;cell activation;cell communication;cell killing;cellular ketone metabolic process;cellular macromolecule metabolic process;cellular metabolic process;cellular process;cellular response to external stimulus;cellular response to ext…	antioxidant activity;binding;carboxylic acid binding;cation binding;cofactor binding;copper ion binding;DNA binding;drug binding;fatty acid binding;ion binding;lipid binding;metal ion binding;monocarboxylic acid binding;nucleic acid binding;pyridoxal phosphate binding;toxin binding;transition metal ion binding;vitamin B6 binding;vitamin binding;zinc ion binding	basement membrane;cell part;cytoplasmic membrane-bounded vesicle lumen;cytoplasmic part;cytoplasmic vesicle part;extracellular matrix part;extracellular membrane-bounded organelle;extracellular organelle;extracellular region part;extracellular space;extracellular vesicular exosome;intracellular organelle part;intracellular part;macromolecular complex;membrane-bounded organelle;membrane-bounded ve…		3.6e-27	1.2e-08	0.00058	5e-07	3.5e-24	0.0039	P02768	213	ALB	albumin	Hs.418167,Hs.592379	ILMN_1782939	4q13.3	4
-1.19	0.89	1.49	anatomical structure development;anatomical structure morphogenesis;apocarotenoid metabolic process;biological regulation;biosynthetic process;carboxylic acid metabolic process;cellular aldehyde metabolic process;cellular biosynthetic process;cellular hormone metabolic process;cellular ketone metabolic process;cellular lipid metabolic process;cellular metabolic process;cellular process;developmen…	aldehyde dehydrogenase (NAD) activity;aldehyde dehydrogenase [NAD(P)+] activity;binding;catalytic activity;coenzyme binding;cofactor binding;hormone binding;identical protein binding;NAD binding;NAD+ binding;nucleotide binding;oxidoreductase activity;oxidoreductase activity, acting on the aldehyde or oxo group of donors;oxidoreductase activity, acting on the aldehyde or oxo group of donors, NAD o…	cell part;cytoplasm;intracellular part	beta-Alanine metabolism;Drug metabolism - cytochrome P450;Glycolysis / Gluconeogenesis;Histidine metabolism;Metabolism of xenobiotics by cytochrome P450;Phenylalanine metabolism;Tyrosine metabolism	2.2e-14	7e-05	8.4e-11	0.00082	6e-13	3.4e-09	P47895	220	ALDH1A3	aldehyde dehydrogenase 1 family, member A3	Hs.459538	ILMN_1807439	15q26.3	15
-1.07	1.94	1.69	anatomical structure development;anatomical structure morphogenesis;apocarotenoid metabolic process;biological regulation;biosynthetic process;carboxylic acid metabolic process;cellular aldehyde metabolic process;cellular biosynthetic process;cellular hormone metabolic process;cellular ketone metabolic process;cellular lipid metabolic process;cellular metabolic process;cellular process;developmen…	aldehyde dehydrogenase (NAD) activity;aldehyde dehydrogenase [NAD(P)+] activity;binding;catalytic activity;coenzyme binding;cofactor binding;hormone binding;identical protein binding;NAD binding;NAD+ binding;nucleotide binding;oxidoreductase activity;oxidoreductase activity, acting on the aldehyde or oxo group of donors;oxidoreductase activity, acting on the aldehyde or oxo group of donors, NAD o…	cell part;cytoplasm;intracellular part	beta-Alanine metabolism;Drug metabolism - cytochrome P450;Glycolysis / Gluconeogenesis;Histidine metabolism;Metabolism of xenobiotics by cytochrome P450;Phenylalanine metabolism;Tyrosine metabolism	1.3e-12	3.4e-11	8.8e-12	3.1e-09	2.3e-11	4.3e-10	P47895	220	ALDH1A3	aldehyde dehydrogenase 1 family, member A3	Hs.459538	ILMN_2139970	15q26.3	15
-0.85	-1.07	-1.19	alcohol catabolic process;alcohol metabolic process;carbohydrate metabolic process;catabolic process;ethanol catabolic process;ethanol metabolic process;metabolic process;primary alcohol catabolic process;primary alcohol metabolic process;primary metabolic process;small molecule catabolic process;small molecule metabolic process	aldehyde dehydrogenase (NAD) activity;catalytic activity;oxidoreductase activity;oxidoreductase activity, acting on the aldehyde or oxo group of donors;oxidoreductase activity, acting on the aldehyde or oxo group of donors, NAD or NADP as acceptor	cell part;cytoplasmic part;intracellular membrane-bounded organelle;intracellular organelle;intracellular organelle lumen;intracellular organelle part;intracellular part;membrane-bounded organelle;membrane-enclosed lumen;mitochondrial matrix;mitochondrial part;mitochondrion;nucleus;organelle;organelle lumen;organelle part	Arginine and proline metabolism;Ascorbate and aldarate metabolism;beta-Alanine metabolism;Chloroalkane and chloroalkene degradation;Fatty acid metabolism;Glycerolipid metabolism;Glycolysis / Gluconeogenesis;Histidine metabolism;Limonene and pinene degradation;Lysine degradation;Pentose and glucuronate interconversions;Propanoate metabolism;Pyruvate metabolism;Tryptophan metabolism;Valine, leucine…	4.7e-08	0.00014	1.8e-06	0.0015	3.6e-07	2.4e-05	P30837	219	ALDH1B1	aldehyde dehydrogenase 1 family, member B1	Hs.436219,Hs.743532	ILMN_2150894	9p11.1	9
-0.97	-1.03	-1.3	alcohol catabolic process;alcohol metabolic process;carbohydrate metabolic process;catabolic process;ethanol catabolic process;ethanol metabolic process;metabolic process;primary alcohol catabolic process;primary alcohol metabolic process;primary metabolic process;small molecule catabolic process;small molecule metabolic process	aldehyde dehydrogenase (NAD) activity;catalytic activity;oxidoreductase activity;oxidoreductase activity, acting on the aldehyde or oxo group of donors;oxidoreductase activity, acting on the aldehyde or oxo group of donors, NAD or NADP as acceptor	cell part;cytoplasmic part;intracellular membrane-bounded organelle;intracellular organelle;intracellular organelle lumen;intracellular organelle part;intracellular part;membrane-bounded organelle;membrane-enclosed lumen;mitochondrial matrix;mitochondrial part;mitochondrion;nucleus;organelle;organelle lumen;organelle part	Arginine and proline metabolism;Ascorbate and aldarate metabolism;beta-Alanine metabolism;Chloroalkane and chloroalkene degradation;Fatty acid metabolism;Glycerolipid metabolism;Glycolysis / Gluconeogenesis;Histidine metabolism;Limonene and pinene degradation;Lysine degradation;Pentose and glucuronate interconversions;Propanoate metabolism;Pyruvate metabolism;Tryptophan metabolism;Valine, leucine…	1.9e-08	0.00067	2.1e-06	0.0056	1.5e-07	2.8e-05	P30837	219	ALDH1B1	aldehyde dehydrogenase 1 family, member B1	Hs.436219,Hs.743532	ILMN_1675398	9p11.1	9
-0.45	-1.24	0.83					0.0062	0.00047	0.0036	0.0041	0.02	0.019	B4DTU7,Q3SY69	160428	ALDH1L2	aldehyde dehydrogenase 1 family, member L2	Hs.42572	ILMN_1736539	12q23.3	12
-1.13	-0.66	-0.59	alcohol metabolic process;anatomical structure development;cellular aldehyde metabolic process;cellular lipid metabolic process;cellular metabolic process;cellular process;central nervous system development;developmental process;epidermis development;isoprenoid metabolic process;lipid metabolic process;metabolic process;peripheral nervous system development;phytol metabolic process;primary metabo…	aldehyde dehydrogenase (NAD) activity;aldehyde dehydrogenase [NAD(P)+] activity;catalytic activity;long-chain-alcohol oxidase activity;long-chain-aldehyde dehydrogenase activity;oxidoreductase activity;oxidoreductase activity, acting on CH-OH group of donors;oxidoreductase activity, acting on the aldehyde or oxo group of donors;oxidoreductase activity, acting on the aldehyde or oxo group of donor…	cell part;cytoplasmic part;endoplasmic reticulum membrane;endoplasmic reticulum part;integral to membrane;intracellular membrane-bounded organelle;intracellular organelle;intracellular organelle part;intracellular part;intrinsic to membrane;membrane;membrane part;membrane-bounded organelle;microbody;mitochondrial inner membrane;mitochondrial membrane;mitochondrial part;organelle;organelle inner m…	Arginine and proline metabolism;Ascorbate and aldarate metabolism;beta-Alanine metabolism;Chloroalkane and chloroalkene degradation;Fatty acid metabolism;Glycerolipid metabolism;Glycolysis / Gluconeogenesis;Histidine metabolism;Limonene and pinene degradation;Lysine degradation;Pentose and glucuronate interconversions;Propanoate metabolism;Pyruvate metabolism;Tryptophan metabolism;Valine, leucine…	6.8e-16	0.00035	0.00014	0.0032	2.7e-14	0.0011	P51648	224	ALDH3A2	aldehyde dehydrogenase 3 family, member A2	Hs.499886	ILMN_2401641	17p11.2	17
-2.01	-0.62	-0.81					1.4e-19	0.0092	0.00011	0.049	1.3e-17	0.00093	P51649,Q546H9	7915	ALDH5A1	aldehyde dehydrogenase 5 family, member A1	Hs.371723	ILMN_2372398	6p22	6
-0.17	-0.6	-0.57	biosynthetic process;carbohydrate biosynthetic process;carbohydrate metabolic process;cellular biosynthetic process;cellular carbohydrate metabolic process;cellular lipid metabolic process;cellular macromolecule metabolic process;cellular metabolic process;cellular process;cellular protein metabolic process;dolichol-linked oligosaccharide biosynthetic process;glycerolipid biosynthetic process;gly…	alpha-1,6-mannosyltransferase activity;catalytic activity;mannosyltransferase activity;transferase activity;transferase activity, transferring glycosyl groups;transferase activity, transferring hexosyl groups	cell part;cytoplasmic part;endoplasmic reticulum membrane;endoplasmic reticulum part;integral to membrane;intracellular organelle part;intracellular part;intrinsic to endoplasmic reticulum membrane;intrinsic to membrane;intrinsic to organelle membrane;membrane;membrane part;organelle membrane;organelle part	N-Glycan biosynthesis;Various types of N-glycan biosynthesis	0.013	7.3e-05	9.2e-06	0.00085	0.04	0.0001	Q9BV10	79087	ALG12	ALG12, alpha-1,6-mannosyltransferase	Hs.526711	ILMN_1743995	22q13.33	22
-1.04	-1.1	-0.89	biosynthetic process;carbohydrate biosynthetic process;carbohydrate metabolic process;cellular carbohydrate metabolic process;cellular macromolecule metabolic process;cellular metabolic process;cellular process;cellular protein metabolic process;dolichol-linked oligosaccharide biosynthetic process;glycosylation;macromolecule glycosylation;macromolecule metabolic process;macromolecule modification…		cell part;cytoplasmic part;endoplasmic reticulum membrane;endoplasmic reticulum part;integral to membrane;intracellular organelle part;intracellular part;intrinsic to membrane;membrane;membrane part;organelle membrane;organelle part	N-Glycan biosynthesis;Various types of N-glycan biosynthesis	1.8e-11	1.7e-05	2.6e-05	0.00025	2.6e-10	0.00025	Q96F25	199857	ALG14	ALG14, UDP-N-acetylglucosaminyltransferase subunit	Hs.408927	ILMN_1743635	1p21.3	1
-1.25	-1.25	-0.73	biosynthetic process;carbohydrate biosynthetic process;carbohydrate metabolic process;cellular carbohydrate metabolic process;cellular macromolecule metabolic process;cellular metabolic process;cellular process;cellular protein metabolic process;dolichol-linked oligosaccharide biosynthetic process;glycosylation;macromolecule glycosylation;macromolecule metabolic process;macromolecule modification…		cell part;cytoplasmic part;endoplasmic reticulum membrane;endoplasmic reticulum part;integral to membrane;intracellular organelle part;intracellular part;intrinsic to membrane;membrane;membrane part;organelle membrane;organelle part	N-Glycan biosynthesis;Various types of N-glycan biosynthesis	8.6e-13	7.1e-06	0.00074	0.00012	1.6e-11	0.0048	Q96F25	199857	ALG14	ALG14, UDP-N-acetylglucosaminyltransferase subunit	Hs.408927	ILMN_2191822	1p21.3	1
-0.44	-0.51	-0.85	biosynthetic process;carbohydrate biosynthetic process;carbohydrate metabolic process;cellular carbohydrate metabolic process;cellular macromolecule metabolic process;cellular metabolic process;cellular process;cellular protein metabolic process;dolichol-linked oligosaccharide biosynthetic process;glycosylation;macromolecule glycosylation;macromolecule metabolic process;macromolecule modification…	alpha-1,3-mannosyltransferase activity;catalytic activity;mannosyltransferase activity;transferase activity;transferase activity, transferring glycosyl groups;transferase activity, transferring hexosyl groups	cell part;cytoplasmic part;endoplasmic reticulum membrane;endoplasmic reticulum part;integral to membrane;intracellular organelle part;intracellular part;intrinsic to membrane;membrane;membrane part;organelle membrane;organelle part	N-Glycan biosynthesis	1.4e-07	0.00063	8.5e-09	0.0053	9.9e-07	2.1e-07	Q9BVK2	79053	ALG8	ALG8, alpha-1,3-glucosyltransferase	Hs.503368	ILMN_2365686	11q14.1	11
-0.3	-0.5	-0.92	biosynthetic process;carbohydrate biosynthetic process;carbohydrate metabolic process;cellular carbohydrate metabolic process;cellular macromolecule metabolic process;cellular metabolic process;cellular process;cellular protein metabolic process;dolichol-linked oligosaccharide biosynthetic process;glycosylation;macromolecule glycosylation;macromolecule metabolic process;macromolecule modification…	alpha-1,3-mannosyltransferase activity;catalytic activity;mannosyltransferase activity;transferase activity;transferase activity, transferring glycosyl groups;transferase activity, transferring hexosyl groups	cell part;cytoplasmic part;endoplasmic reticulum membrane;endoplasmic reticulum part;integral to membrane;intracellular organelle part;intracellular part;intrinsic to membrane;membrane;membrane part;organelle membrane;organelle part	N-Glycan biosynthesis	7.5e-05	0.0011	2.5e-09	0.0082	0.00034	7.2e-08	Q9BVK2	79053	ALG8	ALG8, alpha-1,3-glucosyltransferase	Hs.503368	ILMN_1685413	11q14.1	11
-0.85	-0.78	-2.2	biosynthetic process;carbohydrate biosynthetic process;carbohydrate metabolic process;cellular biosynthetic process;cellular carbohydrate metabolic process;cellular lipid metabolic process;cellular macromolecule metabolic process;cellular metabolic process;cellular process;cellular protein metabolic process;dolichol-linked oligosaccharide biosynthetic process;glycerolipid biosynthetic process;gly…		cell part;cytoplasmic part;endoplasmic reticulum membrane;endoplasmic reticulum part;integral to membrane;intracellular organelle part;intracellular part;intrinsic to endoplasmic reticulum membrane;intrinsic to membrane;intrinsic to organelle membrane;membrane;membrane part;organelle membrane;organelle part	N-Glycan biosynthesis;Various types of N-glycan biosynthesis	3.2e-10	0.00047	4.4e-15	0.0042	3.5e-09	3.9e-13	Q9H6U8	79796	ALG9	ALG9, alpha-1,2-mannosyltransferase	Hs.745155	ILMN_1732809	11q23	11
0.42	-0.47	-1.43	biological regulation;cellular macromolecule metabolic process;cellular metabolic process;cellular nitrogen compound metabolic process;cellular process;demethylation;DNA dealkylation;DNA dealkylation involved in DNA repair;DNA demethylation;DNA metabolic process;DNA modification;macromolecule metabolic process;macromolecule modification;metabolic process;nitrogen compound metabolic process;nuclei…	binding;catalytic activity;cation binding;cytosine C-5 DNA demethylase activity;demethylase activity;dioxygenase activity;DNA demethylase activity;DNA-N1-methyladenine dioxygenase activity;ferrous iron binding;hydrolase activity;ion binding;iron ion binding;metal ion binding;oxidoreductase activity;oxidoreductase activity, acting on paired donors, with incorporation or reduction of molecular oxyg…	cell part;intracellular organelle part;intracellular part;nuclear part;nucleoplasm;organelle part		8.3e-06	0.0077	3.6e-12	0.042	4.4e-05	1.9e-10	Q6NS38	121642	ALKBH2	alkB, alkylation repair homolog 2 (E. coli)	Hs.374458	ILMN_1690252	12q24.11	12
-0.5	-0.84	-1.19		binding;catalytic activity;cation binding;dioxygenase activity;ion binding;metal ion binding;oxidoreductase activity;oxidoreductase activity, acting on paired donors, with incorporation or reduction of molecular oxygen;oxidoreductase activity, acting on paired donors, with incorporation or reduction of molecular oxygen, 2-oxoglutarate as one donor, and incorporation of one atom each of oxygen int…	cell part;cytoplasmic part;intracellular membrane-bounded organelle;intracellular organelle;intracellular part;membrane-bounded organelle;mitochondrion;nucleus;organelle		6.9e-07	1.8e-05	5.1e-10	0.00026	4.2e-06	1.7e-08	Q9NXW9	54784	ALKBH4	alkB, alkylation repair homolog 4 (E. coli)	Hs.658598	ILMN_1805673	7q22.1	7
-0.77	-1.08	-0.47	anatomical structure formation involved in morphogenesis;biological regulation;cell projection assembly;cell projection organization;cellular component assembly;cellular component assembly at cellular level;cellular component assembly involved in morphogenesis;cellular component organization;cellular component organization at cellular level;cellular component organization or biogenesis;cellular c…		cell part;cell projection part;ciliary transition zone;cilium part;integral to membrane;intracellular organelle part;intracellular part;intrinsic to membrane;membrane part;organelle part		7.7e-11	3.4e-07	0.0023	8.8e-06	9.6e-10	0.013	Q96Q45	65062	TMEM237	transmembrane protein 237	Hs.12319	ILMN_1800958	2q33.2	2
-0.64	-1.11	0.83	biological regulation;catabolic process;cellular catabolic process;cellular component assembly;cellular component movement;cellular component organization;cellular component organization or biogenesis;cellular macromolecule catabolic process;cellular macromolecule metabolic process;cellular metabolic process;cellular process;cellular protein metabolic process;cellular response to chemical stimulu…	acid-amino acid ligase activity;binding;catalytic activity;cation binding;ion binding;ligase activity;ligase activity, forming carbon-nitrogen bonds;metal ion binding;receptor activity;small conjugating protein ligase activity;transition metal ion binding;ubiquitin-protein ligase activity;zinc ion binding	cell part;cytoplasmic part;endoplasmic reticulum part;integral to endoplasmic reticulum membrane;integral to membrane;integral to organelle membrane;intracellular organelle part;intracellular part;intrinsic to endoplasmic reticulum membrane;intrinsic to membrane;intrinsic to organelle membrane;membrane part;organelle part	Protein processing in endoplasmic reticulum	1.1e-07	2.1e-06	1.2e-05	4.1e-05	7.6e-07	0.00013	Q9UKV5	267	AMFR	autocrine motility factor receptor, E3 ubiquitin protein ligase	Hs.295137	ILMN_1723116	16q21	16
1.25	0.57	-0.94	aging;anatomical structure development;anatomical structure regression;biological regulation;cell communication;cell differentiation;cell-cell signaling;cellular developmental process;cellular process;developmental process;developmental process involved in reproduction;gonadal mesoderm development;mesoderm development;Mullerian duct regression;ovulation cycle process;positive regulation of biolog…	binding;hormone activity;protein binding;receptor binding	cell part;cytoplasm;extracellular region part;extracellular space;intracellular part	Cytokine-cytokine receptor interaction;TGF-beta signaling pathway	1.4e-16	0.0025	1.7e-07	0.016	6.7e-15	3e-06	P03971	268	AMH	anti-Mullerian hormone	Hs.112432	ILMN_1660995	19p13.3	19
-0.46	-1.06	-0.83	anaphase-promoting complex-dependent proteasomal ubiquitin-dependent protein catabolic process;biological regulation;catabolic process;cell cycle checkpoint;cell cycle phase;cell cycle process;cell division;cellular catabolic process;cellular component organization;cellular component organization at cellular level;cellular component organization or biogenesis;cellular component organization or bi…	acid-amino acid ligase activity;binding;catalytic activity;cation binding;ion binding;ligase activity;ligase activity, forming carbon-nitrogen bonds;metal ion binding;small conjugating protein ligase activity;transition metal ion binding;ubiquitin-protein ligase activity;zinc ion binding	anaphase-promoting complex;cell part;cullin-RING ubiquitin ligase complex;cytoplasmic part;cytosol;intracellular organelle part;intracellular part;macromolecular complex;nuclear part;nuclear ubiquitin ligase complex;nucleoplasm;organelle part;protein complex;ubiquitin ligase complex	Cell cycle;Cell cycle - yeast;Meiosis - yeast;Oocyte meiosis;Progesterone-mediated oocyte maturation;Ubiquitin mediated proteolysis	1.5e-05	2.7e-06	6.7e-06	5.2e-05	7.5e-05	7.7e-05	Q9NYG5	51529	ANAPC11	anaphase promoting complex subunit 11	Hs.534456	ILMN_2343563	17q25.3	17
0.77	0.97	0.8	anatomical structure formation involved in morphogenesis;angiogenesis;biological regulation;cell differentiation;cellular component assembly;cellular component organization;cellular component organization or biogenesis;cellular developmental process;cellular lipid metabolic process;cellular metabolic process;cellular process;chemical homeostasis;developmental process;homeostatic process;lipid hom…	enzyme inhibitor activity;enzyme regulator activity	extracellular matrix;extracellular region part;extracellular space;proteinaceous extracellular matrix	PPAR signaling pathway	1.3e-07	0.00027	0.00026	0.0026	9e-07	0.0019	Q9BY76	51129	ANGPTL4	angiopoietin-like 4	Hs.9613	ILMN_2386444	19p13.3	19
1.5	2.72	2.81	anatomical structure formation involved in morphogenesis;angiogenesis;biological regulation;cell differentiation;cellular component assembly;cellular component organization;cellular component organization or biogenesis;cellular developmental process;cellular lipid metabolic process;cellular metabolic process;cellular process;chemical homeostasis;developmental process;homeostatic process;lipid hom…	enzyme inhibitor activity;enzyme regulator activity	extracellular matrix;extracellular region part;extracellular space;proteinaceous extracellular matrix	PPAR signaling pathway	3.7e-13	1.2e-11	2.7e-14	1.2e-09	7.8e-12	2.1e-12	Q9BY76	51129	ANGPTL4	angiopoietin-like 4	Hs.9613	ILMN_1707727	19p13.3	19
-0.55	-0.64	0.48		binding;cation binding;ion binding;metal ion binding;transition metal ion binding;zinc ion binding			2.8e-08	0.00027	0.00083	0.0026	2.2e-07	0.0053	Q9P2G1	54467	ANKIB1	ankyrin repeat and IBR domain containing 1	Hs.83293	ILMN_3241218	7q21.2	7
0.43	1.45	1.75		binding;lipoprotein particle binding;low-density lipoprotein particle binding;protein-lipid complex binding	cell part;cytoplasmic part;cytoskeleton;cytosol;intracellular membrane-bounded organelle;intracellular non-membrane-bounded organelle;intracellular organelle;intracellular part;membrane;membrane-bounded organelle;non-membrane-bounded organelle;nucleus;organelle		0.0031	1e-05	8.7e-09	0.00016	0.01	2.2e-07	Q9H9E1	57763	ANKRA2	ankyrin repeat, family A (RFXANK-like), 2	Hs.239154	ILMN_1687351	5q12-q13	5
0.99	1.06	2.27					3.8e-08	0.00088	3.5e-11	0.0069	2.9e-07	1.5e-09	Q8TF21	170961	ANKRD24	ankyrin repeat domain 24	Hs.197872	ILMN_1768202	19p13.3	19
0.35	0.57	1.15					7.8e-06	0.00018	4.5e-12	0.0018	4.1e-05	2.3e-10	Q53LP3	65124	SOWAHC	sosondowah ankyrin repeat domain family member C	Hs.355455	ILMN_1724040	2q13	2
-0.38	0.57	-0.72					0.00015	0.0035	2.8e-05	0.022	0.00062	0.00028	Q9H8Y5,B8ZZS4	55139	ANKZF1	ankyrin repeat and zinc finger domain containing 1	Hs.437647	ILMN_2370692	2q35	2
-0.41	-0.61	-0.55			cell part;cytoplasm;intracellular membrane-bounded organelle;intracellular organelle;intracellular part;membrane-bounded organelle;nucleus;organelle		6.6e-07	9.1e-05	3.1e-05	0.001	4.1e-06	0.0003	Q92688	10541	ANP32B	acidic (leucine-rich) nuclear phosphoprotein 32 family, member B	Hs.730654	ILMN_1684293	9q22.32	9
0.16	0.87	4.72					0.016	9.8e-08	3.5e-32	3e-06	0.045	6.2e-29	P15144,Q59E93	290	ANPEP	alanyl (membrane) aminopeptidase	Hs.1239	ILMN_1763837	15q25-q26	15
-1.25	-0.91	-1.43					3.5e-16	1.4e-05	2.4e-11	0.00021	1.5e-14	1.1e-09	P08133,A6NN80	309	ANXA6	annexin A6	Hs.412117	ILMN_1678612	5q33.1	5
-0.61	3	1.13	cellular metabolic process;cellular process;defense response;inflammatory response;metabolic process;reactive oxygen species metabolic process;response to stimulus;response to stress;response to wounding	2 iron, 2 sulfur cluster binding;aldehyde oxidase activity;binding;catalytic activity;cation binding;coenzyme binding;cofactor binding;electron carrier activity;flavin adenine dinucleotide binding;ion binding;iron ion binding;iron-sulfur cluster binding;metal cluster binding;metal ion binding;molybdopterin cofactor binding;NAD binding;nucleotide binding;oxidoreductase activity;oxidoreductase acti…	cell part;cytoplasm;intracellular part	Drug metabolism - cytochrome P450;Nicotinate and nicotinamide metabolism;Tryptophan metabolism;Tyrosine metabolism;Valine, leucine and isoleucine degradation;Vitamin B6 metabolism	4.8e-05	5.5e-13	1.4e-05	8.6e-11	0.00022	0.00015	Q06278	316	AOX1	aldehyde oxidase 1	Hs.406238	ILMN_1767113	2q33	2
0.54	1.35	-0.91					8e-08	1.2e-09	9e-08	6.7e-08	5.8e-07	1.7e-06	Q86U03,Q86V28,O75843	8906	AP1G2	adaptor-related protein complex 1, gamma 2 subunit	Hs.343244,Hs.569375	ILMN_1754179	14q11.2	14
-0.65	-1.31	0.5					1e-07	1.4e-07	0.0049	4e-06	7.3e-07	0.024	P56377,Q549M9,B7Z3M9	8905	AP1S2	adaptor-related protein complex 1, sigma 2 subunit	Hs.121592	ILMN_1766411	Xp22.2	X
-0.65	-1.78	0.73					1.1e-06	3.1e-09	0.0004	1.5e-07	6.4e-06	0.0028	P56377,Q549M9,B7Z3M9	8905	AP1S2	adaptor-related protein complex 1, sigma 2 subunit	Hs.121592	ILMN_2120273	Xp22.2	X
-0.47	-0.62	0.32	antigen processing and presentation;antigen processing and presentation of exogenous antigen;antigen processing and presentation of exogenous peptide antigen;antigen processing and presentation of exogenous peptide antigen via MHC class II;antigen processing and presentation of peptide antigen;antigen processing and presentation of peptide antigen via MHC class II;antigen processing and presentat…	binding;lipid binding;transporter activity	AP-type membrane coat adaptor complex;cell part;clathrin adaptor complex;clathrin coat;clathrin coat of coated pit;clathrin coated vesicle membrane;clathrin-coated endocytic vesicle membrane;coated vesicle membrane;cytoplasmic part;cytoplasmic vesicle membrane;cytoplasmic vesicle part;cytosol;endocytic vesicle membrane;intracellular membrane-bounded organelle;intracellular organelle;intracellular…	Endocrine and other factor-regulated calcium reabsorption;Endocytosis;Huntington's disease	1.4e-08	4.2e-05	0.0057	0.00053	1.1e-07	0.028	Q96CW1	1173	AP2M1	adaptor-related protein complex 2, mu 1 subunit	Hs.518460	ILMN_2402798	3q28	3
1.12	0.82	1.43					4.7e-10	0.0046	2.2e-07	0.028	5.1e-09	3.7e-06	B7ZKR7,Q13367,B7ZKS0	8120	AP3B2	adaptor-related protein complex 3, beta 2 subunit	Hs.199593	ILMN_1679256	15q	15
-0.8	-0.48	-0.37	anterograde axon cargo transport;anterograde synaptic vesicle transport;axon cargo transport;cellular component movement;cellular process;cytoskeleton-dependent intracellular transport;establishment of localization;establishment of localization in cell;establishment of protein localization;establishment of protein localization to organelle;establishment of protein localization to vacuole;intracel…		AP-type membrane coat adaptor complex;cell part;clathrin adaptor complex;cytoplasmic part;Golgi apparatus;intracellular membrane-bounded organelle;intracellular organelle;intracellular part;lysosome;lytic vacuole;macromolecular complex;membrane part;membrane-bounded organelle;organelle;protein complex;vacuole	Lysosome	1.7e-15	0.00032	0.0008	0.003	6e-14	0.0051	Q9Y2T2	26985	AP3M1	adaptor-related protein complex 3, mu 1 subunit	Hs.500104	ILMN_1667086	10q22.2	10
-0.56	-0.64	-0.67	anterograde axon cargo transport;anterograde synaptic vesicle transport;axon cargo transport;cellular component movement;cellular process;cytoskeleton-dependent intracellular transport;establishment of localization;establishment of localization in cell;establishment of protein localization;intracellular protein transport;intracellular transport;microtubule-based movement;microtubule-based process…		AP-type membrane coat adaptor complex;cell part;clathrin adaptor complex;cytoplasmic part;Golgi apparatus;intracellular membrane-bounded organelle;intracellular organelle;intracellular part;macromolecular complex;membrane part;membrane-bounded organelle;organelle;protein complex	Lysosome	5.1e-10	3.3e-05	7.1e-07	0.00043	5.4e-09	1.1e-05	P53677	10947	AP3M2	adaptor-related protein complex 3, mu 2 subunit	Hs.654529	ILMN_1676946	8p11.2	8
-0.64	-0.74	1	anterograde axon cargo transport;anterograde synaptic vesicle transport;axon cargo transport;biological regulation;cell surface receptor linked signaling pathway;cellular component movement;cellular process;cellular response to chemical stimulus;cellular response to endogenous stimulus;cellular response to hormone stimulus;cellular response to insulin stimulus;cellular response to organic substan…	protein transporter activity;substrate-specific transporter activity;transporter activity	AP-3 adaptor complex;AP-type membrane coat adaptor complex;cell part;cytoplasmic membrane-bounded vesicle;cytoplasmic part;cytoplasmic vesicle;cytoplasmic vesicle membrane;cytoplasmic vesicle part;Golgi apparatus;intracellular membrane-bounded organelle;intracellular organelle;intracellular organelle part;intracellular part;macromolecular complex;membrane;membrane part;membrane-bounded organelle;…	Lysosome	2.4e-09	6.7e-05	1.5e-08	0.00079	2.3e-08	3.5e-07	Q92572	1176	AP3S1	adaptor-related protein complex 3, sigma 1 subunit	Hs.406191	ILMN_2311761	5q22	5
1.13	0.7	-0.45	biological regulation;cell communication;cell-cell signaling;cellular process;cellular response to stimulus;chordate embryonic development;developmental process;embryo development;embryo development ending in birth or egg hatching;establishment of localization;establishment of protein localization;in utero embryonic development;intracellular signal transduction;protein transport;regulation of bio…	beta-amyloid binding;binding;enzyme inhibitor activity;enzyme regulator activity;protein binding	cell part;cytoplasmic part;intracellular part;membrane;perinuclear region of cytoplasm		1.3e-16	8.9e-05	0.0014	0.001	6.1e-15	0.0084	O96018	9546	APBA3	amyloid beta (A4) precursor protein-binding, family A, member 3	Hs.25527,Hs.465607	ILMN_1686610	19p13.3	19
0.96	1.72	-0.51					1.4e-11	3.7e-10	0.0038	2.5e-08	2e-10	0.019	O95704,Q59EH2,Q96DX9	10307	APBB3	amyloid beta (A4) precursor protein-binding, family B, member 3	Hs.529449	ILMN_1740772	5q31	5
-1.01	-0.44	-0.52	macromolecule metabolic process;metabolic process;primary metabolic process;protein metabolic process;proteolysis	catalytic activity;endopeptidase activity;hydrolase activity;peptidase activity;peptidase activity, acting on L-amino acid peptides;serine hydrolase activity;serine-type endopeptidase activity;serine-type peptidase activity	cell part;cytoplasm;intracellular organelle part;intracellular part;membrane;nuclear membrane;nuclear part;organelle membrane;organelle part		7.1e-15	0.0089	0.00038	0.047	2.2e-13	0.0027	P13798	327	APEH	acylaminoacyl-peptide hydrolase	Hs.517969	ILMN_1718023	3p21.31	3
-0.37	-0.86	-0.49	amine biosynthetic process;amine metabolic process;amino acid salvage;apoptosis;aspartate family amino acid biosynthetic process;aspartate family amino acid metabolic process;biological regulation;biosynthetic process;carboxylic acid biosynthetic process;carboxylic acid metabolic process;cell death;cellular amine metabolic process;cellular amino acid biosynthetic process;cellular amino acid metab…	binding;carbon-oxygen lyase activity;catalytic activity;cation binding;hydro-lyase activity;ion binding;lyase activity;metal ion binding;methylthioribulose 1-phosphate dehydratase activity;transition metal ion binding;zinc ion binding	cell part;cytoplasmic part;cytosol;intracellular part	Cysteine and methionine metabolism	0.00055	0.0001	0.0052	0.0012	0.0021	0.025	Q96GX9	51074	APIP	APAF1 interacting protein	Hs.447794	ILMN_1793598	11p13	11
-0.71	-1.21	-0.68	amine biosynthetic process;amine metabolic process;amino acid salvage;apoptosis;aspartate family amino acid biosynthetic process;aspartate family amino acid metabolic process;biological regulation;biosynthetic process;carboxylic acid biosynthetic process;carboxylic acid metabolic process;cell death;cellular amine metabolic process;cellular amino acid biosynthetic process;cellular amino acid metab…	binding;carbon-oxygen lyase activity;catalytic activity;cation binding;hydro-lyase activity;ion binding;lyase activity;metal ion binding;methylthioribulose 1-phosphate dehydratase activity;transition metal ion binding;zinc ion binding	cell part;cytoplasmic part;cytosol;intracellular part	Cysteine and methionine metabolism	2.1e-08	8.9e-07	0.00028	2e-05	1.7e-07	0.0021	Q96GX9	51074	APIP	APAF1 interacting protein	Hs.447794	ILMN_2128293	11p13	11
-0.27	-0.35	-0.51	cellular component assembly;cellular component organization;cellular component organization or biogenesis;macromolecular complex assembly;macromolecular complex subunit organization;protein complex assembly;protein complex subunit organization;protein homooligomerization;protein homotetramerization;protein oligomerization;protein tetramerization	binding;cation binding;ion binding;metal ion binding;nucleotide binding	cell body;cell part;cytoplasmic part;extracellular region part;extracellular space;intracellular membrane-bounded organelle;intracellular organelle;intracellular part;membrane-bounded organelle;mitochondrion;organelle		3.1e-05	0.0053	5.8e-06	0.031	0.00015	6.8e-05	Q8NCW5	128240	APOA1BP	apolipoprotein A-I binding protein	Hs.528320	ILMN_1729533	1q21	1
1.8	2.74	1.24	acylglycerol metabolic process;aging;alcohol metabolic process;anatomical structure morphogenesis;artery morphogenesis;axon regeneration;axonogenesis;biological regulation;biosynthetic process;blood vessel morphogenesis;calcium ion homeostasis;catabolic process;cation homeostasis;cell communication;cell death;cell differentiation;cell part morphogenesis;cell projection morphogenesis;cell projecti…	antioxidant activity;beta-amyloid binding;binding;carbohydrate binding;cation binding;cholesterol transporter activity;enzyme activator activity;enzyme regulator activity;glycosaminoglycan binding;heparin binding;hydroxyapatite binding;identical protein binding;ion binding;lipid binding;lipid transporter activity;lipoprotein particle binding;lipoprotein particle receptor binding;low-density lipop…	cell body;cell part;cell projection;chylomicron;cytoplasmic part;dendrite;early endosome;endosome;extracellular region part;extrinsic to external side of plasma membrane;extrinsic to membrane;extrinsic to plasma membrane;Golgi apparatus;high-density lipoprotein particle;intermediate-density lipoprotein particle;intracellular membrane-bounded organelle;intracellular organelle;intracellular part;la…	Alzheimer's disease	8.3e-16	4.4e-12	2.4e-06	5.4e-10	3.2e-14	3.2e-05	P02649	348	APOE	apolipoprotein E	Hs.654439	ILMN_1740938	19q13.2	19
-0.32	-1.19	-0.53	biological regulation;cellular component assembly;cellular component organization;cellular component organization or biogenesis;cellular macromolecule metabolic process;cellular metabolic process;cellular process;chemical homeostasis;cholesterol efflux;cholesterol homeostasis;cholesterol transport;establishment of localization;high-density lipoprotein particle assembly;high-density lipoprotein pa…	antioxidant activity;binding;lipid binding;lipid transporter activity;phospholipid binding;substrate-specific transporter activity;transporter activity	cell part;discoidal high-density lipoprotein particle;extracellular region part;high-density lipoprotein particle;integral to membrane;integral to plasma membrane;intrinsic to membrane;intrinsic to plasma membrane;low-density lipoprotein particle;macromolecular complex;membrane part;plasma lipoprotein particle;plasma membrane part;protein-lipid complex;spherical high-density lipoprotein particle;…		0.0018	5e-07	0.0021	1.2e-05	0.0065	0.012	O95445	55937	APOM	apolipoprotein M	Hs.534468	ILMN_1731941	6p21.33	6
-0.9	-0.64	-0.89	establishment of localization;lipid transport;organic substance transport;transport		cell part;extracellular region part;extracellular space;high-density lipoprotein particle;integral to membrane;intrinsic to membrane;low-density lipoprotein particle;macromolecular complex;membrane part;plasma lipoprotein particle;protein-lipid complex;triglyceride-rich lipoprotein particle;very-low-density lipoprotein particle		5.3e-13	0.00047	2.1e-07	0.0042	1.1e-11	3.7e-06	Q9BUR5	79135	APOO	apolipoprotein O	Hs.495851	ILMN_1721623	Xp22.11	X
1.92	4.5	1.09	anatomical structure development;anterior/posterior pattern specification;behavior;biological regulation;cell migration;cell motility;cellular component movement;cellular component organization;cellular component organization at cellular level;cellular component organization or biogenesis;cellular component organization or biogenesis at cellular level;cellular membrane organization;cellular proce…		acrosomal vesicle;actin cytoskeleton;cell junction;cell part;cytoplasm;cytoplasmic membrane-bounded vesicle;cytoplasmic part;cytoplasmic vesicle;cytoskeletal part;cytoskeleton;endosome;intracellular membrane-bounded organelle;intracellular non-membrane-bounded organelle;intracellular organelle;intracellular organelle part;intracellular part;membrane;membrane-bounded organelle;membrane-bounded ves…		1.5e-21	2.1e-23	3.4e-08	9.1e-20	2.1e-19	7.2e-07	Q7LC44	23237	ARC	activity-regulated cytoskeleton-associated protein	Hs.40888,Hs.743662	ILMN_1711120	8q24.3	8
0.18	-0.42	0.63					0.017	0.0073	1.1e-05	0.04	0.05	0.00012	P48444,B0YIW5	372	ARCN1	archain 1	Hs.33642	ILMN_1699703	11q23.3	11
0.7	0.56	0.39					1.4e-12	0.00023	0.0015	0.0023	2.5e-11	0.0089	Q59FR3,Q86TH5,Q9Y6D5	10564	ARFGEF2	ADP-ribosylation factor guanine nucleotide-exchange factor 2 (brefeldin A-inhibited)	Hs.62578	ILMN_1789990	20q13.13	20
-0.67	-0.47	0.4					2.4e-12	0.0011	0.00086	0.0083	4.2e-11	0.0055	P53367,B4E273	27236	ARFIP1	ADP-ribosylation factor interacting protein 1	Hs.416089	ILMN_2403906	4q31.3	4
-0.76	-0.6	-0.41	biological regulation;cellular process;cellular response to stimulus;intracellular signal transduction;Ras protein signal transduction;regulation of biological process;regulation of cellular process;response to stimulus;Rho protein signal transduction;signal transduction;small GTPase mediated signal transduction	binding;binding, bridging;enzyme activator activity;enzyme regulator activity;GTPase activator activity;GTPase regulator activity;nucleoside-triphosphatase regulator activity;protein binding;protein binding, bridging;Rac GTPase activator activity;Ras GTPase activator activity;Rho GTPase activator activity;SH3/SH2 adaptor activity;signaling adaptor activity;small GTPase regulator activity	cell part;cell projection;cytoplasmic part;cytosol;intracellular membrane-bounded organelle;intracellular organelle;intracellular part;membrane;membrane-bounded organelle;organelle;plasma membrane;ruffle		1.3e-11	0.00056	0.0034	0.0048	1.9e-10	0.018	Q07960	392	ARHGAP1	Rho GTPase activating protein 1	Hs.138860	ILMN_1732060	11p11.2	11
-0.54	-1	-0.4	biological regulation;biosynthetic process;cellular biosynthetic process;cellular component disassembly;cellular component disassembly at cellular level;cellular component organization;cellular component organization at cellular level;cellular component organization or biogenesis;cellular component organization or biogenesis at cellular level;cellular macromolecular complex disassembly;cellular m…	binding;cation binding;DNA binding;ion binding;metal ion binding;nucleic acid binding;transition metal ion binding;zinc ion binding	cell part;intracellular membrane-bounded organelle;intracellular organelle;intracellular part;membrane-bounded organelle;nucleus;organelle		8.6e-08	6.6e-07	0.0064	1.5e-05	6.2e-07	0.03	Q68CP9	196528	ARID2	AT rich interactive domain 2 (ARID, RFX-like)	Hs.317304	ILMN_1795247	12q12	12
1.97	1.28	0.59	biological regulation;biosynthetic process;cellular biosynthetic process;cellular macromolecule biosynthetic process;cellular macromolecule metabolic process;cellular metabolic process;cellular nitrogen compound metabolic process;cellular process;macromolecule biosynthetic process;macromolecule metabolic process;metabolic process;nitrogen compound metabolic process;nucleic acid metabolic process;…	binding;DNA binding;nucleic acid binding	cell part;intracellular membrane-bounded organelle;intracellular organelle;intracellular part;membrane-bounded organelle;nucleus;organelle		4.2e-21	2e-07	0.0011	5.4e-06	5.4e-19	0.0065	Q8IVW6	10620	ARID3B	AT rich interactive domain 3B (BRIGHT-like)	Hs.655532	ILMN_1696956	15q24	15
1.23	0.94	0.52	biological regulation;catabolic process;cell surface receptor linked signaling pathway;cellular catabolic process;cellular macromolecule catabolic process;cellular macromolecule metabolic process;cellular metabolic process;cellular process;cellular response to chemical stimulus;cellular response to cytokine stimulus;cellular response to organic substance;cellular response to stimulus;cytokine-med…	acid-amino acid ligase activity;binding;catalytic activity;cation binding;ion binding;ligase activity;ligase activity, forming carbon-nitrogen bonds;metal ion binding;small conjugating protein ligase activity;transition metal ion binding;ubiquitin-protein ligase activity;zinc ion binding	cell part;cytoplasmic part;cytosol;intracellular part;macromolecular complex;protein complex;ubiquitin ligase complex		1.7e-18	3.2e-07	0.00018	8.3e-06	1.2e-16	0.0014	Q9Y4X5	25820	ARIH1	ariadne RBR E3 ubiquitin protein ligase 1	Hs.268787	ILMN_1694219	15q24	15
2.99	1.75	1.2	biological regulation;cellular process;cellular response to stimulus;intracellular signal transduction;regulation of biological process;regulation of cellular process;response to stimulus;signal transduction;small GTPase mediated signal transduction	binding;GTP binding;guanyl nucleotide binding;guanyl ribonucleotide binding;nucleotide binding;purine nucleotide binding;purine ribonucleoside triphosphate binding;purine ribonucleotide binding;ribonucleotide binding	cell part;cytoplasmic membrane-bounded vesicle;cytoplasmic part;cytoplasmic vesicle;intracellular membrane-bounded organelle;intracellular organelle;intracellular part;membrane-bounded organelle;membrane-bounded vesicle;organelle;vesicle		5.6e-23	1.1e-07	3.4e-06	3.3e-06	1.2e-20	4.2e-05	Q8N4G2	80117	ARL14	ADP-ribosylation factor-like 14	Hs.287702	ILMN_2232463	3q25.33	3
2.52	2.86	2.12	biological regulation;cellular process;cellular response to stimulus;intracellular signal transduction;regulation of biological process;regulation of cellular process;response to stimulus;signal transduction;small GTPase mediated signal transduction	binding;GTP binding;guanyl nucleotide binding;guanyl ribonucleotide binding;nucleotide binding;purine nucleotide binding;purine ribonucleoside triphosphate binding;purine ribonucleotide binding;ribonucleotide binding	cell part;intracellular		1.4e-19	6.1e-12	1e-10	7.1e-10	1.3e-17	4.1e-09	Q0P5N6	339231	ARL16	ADP-ribosylation factor-like 16	Hs.658789	ILMN_2188119	17q25.3	17
0.62	0.39	0.67	biological regulation;cellular process;cellular response to stimulus;intracellular signal transduction;regulation of biological process;regulation of cellular process;response to stimulus;signal transduction;small GTPase mediated signal transduction	binding;GTP binding;guanyl nucleotide binding;guanyl ribonucleotide binding;nucleotide binding;purine nucleotide binding;purine ribonucleoside triphosphate binding;purine ribonucleotide binding;ribonucleotide binding	cell part;intracellular		2.5e-12	0.0032	1.3e-07	0.02	4.3e-11	2.4e-06	Q0P5N6	339231	ARL16	ADP-ribosylation factor-like 16	Hs.658789	ILMN_1679917	17q25.3	17
1.21	0.96	-1.37	biological regulation;brown fat cell differentiation;cell differentiation;cellular developmental process;cellular process;cellular response to stimulus;developmental process;fat cell differentiation;intracellular signal transduction;regulation of biological process;regulation of cellular process;response to stimulus;signal transduction;small GTPase mediated signal transduction	binding;GTP binding;guanyl nucleotide binding;guanyl ribonucleotide binding;nucleotide binding;purine nucleotide binding;purine ribonucleoside triphosphate binding;purine ribonucleotide binding;ribonucleotide binding	cell part;cytoplasm;intracellular non-membrane-bounded organelle;intracellular organelle;intracellular organelle part;intracellular part;membrane;non-membrane-bounded organelle;nuclear part;nucleolus;organelle;organelle part;plasma membrane		1.3e-10	0.0014	7.5e-07	0.01	1.5e-09	1.1e-05	P40617	10124	ARL4A	ADP-ribosylation factor-like 4A	Hs.245540	ILMN_1775405	7p21.3	7
2.25	1.06	0.97	biological regulation;cellular process;cellular response to stimulus;intracellular signal transduction;regulation of biological process;regulation of cellular process;response to stimulus;signal transduction;small GTPase mediated signal transduction	binding;GTP binding;guanyl nucleotide binding;guanyl ribonucleotide binding;nucleotide binding;purine nucleotide binding;purine ribonucleoside triphosphate binding;purine ribonucleotide binding;ribonucleotide binding	cell part;intracellular		1.2e-22	8.2e-06	1.6e-06	0.00013	2.3e-20	2.1e-05	Q6T311	132946	ARL9	ADP-ribosylation factor-like 9	Hs.444449	ILMN_1777691	4q12	4
-0.86	-0.96	-0.95	cation transport;establishment of localization;ion transport;metal ion transport;transport	binding;cation binding;ion binding;metal ion binding	cell part;cytoplasmic part;intracellular membrane-bounded organelle;intracellular organelle;intracellular part;membrane-bounded organelle;mitochondrion;organelle		2.7e-11	9.4e-06	4.3e-07	0.00015	3.7e-10	6.8e-06	Q9NVT9	55156	ARMC1	armadillo repeat containing 1	Hs.269542	ILMN_1722066	8q13.1	8
-0.42	-0.9	-0.64					0.00051	0.00031	0.0016	0.0029	0.002	0.0095	Q7Z3E5	80210	ARMC9	armadillo repeat containing 9	Hs.471610	ILMN_1755732	2q37.1	2
-0.66	1.03	3.09					5.7e-06	0.00026	1.3e-16	0.0025	3.1e-05	1.4e-14	Q7L311,A8K5M7	9823	ARMCX2	armadillo repeat containing, X-linked 2	Hs.48924	ILMN_1785170	Xq21.33-q22.2	X
-0.28	-0.67	-0.78	biological regulation;circulatory system process;multicellular organismal process;positive regulation of blood pressure;positive regulation of systemic arterial blood pressure;regulation of anatomical structure size;regulation of biological quality;regulation of blood pressure;regulation of blood vessel size;regulation of tube size;response to chemical stimulus;response to organic substance;respo…		cell part;cytoplasmic part;extracellular region part;extracellular space;intracellular part;perinuclear region of cytoplasm		0.00062	8.4e-05	3.1e-07	0.00096	0.0024	5.1e-06	P55145	7873	MANF	mesencephalic astrocyte-derived neurotrophic factor	Hs.436446	ILMN_2183510	3p21.1	3
-0.31	-0.5	-0.54	actin cytoskeleton organization;actin filament organization;actin filament polymerization;actin filament-based process;actin nucleation;actin polymerization or depolymerization;Arp2/3 complex-mediated actin nucleation;biological regulation;cellular component assembly;cellular component assembly at cellular level;cellular component organization;cellular component organization at cellular level;cel…		Arp2/3 protein complex;cell part;cell projection;cytoplasmic part;cytoskeletal part;cytosol;intracellular organelle part;intracellular part;macromolecular complex;organelle part;protein complex	Bacterial invasion of epithelial cells;Fc gamma R-mediated phagocytosis;Pathogenic Escherichia coli infection;Regulation of actin cytoskeleton;Shigellosis	0.001	0.0087	0.00088	0.046	0.0037	0.0056	P59998	10093	ARPC4	actin related protein 2/3 complex, subunit 4, 20kDa	Hs.323342	ILMN_2393763	3p25.3	3
-0.3	-0.62	-0.61	actin cytoskeleton organization;actin filament organization;actin filament polymerization;actin filament-based process;actin nucleation;actin polymerization or depolymerization;Arp2/3 complex-mediated actin nucleation;biological regulation;cellular component assembly;cellular component assembly at cellular level;cellular component organization;cellular component organization at cellular level;cel…		Arp2/3 protein complex;cell part;cell projection;cytoplasmic part;cytoskeletal part;cytosol;intracellular organelle part;intracellular part;macromolecular complex;organelle part;protein complex	Bacterial invasion of epithelial cells;Fc gamma R-mediated phagocytosis;Pathogenic Escherichia coli infection;Regulation of actin cytoskeleton;Shigellosis	0.002	0.002	0.0003	0.014	0.0071	0.0022	P59998	10093	ARPC4	actin related protein 2/3 complex, subunit 4, 20kDa	Hs.323342	ILMN_1707336	3p25.3	3
-0.79	-0.65	0.67	actin cytoskeleton organization;actin filament-based process;biological regulation;cellular component movement;cellular component organization;cellular component organization at cellular level;cellular component organization or biogenesis;cellular component organization or biogenesis at cellular level;cellular process;cytoskeleton organization;defense response;immune response;immune system proces…	structural constituent of cytoskeleton;structural molecule activity	Arp2/3 protein complex;cell part;cell projection;cytoplasmic part;cytoskeletal part;cytosol;intracellular organelle part;intracellular part;macromolecular complex;organelle part;protein complex	Bacterial invasion of epithelial cells;Fc gamma R-mediated phagocytosis;Pathogenic Escherichia coli infection;Regulation of actin cytoskeleton;Shigellosis	7.5e-14	2.8e-05	9e-07	0.00038	1.8e-12	1.3e-05	O15511	10092	ARPC5	actin related protein 2/3 complex, subunit 5, 16kDa	Hs.518609	ILMN_1768394	1q25.3	1
-0.72	-0.69	-0.56			cell part;cytoplasm;cytoskeleton;germ cell nucleus;intracellular membrane-bounded organelle;intracellular non-membrane-bounded organelle;intracellular organelle;intracellular part;male germ cell nucleus;membrane-bounded organelle;non-membrane-bounded organelle;nucleus;organelle		4.1e-09	0.001	0.0011	0.0077	3.7e-08	0.0068	Q9BYD9	84517	ACTRT3	actin-related protein T3	Hs.135411	ILMN_1782810	3q26.2	3
-1.03	-0.78	-0.78	bile acid metabolic process;biological regulation;carboxylic acid metabolic process;cellular ketone metabolic process;cellular lipid metabolic process;cellular metabolic process;cellular process;cholesterol transport;establishment of localization;lipid metabolic process;lipid transport;membrane lipid metabolic process;metabolic process;monocarboxylic acid metabolic process;organic acid metabolic …		cell part;integral to membrane;intrinsic to membrane;membrane part		2.8e-16	5.9e-06	2.2e-07	0.0001	1.2e-14	3.8e-06	Q9H2C2	64801	ARV1	ARV1 homolog (S. cerevisiae)	Hs.275736	ILMN_1800935	1q42.2	1
-0.2	-0.54	1.14	biological regulation;positive regulation of catalytic activity;positive regulation of GTPase activity;positive regulation of hydrolase activity;positive regulation of molecular function;regulation of ARF GTPase activity;regulation of biological process;regulation of catabolic process;regulation of catalytic activity;regulation of cellular catabolic process;regulation of cellular metabolic proces…	ARF GTPase activator activity;binding;cation binding;enzyme activator activity;enzyme regulator activity;GTPase activator activity;GTPase regulator activity;ion binding;lipid binding;metal ion binding;nucleoside-triphosphatase regulator activity;phospholipid binding;small GTPase regulator activity;transition metal ion binding;zinc ion binding	cell part;cytoplasmic part;Golgi apparatus part;Golgi cisterna membrane;Golgi membrane;intracellular organelle part;intracellular part;membrane;organelle membrane;organelle part;plasma membrane	Endocytosis;Fc gamma R-mediated phagocytosis	0.01	0.0014	1.5e-10	0.01	0.031	5.7e-09	O43150	8853	ASAP2	ArfGAP with SH3 domain, ankyrin repeat and PH domain 2	Hs.555902	ILMN_3194508	2p25,2p24	2
-0.48	-1.12	-1.09	biological regulation;cellular macromolecule metabolic process;cellular metabolic process;cellular process;cellular protein metabolic process;cellular response to stimulus;intracellular signal transduction;macromolecule metabolic process;macromolecule modification;metabolic process;primary metabolic process;protein metabolic process;protein modification by small protein conjugation;protein modifi…				6.1e-07	5.6e-08	1.7e-09	1.9e-06	3.8e-06	5.2e-08	Q8WXK3	79754	ASB13	ankyrin repeat and SOCS box containing 13	Hs.445899	ILMN_1654385	10p15.1	10
-1.3	-1.09	-1.22	biological regulation;cellular macromolecule metabolic process;cellular metabolic process;cellular process;cellular protein metabolic process;cellular response to stimulus;intracellular signal transduction;macromolecule metabolic process;macromolecule modification;metabolic process;positive regulation of biological process;positive regulation of catabolic process;positive regulation of macromolec…		cell part;cytoplasm;cytoplasmic part;intracellular membrane-bounded organelle;intracellular organelle;intracellular part;membrane-bounded organelle;mitochondrion;nucleus;organelle		2.4e-12	0.00015	1.6e-06	0.0016	4.2e-11	2.1e-05	Q96DX5	140462	ASB9	ankyrin repeat and SOCS box containing 9	Hs.19404	ILMN_2373728	Xp22.2	X
-1.26	-1.02	-1.2	biological regulation;cellular macromolecule metabolic process;cellular metabolic process;cellular process;cellular protein metabolic process;cellular response to stimulus;intracellular signal transduction;macromolecule metabolic process;macromolecule modification;metabolic process;positive regulation of biological process;positive regulation of catabolic process;positive regulation of macromolec…		cell part;cytoplasm;cytoplasmic part;intracellular membrane-bounded organelle;intracellular organelle;intracellular part;membrane-bounded organelle;mitochondrion;nucleus;organelle		3.1e-11	0.00068	6.3e-06	0.0056	4.2e-10	7.3e-05	Q96DX5	140462	ASB9	ankyrin repeat and SOCS box containing 9	Hs.19404	ILMN_1786041	Xp22.2	X
1.55	1.44	1.21					1.6e-12	2.9e-05	2.2e-05	0.00038	2.8e-11	0.00022	P07306,Q6FGQ5	432	ASGR1	asialoglycoprotein receptor 1	Hs.12056,Hs.731669	ILMN_1769013	17p13.2	17
-0.63	-1	-0.5					1.3e-12	1e-09	1.9e-05	6e-08	2.3e-11	0.00019	Q9UBL3,B4DPT1,F5H8F7	9070	ASH2L	ash2 (absent, small, or homeotic)-like (Drosophila)	Hs.521530	ILMN_1666933	8p11.2	8
0.39	-1.58	1.49	activation of signaling protein activity involved in unfolded protein response;amine biosynthetic process;amine metabolic process;anatomical structure development;asparagine biosynthetic process;asparagine metabolic process;aspartate family amino acid biosynthetic process;aspartate family amino acid metabolic process;biological regulation;biosynthetic process;carboxylic acid biosynthetic process;…	adenyl nucleotide binding;adenyl ribonucleotide binding;asparagine synthase (glutamine-hydrolyzing) activity;ATP binding;binding;carbon-nitrogen ligase activity, with glutamine as amido-N-donor;catalytic activity;cofactor binding;ligase activity;ligase activity, forming carbon-nitrogen bonds;nucleotide binding;purine nucleotide binding;purine ribonucleoside triphosphate binding;purine ribonucleot…	cell part;cytoplasmic part;cytosol;intracellular part	Alanine, aspartate and glutamate metabolism;Nitrogen metabolism	0.013	1.2e-05	1.3e-06	0.00018	0.039	1.9e-05	P08243	440	ASNS	asparagine synthetase (glutamine-hydrolyzing)	Hs.489207	ILMN_1796417	7q21.3	7
5.96	4.75	1.15	activation of signaling protein activity involved in unfolded protein response;alcohol biosynthetic process;alcohol metabolic process;biological regulation;biosynthetic process;carbohydrate biosynthetic process;carbohydrate metabolic process;cellular biosynthetic process;cellular carbohydrate biosynthetic process;cellular carbohydrate metabolic process;cellular macromolecule biosynthetic process;…	binding;DNA binding;nucleic acid binding;nucleic acid binding transcription factor activity;protein binding transcription factor activity;sequence-specific DNA binding;sequence-specific DNA binding transcription factor activity;transcription cofactor activity;transcription corepressor activity;transcription factor binding transcription factor activity	cell part;intracellular non-membrane-bounded organelle;intracellular organelle;intracellular organelle part;intracellular part;non-membrane-bounded organelle;nuclear part;nucleolus;nucleoplasm;organelle;organelle part		3.3e-32	1.7e-18	1.9e-05	1.2e-15	1.1e-28	0.0002	P18847	467	ATF3	activating transcription factor 3	Hs.460	ILMN_2374865	1q32.3	1
2.47	1.17	0.85	activation of signaling protein activity involved in unfolded protein response;alcohol biosynthetic process;alcohol metabolic process;biological regulation;biosynthetic process;carbohydrate biosynthetic process;carbohydrate metabolic process;cellular biosynthetic process;cellular carbohydrate biosynthetic process;cellular carbohydrate metabolic process;cellular macromolecule biosynthetic process;…	binding;DNA binding;nucleic acid binding;nucleic acid binding transcription factor activity;protein binding transcription factor activity;sequence-specific DNA binding;sequence-specific DNA binding transcription factor activity;transcription cofactor activity;transcription corepressor activity;transcription factor binding transcription factor activity	cell part;intracellular non-membrane-bounded organelle;intracellular organelle;intracellular organelle part;intracellular part;non-membrane-bounded organelle;nuclear part;nucleolus;nucleoplasm;organelle;organelle part		6.4e-22	1.6e-05	0.0001	0.00023	9.7e-20	0.00085	P18847	467	ATF3	activating transcription factor 3	Hs.460	ILMN_1661109	1q32.3	1
0.36	1	0.78	biological regulation;biosynthetic process;cellular biosynthetic process;cellular macromolecule biosynthetic process;cellular macromolecule metabolic process;cellular metabolic process;cellular nitrogen compound metabolic process;cellular process;macromolecule biosynthetic process;macromolecule metabolic process;metabolic process;nitrogen compound metabolic process;nucleic acid metabolic process;…		cell part;cytoplasm;intracellular non-membrane-bounded organelle;intracellular organelle;intracellular organelle part;intracellular part;non-membrane-bounded organelle;nuclear part;nucleolus;organelle;organelle part		0.00069	1.4e-05	3.6e-05	0.00022	0.0026	0.00034	Q5U623	80063	ATF7IP2	activating transcription factor 7 interacting protein 2	Hs.513343,Hs.742019	ILMN_1804445	16p13.13	16
-1.2	-0.89	-0.53	autophagy;autophagy in response to ER overload;biological regulation;catabolic process;cellular catabolic process;cellular macromolecule metabolic process;cellular metabolic process;cellular process;cellular protein metabolic process;cellular response to biotic stimulus;cellular response to stimulus;cellular response to stress;ER overload response;ER-nucleus signaling pathway;establishment of loc…	acid-amino acid ligase activity;Atg12 ligase activity;catalytic activity;ligase activity;ligase activity, forming carbon-nitrogen bonds;small conjugating protein ligase activity	cell part;cytoplasm;intracellular;intracellular part		1.1e-13	0.00015	0.0045	0.0016	2.6e-12	0.022	Q9H0Y0	83734	ATG10	autophagy related 10	Hs.713698	ILMN_2206098	5q14.1	5
0.44	-0.61	1.22	autophagic vacuole assembly;biological regulation;cellular component assembly;cellular component assembly at cellular level;cellular component organization;cellular component organization at cellular level;cellular component organization or biogenesis;cellular component organization or biogenesis at cellular level;cellular process;defense response;immune response;immune system process;innate immu…		cell part;cytoplasmic part;intracellular part;macromolecular complex;membrane;pre-autophagosomal structure membrane;protein complex	Regulation of autophagy;RIG-I-like receptor signaling pathway	8.2e-06	0.0012	4.1e-10	0.0089	4.3e-05	1.4e-08	O94817	9140	ATG12	autophagy related 12	Hs.264482	ILMN_2188204	5q21-q22	5
0.87	0.98	1.01	autophagy;catabolic process;cellular catabolic process;cellular metabolic process;cellular process;metabolic process		cell part;cytoplasmic part;intracellular part;lipid particle;membrane;pre-autophagosomal structure membrane		1.5e-11	5.1e-06	9.9e-08	8.9e-05	2.2e-10	1.9e-06	Q2TAZ0	23130	ATG2A	autophagy related 2A	Hs.370671	ILMN_1756006	11q13.1	11
-0.36	-0.67	-0.77					0.0014	0.0031	0.0001	0.02	0.005	0.00087	A9UGY9,Q7Z3H3,Q9H1Y0	9474	ATG5	autophagy related 5	Hs.486063	ILMN_1718265	6q21	6
-0.44	-0.69	-0.31	anatomical structure development;anatomical structure morphogenesis;aromatic compound biosynthetic process;biosynthetic process;brainstem development;cellular aromatic compound metabolic process;cellular biosynthetic process;cellular metabolic process;cellular nitrogen compound biosynthetic process;cellular nitrogen compound metabolic process;cellular process;cerebellum development;cerebral corte…	catalytic activity;cyclohydrolase activity;hydrolase activity;hydrolase activity, acting on carbon-nitrogen (but not peptide) bonds;hydrolase activity, acting on carbon-nitrogen (but not peptide) bonds, in cyclic amidines;hydroxymethyl-, formyl- and related transferase activity;IMP cyclohydrolase activity;phosphoribosylaminoimidazolecarboxamide formyltransferase activity;transferase activity;tran…	cell part;cytoplasmic part;cytosol;intracellular membrane-bounded organelle;intracellular organelle;intracellular part;membrane-bounded organelle;mitochondrion;organelle	One carbon pool by folate;Purine metabolism	1.4e-08	2.1e-06	0.0043	4.2e-05	1.2e-07	0.022	P31939	471	ATIC	5-aminoimidazole-4-carboxamide ribonucleotide formyltransferase/IMP cyclohydrolase	Hs.90280	ILMN_1673991	2q35	2
-1.59	-1.08	0.46	biological regulation;cellular component organization;cellular component organization or biogenesis;cellular membrane organization;cellular process;establishment of localization;ion transmembrane transport;ion transport;lipid translocation;lipid transport;membrane organization;organic substance transport;phospholipid translocation;phospholipid transport;regulation of biological quality;regulation…	active transmembrane transporter activity;adenyl nucleotide binding;adenyl ribonucleotide binding;ATP binding;ATPase activity;ATPase activity, coupled;ATPase activity, coupled to movement of substances;ATPase activity, coupled to transmembrane movement of ions;ATPase activity, coupled to transmembrane movement of substances;binding;catalytic activity;cation binding;cation transmembrane transporte…	cell part;cytoplasmic part;endoplasmic reticulum;endoplasmic reticulum membrane;endoplasmic reticulum part;integral to membrane;intracellular membrane-bounded organelle;intracellular organelle;intracellular organelle part;intracellular part;intrinsic to membrane;membrane;membrane part;membrane-bounded organelle;organelle;organelle membrane;organelle part;plasma membrane		1.8e-20	1.8e-07	0.0021	5.1e-06	2e-18	0.012	Q8NB49	286410	ATP11C	ATPase, class VI, type 11C	Hs.88252	ILMN_2389810	Xq27.1	X
-0.34	1.08	0.61					0.00029	3.9e-07	0.00017	9.9e-06	0.0012	0.0013	A8K9K1,Q93084	489	ATP2A3	ATPase, Ca++ transporting, ubiquitous	Hs.513870	ILMN_1697827	17p13.3	17
-0.23	1.11	0.69					0.0018	2.3e-09	8.2e-07	1.2e-07	0.0065	1.2e-05	A8K9K1,Q93084	489	ATP2A3	ATPase, Ca++ transporting, ubiquitous	Hs.513870	ILMN_2310909	17p13.3	17
-0.38	-0.77	0.64	biological regulation;blood coagulation;coagulation;hemostasis;multicellular organismal process;regulation of biological quality;regulation of body fluid levels	active transmembrane transporter activity;adenyl nucleotide binding;adenyl ribonucleotide binding;ATP binding;ATPase activity;ATPase activity, coupled;ATPase activity, coupled to movement of substances;ATPase activity, coupled to transmembrane movement of ions;ATPase activity, coupled to transmembrane movement of ions, phosphorylative mechanism;ATPase activity, coupled to transmembrane movement o…	cell part;integral to membrane;integral to plasma membrane;intrinsic to membrane;intrinsic to plasma membrane;membrane part;plasma membrane part	Calcium signaling pathway;Pancreatic secretion;Salivary secretion	0.00062	0.00065	0.0006	0.0054	0.0024	0.004	P20020	490	ATP2B1	ATPase, Ca++ transporting, plasma membrane 1	Hs.506276	ILMN_1813399	12q21.3	12
-0.52	-0.73	-0.51					4e-11	2.4e-07	5e-06	6.5e-06	5.3e-10	5.9e-05	P25705,B4DY56,K7ENP3	498	ATP5A1	ATP synthase, H+ transporting, mitochondrial F1 complex, alpha subunit 1, cardiac muscle	Hs.298280	ILMN_2341363	18q21	18
-0.51	-0.65	-0.38					3.4e-09	2.8e-05	0.0015	0.00037	3.1e-08	0.0089	P25705,B4DY56,K7ENP3	498	ATP5A1	ATP synthase, H+ transporting, mitochondrial F1 complex, alpha subunit 1, cardiac muscle	Hs.298280	ILMN_1764494	18q21	18
-0.28	-0.56	-0.28	anatomical structure formation involved in morphogenesis;angiogenesis;ATP biosynthetic process;ATP hydrolysis coupled proton transport;ATP metabolic process;ATP synthesis coupled proton transport;biological regulation;biosynthetic process;cation homeostasis;cation transport;cellular biosynthetic process;cellular cation homeostasis;cellular chemical homeostasis;cellular homeostasis;cellular ion ho…	active transmembrane transporter activity;adenyl nucleotide binding;adenyl ribonucleotide binding;ATP binding;ATPase activity;ATPase activity, coupled;ATPase activity, coupled to movement of substances;ATPase activity, coupled to transmembrane movement of ions;ATPase activity, coupled to transmembrane movement of substances;binding;catalytic activity;cation transmembrane transporter activity;cati…	cell part;cell surface;cytoplasmic part;intracellular non-membrane-bounded organelle;intracellular organelle;intracellular organelle part;intracellular part;macromolecular complex;membrane;membrane part;mitochondrial membrane part;mitochondrial nucleoid;mitochondrial part;mitochondrial proton-transporting ATP synthase, catalytic core;non-membrane-bounded organelle;nucleoid;organelle;organelle par…	Alzheimer's disease;Huntington's disease;Oxidative phosphorylation;Parkinson's disease	1.4e-06	1.7e-06	0.0012	3.4e-05	8.4e-06	0.0074	P06576	506	ATP5B	ATP synthase, H+ transporting, mitochondrial F1 complex, beta polypeptide	Hs.406510	ILMN_1772132	12q13.13	12
-0.89	-0.92	-0.37					4.5e-13	2.5e-06	0.0099	4.9e-05	9.2e-12	0.044	P36542,Q8TAS0	509	ATP5C1	ATP synthase, H+ transporting, mitochondrial F1 complex, gamma polypeptide 1	Hs.271135	ILMN_1701269	10p15.1	10
-0.91	-0.5	-0.68					2.8e-12	0.0091	6e-05	0.048	4.7e-11	0.00054	P05496,Q6FIH7	516	ATP5G1	ATP synthase, H+ transporting, mitochondrial Fo complex, subunit C1 (subunit 9)	Hs.80986	ILMN_1676393	17q21.32	17
-0.79	-1.15	-0.73	ATP biosynthetic process;ATP hydrolysis coupled proton transport;ATP metabolic process;ATP synthesis coupled proton transport;biosynthetic process;cation transport;cellular biosynthetic process;cellular metabolic process;cellular nitrogen compound biosynthetic process;cellular nitrogen compound metabolic process;cellular process;energy coupled proton transport, against electrochemical gradient;en…	binding;cation transmembrane transporter activity;hydrogen ion transmembrane transporter activity;inorganic cation transmembrane transporter activity;ion transmembrane transporter activity;lipid binding;monovalent inorganic cation transmembrane transporter activity;substrate-specific transmembrane transporter activity;substrate-specific transporter activity;transmembrane transporter activity;tran…	cell part;cytoplasmic part;integral to membrane;intracellular organelle part;intracellular part;intrinsic to membrane;macromolecular complex;membrane part;mitochondrial membrane part;mitochondrial part;mitochondrial proton-transporting ATP synthase complex;organelle part;protein complex;proton-transporting ATP synthase complex;proton-transporting ATP synthase complex, coupling factor F(o);proton-…	Alzheimer's disease;Huntington's disease;Oxidative phosphorylation;Parkinson's disease	3.4e-10	6.1e-07	4.4e-05	1.5e-05	3.7e-09	0.00041	P48201	518	ATP5G3	ATP synthase, H+ transporting, mitochondrial Fo complex, subunit C3 (subunit 9)	Hs.429	ILMN_1770466	2q31.1	2
-0.38	-0.51	-0.32	ATP biosynthetic process;ATP catabolic process;ATP metabolic process;ATP synthesis coupled proton transport;biosynthetic process;catabolic process;cation transport;cellular biosynthetic process;cellular catabolic process;cellular metabolic process;cellular nitrogen compound biosynthetic process;cellular nitrogen compound catabolic process;cellular nitrogen compound metabolic process;cellular proc…	transmembrane transporter activity;transporter activity	cell part;cytoplasmic part;integral to membrane;intracellular organelle part;intracellular part;intrinsic to membrane;macromolecular complex;membrane part;mitochondrial membrane part;mitochondrial part;mitochondrial proton-transporting ATP synthase complex;organelle part;protein complex;proton-transporting ATP synthase complex;proton-transporting ATP synthase complex, coupling factor F(o);proton-…	Oxidative phosphorylation	2.4e-06	0.00094	0.0099	0.0073	1.4e-05	0.044	P56134	9551	ATP5J2	ATP synthase, H+ transporting, mitochondrial Fo complex, subunit F2	Hs.521056,Hs.656515	ILMN_2307883	7q22.1	7
-0.33	-0.59	-0.36	ATP biosynthetic process;ATP catabolic process;ATP metabolic process;ATP synthesis coupled proton transport;biosynthetic process;catabolic process;cation transport;cellular biosynthetic process;cellular catabolic process;cellular metabolic process;cellular nitrogen compound biosynthetic process;cellular nitrogen compound catabolic process;cellular nitrogen compound metabolic process;cellular proc…	transmembrane transporter activity;transporter activity	cell part;cytoplasmic part;integral to membrane;intracellular organelle part;intracellular part;intrinsic to membrane;macromolecular complex;membrane part;mitochondrial membrane part;mitochondrial part;mitochondrial proton-transporting ATP synthase complex;organelle part;protein complex;proton-transporting ATP synthase complex;proton-transporting ATP synthase complex, coupling factor F(o);proton-…	Oxidative phosphorylation	3.2e-06	3e-05	0.0012	0.0004	1.8e-05	0.0071	P56134	9551	ATP5J2	ATP synthase, H+ transporting, mitochondrial Fo complex, subunit F2	Hs.521056,Hs.656515	ILMN_2310621	7q22.1	7
-0.8	-0.85	-0.81	ATP biosynthetic process;ATP catabolic process;ATP metabolic process;ATP synthesis coupled proton transport;biosynthetic process;catabolic process;cation transport;cellular biosynthetic process;cellular catabolic process;cellular metabolic process;cellular nitrogen compound biosynthetic process;cellular nitrogen compound catabolic process;cellular nitrogen compound metabolic process;cellular proc…	binding;cation transmembrane transporter activity;drug binding;hydrogen ion transmembrane transporter activity;hydrogen ion transporting ATP synthase activity, rotational mechanism;inorganic cation transmembrane transporter activity;ion transmembrane transporter activity;lipid binding;monovalent inorganic cation transmembrane transporter activity;steroid binding;substrate-specific transmembrane t…	cell part;cytoplasmic part;intracellular organelle part;intracellular part;macromolecular complex;membrane;membrane part;mitochondrial membrane part;mitochondrial part;mitochondrial proton-transporting ATP synthase complex;mitochondrial proton-transporting ATP synthase complex, coupling factor F(o);organelle part;plasma membrane;protein complex;proton-transporting ATP synthase complex;proton-tran…	Alzheimer's disease;Huntington's disease;Oxidative phosphorylation;Parkinson's disease	9.4e-13	2.4e-06	2e-07	4.7e-05	1.8e-11	3.5e-06	P48047	539	ATP5O	ATP synthase, H+ transporting, mitochondrial F1 complex, O subunit	Hs.409140	ILMN_1791332	21q22.11	21
-0.51	-0.65	-0.82	ATP biosynthetic process;ATP metabolic process;biosynthetic process;cellular biosynthetic process;cellular metabolic process;cellular nitrogen compound biosynthetic process;cellular nitrogen compound metabolic process;cellular process;heterocycle biosynthetic process;heterocycle metabolic process;metabolic process;nitrogen compound metabolic process;nucleobase-containing compound biosynthetic pro…	binding;cation binding;cation transmembrane transporter activity;hydrogen ion transmembrane transporter activity;inorganic cation transmembrane transporter activity;ion binding;ion transmembrane transporter activity;metal ion binding;monovalent inorganic cation transmembrane transporter activity;substrate-specific transmembrane transporter activity;substrate-specific transporter activity;transmem…	cell part;cytoplasmic part;intracellular organelle part;intracellular part;macromolecular complex;membrane;membrane part;mitochondrial inner membrane;mitochondrial membrane;mitochondrial part;organelle inner membrane;organelle membrane;organelle part;protein complex;proton-transporting ATP synthase complex, coupling factor F(o);proton-transporting two-sector ATPase complex, proton-transporting do…		1.4e-05	0.0034	2.8e-05	0.021	7.1e-05	0.00028	Q99766	27109	ATP5S	ATP synthase, H+ transporting, mitochondrial Fo complex, subunit s (factor B)	Hs.438489	ILMN_1700625	14q21.3	14
-0.58	-0.61	-0.87	ATP biosynthetic process;ATP metabolic process;biosynthetic process;cellular biosynthetic process;cellular metabolic process;cellular nitrogen compound biosynthetic process;cellular nitrogen compound metabolic process;cellular process;heterocycle biosynthetic process;heterocycle metabolic process;metabolic process;nitrogen compound metabolic process;nucleobase-containing compound biosynthetic pro…	binding;cation binding;cation transmembrane transporter activity;hydrogen ion transmembrane transporter activity;inorganic cation transmembrane transporter activity;ion binding;ion transmembrane transporter activity;metal ion binding;monovalent inorganic cation transmembrane transporter activity;substrate-specific transmembrane transporter activity;substrate-specific transporter activity;transmem…	cell part;cytoplasmic part;intracellular organelle part;intracellular part;macromolecular complex;membrane;membrane part;mitochondrial inner membrane;mitochondrial membrane;mitochondrial part;organelle inner membrane;organelle membrane;organelle part;protein complex;proton-transporting ATP synthase complex, coupling factor F(o);proton-transporting two-sector ATPase complex, proton-transporting do…		5.8e-08	0.0014	7.1e-07	0.0099	4.3e-07	1.1e-05	Q99766	27109	ATP5S	ATP synthase, H+ transporting, mitochondrial Fo complex, subunit s (factor B)	Hs.438489	ILMN_2299843	14q21.3	14
-0.26	-0.75	-1.32					0.0025	4.2e-05	1e-11	0.00053	0.0086	4.9e-10	Q9NW81	55101	ATP5SL	ATP5S-like	Hs.351099	ILMN_1809027	19q13.2	19
-1.12	0.5	-1.87					1.2e-15	0.0057	2.3e-15	0.033	4.5e-14	2.2e-13	E9PAS2,Q8NHE4	155066	ATP6V0E2	ATPase, H+ transporting V0 subunit e2	Hs.556998	ILMN_1785095	7q36.1	7
0.45	0.54	0.68	biological regulation;cation homeostasis;cation transport;cell surface receptor linked signaling pathway;cellular cation homeostasis;cellular chemical homeostasis;cellular component organization;cellular component organization at cellular level;cellular component organization or biogenesis;cellular component organization or biogenesis at cellular level;cellular homeostasis;cellular ion homeostasi…	catalytic activity;hydrolase activity;hydrolase activity, acting on acid anhydrides;hydrolase activity, acting on acid anhydrides, catalyzing transmembrane movement of substances;transmembrane transporter activity;transporter activity	cell part;cytoplasmic part;cytosol;intracellular organelle part;intracellular part;macromolecular complex;membrane;membrane part;organelle part;plasma membrane;protein complex;proton-transporting two-sector ATPase complex;proton-transporting V-type ATPase complex;vacuolar part;vacuolar proton-transporting V-type ATPase complex	Collecting duct acid secretion;Epithelial cell signaling in Helicobacter pylori infection;Oxidative phosphorylation;Phagosome;Rheumatoid arthritis;Vibrio cholerae infection	7.4e-07	0.0014	5.8e-06	0.01	4.6e-06	6.8e-05	O75348	9550	ATP6V1G1	ATPase, H+ transporting, lysosomal 13kDa, V1 subunit G1	Hs.388654	ILMN_1784523	9q32	9
-0.28	-0.85	-0.91	metabolic process	catalytic activity;hydrolase activity	cell part;integral to membrane;intrinsic to membrane;membrane part		0.00025	6.7e-07	3.8e-09	1.6e-05	0.001	1e-07	Q32ZL2	163404	LPPR5	lipid phosphate phosphatase-related protein type 5	Hs.483948	ILMN_2395055	1p21.3	1
-0.73	-0.9	-0.58	cellular component assembly;cellular component assembly at cellular level;cellular component organization;cellular component organization at cellular level;cellular component organization or biogenesis;cellular component organization or biogenesis at cellular level;cellular macromolecular complex assembly;cellular macromolecular complex subunit organization;cellular process;cellular protein compl…		cell part;cytoplasmic part;intracellular membrane-bounded organelle;intracellular organelle;intracellular organelle part;intracellular part;membrane-bounded organelle;mitochondrion;nuclear body;nuclear part;nuclear speck;nucleoplasm part;organelle;organelle part		1e-07	0.0003	0.0033	0.0028	7.1e-07	0.017	Q8N5M1	91647	ATPAF2	ATP synthase mitochondrial F1 complex assembly factor 2	Hs.528889	ILMN_1727390	17p11.2	17
-1.27	-1.33	-0.95	biosynthetic process;cellular biosynthetic process;cellular macromolecule metabolic process;cellular metabolic process;cellular process;cellular protein metabolic process;macromolecule metabolic process;macromolecule modification;metabolic process;peptidyl-amino acid modification;peptidyl-diphthamide biosynthetic process from peptidyl-histidine;peptidyl-diphthamide metabolic process;peptidyl-hist…	acid-ammonia (or amide) ligase activity;adenyl nucleotide binding;adenyl ribonucleotide binding;ammonia ligase activity;ATP binding;binding;catalytic activity;diphthine-ammonia ligase activity;ligase activity;ligase activity, forming carbon-nitrogen bonds;nucleotide binding;purine nucleotide binding;purine ribonucleoside triphosphate binding;purine ribonucleotide binding;ribonucleotide binding			1.1e-13	8.7e-07	9.5e-06	2e-05	2.5e-12	0.00011	Q7L8W6	89978	DPH6	diphthamine biosynthesis 6	Hs.107196	ILMN_1782085	15q14	15
0.69	0.55	0.38	biological regulation;biosynthetic process;cellular biosynthetic process;cellular component organization;cellular component organization at cellular level;cellular component organization or biogenesis;cellular component organization or biogenesis at cellular level;cellular macromolecule biosynthetic process;cellular macromolecule metabolic process;cellular metabolic process;cellular nitrogen comp…	binding;cation binding;ion binding;ligand-dependent nuclear receptor transcription coactivator activity;metal ion binding;protein binding transcription factor activity;transcription coactivator activity;transcription cofactor activity;transcription factor binding transcription factor activity	cell part;histone acetyltransferase complex;intracellular organelle part;intracellular part;macromolecular complex;nuclear part;nucleoplasm part;organelle part;protein complex;SAGA complex;SAGA-type complex		8.1e-11	0.001	0.0051	0.0078	1e-09	0.025	Q14CW9	56970	ATXN7L3	ataxin 7-like 3	Hs.512651	ILMN_1862018	17q21.31	17
0.88	0.49	-1.13			cell part;cytoplasmic part;endoplasmic reticulum;endoplasmic reticulum membrane;endoplasmic reticulum part;integral to membrane;intracellular membrane-bounded organelle;intracellular organelle;intracellular organelle part;intracellular part;intrinsic to membrane;membrane;membrane part;membrane-bounded organelle;nucleus;organelle;organelle membrane;organelle part		2.4e-13	0.0036	3.8e-10	0.023	5.2e-12	1.3e-08	Q9Y679	550	AUP1	ancient ubiquitous protein 1	Hs.411480	ILMN_1651378	2p13	2
2.92	2.1	1.03	anatomical structure development;anatomical structure morphogenesis;apoptosis;biological regulation;biosynthetic process;cell death;cell surface receptor linked signaling pathway;cellular biosynthetic process;cellular macromolecule biosynthetic process;cellular macromolecule metabolic process;cellular metabolic process;cellular nitrogen compound metabolic process;cellular process;cellular respons…	binding;DNA binding;nucleic acid binding;nucleic acid binding transcription factor activity;sequence-specific DNA binding transcription factor activity	cell part;intracellular membrane-bounded organelle;intracellular organelle;intracellular part;membrane-bounded organelle;nucleus;organelle		2.9e-27	6.9e-13	1.7e-07	1.1e-10	2.9e-24	3.1e-06	Q96S65	64651	CSRNP1	cysteine-serine-rich nuclear protein 1	Hs.370950	ILMN_1703123	3p22	3
-0.91	-1.44	0.53					9.2e-10	2.5e-07	0.0073	6.6e-06	9.4e-09	0.034	O75752,Q49AT3,Q8TDY1,Q7L9G8,B3KTQ4	8706	B3GALNT1	beta-1,3-N-acetylgalactosaminyltransferase 1 (globoside blood group)	Hs.418062	ILMN_1787595	3q25	3
-1.07	-1.44	0.96					2.6e-11	3.7e-07	1.3e-05	9.4e-06	3.6e-10	0.00014	O75752,Q49AT3,Q8TDY1,Q7L9G8,B3KTQ4	8706	B3GALNT1	beta-1,3-N-acetylgalactosaminyltransferase 1 (globoside blood group)	Hs.418062	ILMN_2325347	3q25	3
-0.96	-0.71	-1.03	amine metabolic process;aminoglycan biosynthetic process;aminoglycan metabolic process;biosynthetic process;carbohydrate biosynthetic process;carbohydrate metabolic process;cellular biosynthetic process;cellular carbohydrate biosynthetic process;cellular carbohydrate metabolic process;cellular macromolecule biosynthetic process;cellular macromolecule metabolic process;cellular metabolic process;c…	acetylglucosaminyltransferase activity;catalytic activity;N-acetyllactosaminide beta-1,3-N-acetylglucosaminyltransferase activity;transferase activity;transferase activity, transferring glycosyl groups;transferase activity, transferring hexosyl groups;UDP-glycosyltransferase activity	cell part;cytoplasmic part;Golgi apparatus part;integral to Golgi membrane;integral to membrane;integral to organelle membrane;intracellular organelle part;intracellular part;intrinsic to Golgi membrane;intrinsic to membrane;intrinsic to organelle membrane;membrane part;organelle part	Glycosaminoglycan biosynthesis - keratan sulfate;Glycosphingolipid biosynthesis - lacto and neolacto series	4.5e-13	0.00033	3.5e-08	0.003	9.2e-12	7.5e-07	O43505	11041	B3GNT1	UDP-GlcNAc:betaGal beta-1,3-N-acetylglucosaminyltransferase 1	Hs.8526	ILMN_1715384	11q13.2	11
-0.97	-0.72	-0.56					3.6e-11	0.0016	0.0028	0.012	4.8e-10	0.015	B4DN64,I3L2R1,Q9UPM9,A8MTX4	27077	B9D1	B9 protein domain 1	Hs.462445	ILMN_3239284	17p11.2	17
-1.24	0.42	-1.16	biological regulation;hormone metabolic process;macromolecule metabolic process;membrane protein ectodomain proteolysis;membrane protein proteolysis;metabolic process;negative regulation of amyloid precursor protein biosynthetic process;negative regulation of biological process;negative regulation of biosynthetic process;negative regulation of cellular biosynthetic process;negative regulation of …	aspartic-type endopeptidase activity;aspartic-type peptidase activity;catalytic activity;endopeptidase activity;hydrolase activity;peptidase activity;peptidase activity, acting on L-amino acid peptides	cell part;cell surface;cytoplasmic part;endoplasmic reticulum;endosome;Golgi apparatus;integral to membrane;intracellular membrane-bounded organelle;intracellular organelle;intracellular part;intrinsic to membrane;membrane part;membrane-bounded organelle;organelle	Alzheimer's disease	7e-20	0.0041	3.5e-12	0.025	6.9e-18	1.9e-10	Q9Y5Z0	25825	BACE2	beta-site APP-cleaving enzyme 2	Hs.43047,Hs.529408	ILMN_2326712	21q22.3	21
-0.97	-1.2	-0.48					6.2e-13	1.1e-07	0.003	3.2e-06	1.2e-11	0.016	O95816,B4DXE2	9532	BAG2	BCL2-associated athanogene 2	Hs.745046	ILMN_3244893	6p12.1-p11.2	6
1.05	1.67	3.46	biological regulation;cell projection assembly;cell projection organization;cellular component assembly;cellular component assembly at cellular level;cellular component organization;cellular component organization at cellular level;cellular component organization or biogenesis;cellular component organization or biogenesis at cellular level;cellular membrane organization;cellular process;cellular …	binding;lipid binding;phospholipid binding	cell junction;cell part;cell-cell contact zone;cell-cell junction;cytoplasmic part;cytoplasmic vesicle membrane;cytoplasmic vesicle part;intracellular organelle part;intracellular part;membrane;organelle membrane;organelle part;plasma membrane;vesicle membrane		4.7e-08	5.1e-06	2.1e-15	8.9e-05	3.5e-07	1.9e-13	Q6UXY1	80115	BAIAP2L2	BAI1-associated protein 2-like 2	Hs.474822	ILMN_1771652	22q13.1	22
-0.41	-0.47	-0.49	cell cycle process;cellular component disassembly;cellular component disassembly at cellular level;cellular component organization;cellular component organization at cellular level;cellular component organization or biogenesis;cellular component organization or biogenesis at cellular level;cellular macromolecule metabolic process;cellular membrane organization;cellular metabolic process;cellular …	binding;DNA binding;nucleic acid binding	cell part;chromosome;cytoplasmic part;cytosol;intracellular non-membrane-bounded organelle;intracellular organelle;intracellular organelle part;intracellular part;non-membrane-bounded organelle;nuclear part;nucleoplasm;organelle;organelle part		2.6e-07	0.0012	9.2e-05	0.0087	1.7e-06	0.00078	O75531	8815	BANF1	barrier to autointegration factor 1	Hs.433759	ILMN_2179837	11q13.1	11
-0.8	-0.91	-0.73					1e-12	9.4e-07	1.4e-06	2.1e-05	1.9e-11	1.9e-05	E9PAJ1,Q9UHQ4	55973	BCAP29	B-cell receptor-associated protein 29	Hs.303787	ILMN_1737380	7q22.3	7
1.21	0.85	1.24					7.9e-13	0.00068	1.5e-07	0.0056	1.5e-11	2.6e-06	P56945,B3KWE2,B2RBL9,F5H855	9564	BCAR1	breast cancer anti-estrogen resistance 1	Hs.479747	ILMN_1672596	16q23.1	16
-0.53	-0.81	-1.28					3.4e-08	8.4e-06	9.5e-12	0.00013	2.6e-07	4.6e-10	O15382,B3KSI3	587	BCAT2	branched chain amino-acid transaminase 2, mitochondrial	Hs.512670	ILMN_1695110	19q13	19
-0.33	-0.75	-0.67	biological regulation;cell cycle;cell differentiation;cellular developmental process;cellular macromolecule metabolic process;cellular metabolic process;cellular nitrogen compound metabolic process;cellular process;cellular response to stimulus;cellular response to stress;developmental process;DNA metabolic process;DNA repair;macromolecule metabolic process;metabolic process;neuroendocrine cell d…	enzyme regulator activity;kinase regulator activity	cell part;cyclin-dependent protein kinase holoenzyme complex;intracellular organelle part;intracellular part;macromolecular complex;nuclear cyclin-dependent protein kinase holoenzyme complex;nuclear part;organelle part;protein complex		0.00086	0.0003	0.00012	0.0029	0.0032	0.001	Q9P287	56647	BCCIP	BRCA2 and CDKN1A interacting protein	Hs.370292,Hs.715543	ILMN_1758090	10q26.1	10
0.72	1.6	0.54	activation of caspase activity;anatomical structure development;anatomical structure formation involved in morphogenesis;anatomical structure morphogenesis;apoptosis;B cell apoptosis;B cell homeostasis;biological adhesion;biological regulation;brain development;cell adhesion;cell death;cell surface receptor linked signaling pathway;cell-matrix adhesion;cell-substrate adhesion;cellular process;cel…		Bcl-2 family protein complex;BIM-BCL-2 complex;BIM-BCL-xl complex;cell part;cytoplasmic part;cytosol;endomembrane system;extrinsic to membrane;intracellular organelle part;intracellular part;macromolecular complex;membrane;membrane part;mitochondrial membrane;mitochondrial outer membrane;mitochondrial part;organelle membrane;organelle outer membrane;organelle part;outer membrane;protein complex		1e-08	1.9e-09	0.0025	1e-07	8.4e-08	0.013	O43521	10018	BCL2L11	BCL2-like 11 (apoptosis facilitator)	Hs.469658,Hs.737004	ILMN_1774997	2q13	2
0.49	-0.84	0.52					7.6e-07	1.6e-05	0.00075	0.00023	4.7e-06	0.0048	Q9HB09,I6LJZ5,I6LJZ6,I6LJZ7,I6LJZ8,I6LJZ9	83596	BCL2L12	BCL2-like 12 (proline rich)	Hs.289052	ILMN_2396982	19q13.3	19
0.43	-0.95	0.49					9.9e-05	3.2e-05	0.0052	0.00042	0.00043	0.025	Q9HB09,I6LJZ5,I6LJZ6,I6LJZ7,I6LJZ8,I6LJZ9	83596	BCL2L12	BCL2-like 12 (proline rich)	Hs.289052	ILMN_1752953	19q13.3	19
1.33	2.15	1.31					5.5e-10	1.1e-07	2.3e-05	3.4e-06	5.8e-09	0.00023	P41182,B5B0A5	604	BCL6	B-cell CLL/lymphoma 6	Hs.478588	ILMN_1737314	3q27	3
-0.33	-0.67	-0.98	apoptosis;cell death;cellular process;death;programmed cell death				0.00013	0.00014	6.7e-09	0.0015	0.00056	1.7e-07	Q8WUZ0	9274	BCL7C	B-cell CLL/lymphoma 7C	Hs.658547	ILMN_2371147	16p11	16
0.25	-0.61	-0.84					0.015	0.0044	1.3e-05	0.026	0.044	0.00014	Q9Y276,A8JZZ8	617	BCS1L	BC1 (ubiquinol-cytochrome c reductase) synthesis-like	Hs.471401	ILMN_1738529	2q33	2
-0.47	-1.77	-0.84					0.00023	8.8e-09	0.00013	3.8e-07	0.00096	0.001	Q5T5X7	57673	BEND3	BEN domain containing 3	Hs.418045	ILMN_2375032	6q21	6
0.95	0.74	0.67	biological regulation;cellular chemical homeostasis;cellular homeostasis;cellular ion homeostasis;cellular process;chemical homeostasis;homeostatic process;ion homeostasis;membrane depolarization;multicellular organismal process;neurological system process;regulation of biological quality;regulation of membrane potential;sensory perception;sensory perception of chemical stimulus;sensory perceptio…	anion channel activity;anion transmembrane transporter activity;channel activity;chloride channel activity;ion channel activity;ion transmembrane transporter activity;passive transmembrane transporter activity;substrate-specific channel activity;substrate-specific transmembrane transporter activity;substrate-specific transporter activity;transmembrane transporter activity;transporter activity	cell part;cell projection;chloride channel complex;cilium;ion channel complex;macromolecular complex;membrane;membrane part;plasma membrane;protein complex	Salivary secretion	1.4e-14	3.2e-05	8.4e-06	0.00042	4.1e-13	9.5e-05	Q8NFU1	54831	BEST2	bestrophin 2	Hs.435611	ILMN_1755796	19p13.2	19
1.46	1.57	5.01	apoptosis;biological regulation;cell cycle;cell death;cellular process;death;programmed cell death;regulation of apoptosis;regulation of biological process;regulation of cell cycle;regulation of cell death;regulation of cellular process;regulation of programmed cell death		cell part;cytoplasm;intracellular membrane-bounded organelle;intracellular organelle;intracellular part;membrane-bounded organelle;nucleus;organelle		3.7e-06	0.007	5.2e-13	0.039	2e-05	3.2e-11	Q9BXY8	84707	BEX2	brain expressed X-linked 2	Hs.398989	ILMN_2181892	Xq22	X
0.71	1.29	4.85			cell part;cytoplasm;intracellular membrane-bounded organelle;intracellular organelle;intracellular part;membrane-bounded organelle;nucleus;organelle		3.8e-05	0.00019	5.5e-20	0.0019	0.00018	1e-17	Q9NWD9	56271	BEX4	brain expressed, X-linked 4	Hs.184736	ILMN_1804798	Xq22.1-q22.3	X
1.56	3.09	1.72	activation of immune response;activation of innate immune response;apoptosis;biological regulation;cell death;cell surface receptor linked signaling pathway;cellular process;cellular response to stimulus;death;defense response;immune response;immune response-activating signal transduction;immune response-regulating signaling pathway;immune system process;innate immune response;innate immune respo…	acid-amino acid ligase activity;binding;catalytic activity;cation binding;ion binding;ligase activity;ligase activity, forming carbon-nitrogen bonds;metal ion binding;small conjugating protein ligase activity;transition metal ion binding;ubiquitin-protein ligase activity;zinc ion binding	cell part;cytoplasmic part;cytosol;intracellular membrane-bounded organelle;intracellular organelle;intracellular part;membrane-bounded organelle;nucleus;organelle	Apoptosis;Focal adhesion;NOD-like receptor signaling pathway;Pathways in cancer;Small cell lung cancer;Toxoplasmosis;Ubiquitin mediated proteolysis	2.4e-14	6.7e-14	1.9e-09	1.4e-11	6.6e-13	5.6e-08	Q13489	330	BIRC3	baculoviral IAP repeat containing 3	Hs.127799	ILMN_2405684	11q22	11
1.54	2.98	0.79	activation of immune response;activation of innate immune response;apoptosis;biological regulation;cell death;cell surface receptor linked signaling pathway;cellular process;cellular response to stimulus;death;defense response;immune response;immune response-activating signal transduction;immune response-regulating signaling pathway;immune system process;innate immune response;innate immune respo…	acid-amino acid ligase activity;binding;catalytic activity;cation binding;ion binding;ligase activity;ligase activity, forming carbon-nitrogen bonds;metal ion binding;small conjugating protein ligase activity;transition metal ion binding;ubiquitin-protein ligase activity;zinc ion binding	cell part;cytoplasmic part;cytosol;intracellular membrane-bounded organelle;intracellular organelle;intracellular part;membrane-bounded organelle;nucleus;organelle	Apoptosis;Focal adhesion;NOD-like receptor signaling pathway;Pathways in cancer;Small cell lung cancer;Toxoplasmosis;Ubiquitin mediated proteolysis	1.8e-13	9.6e-13	0.0015	1.4e-10	4.2e-12	0.0086	Q13489	330	BIRC3	baculoviral IAP repeat containing 3	Hs.127799	ILMN_1776181	11q22	11
-1.03	-1.78	-0.8	alpha-beta T cell activation;alpha-beta T cell differentiation;anatomical structure homeostasis;biological regulation;catabolic process;cell activation;cell cycle checkpoint;cell cycle phase;cell cycle process;cell differentiation;cellular catabolic process;cellular component assembly;cellular component organization;cellular component organization at cellular level;cellular component organization…	3'-5' DNA helicase activity;adenyl nucleotide binding;adenyl ribonucleotide binding;ATP binding;ATPase activity;ATPase activity, coupled;ATP-dependent 3'-5' DNA helicase activity;ATP-dependent DNA helicase activity;ATP-dependent helicase activity;binding;bubble DNA binding;catalytic activity;DNA binding;DNA helicase activity;DNA secondary structure binding;DNA-dependent ATPase activity;four-way j…	cell part;chromosomal part;cytoplasm;germ cell nucleus;intracellular membrane-bounded organelle;intracellular non-membrane-bounded organelle;intracellular organelle;intracellular organelle part;intracellular part;lateral element;male germ cell nucleus;membrane-bounded organelle;non-membrane-bounded organelle;nuclear body;nuclear chromosome part;nuclear matrix;nuclear part;nucleolus;nucleoplasm pa…	Homologous recombination	1.5e-07	3.6e-06	0.0051	6.5e-05	1.1e-06	0.025	P54132	641	BLM	Bloom syndrome, RecQ helicase-like	Hs.725208	ILMN_1709484	15q26.1	15
-1.05	-0.6	-1.19	catabolic process;cellular catabolic process;cellular metabolic process;cellular nitrogen compound catabolic process;cellular nitrogen compound metabolic process;cellular process;cofactor catabolic process;cofactor metabolic process;heme catabolic process;heme metabolic process;heterocycle catabolic process;heterocycle metabolic process;metabolic process;nitrogen compound metabolic process;pigmen…	biliverdin reductase activity;binding;catalytic activity;cation binding;ion binding;metal ion binding;oxidoreductase activity;oxidoreductase activity, acting on the CH-CH group of donors;oxidoreductase activity, acting on the CH-CH group of donors, NAD or NADP as acceptor;transition metal ion binding;zinc ion binding	cell part;cytoplasmic part;cytosol;intracellular part	Porphyrin and chlorophyll metabolism	4.2e-13	0.0036	9.5e-09	0.022	8.7e-12	2.3e-07	P53004	644	BLVRA	biliverdin reductase A	Hs.488143	ILMN_1691436	7p13	7
1.62	2.42	1.74	biological regulation;cell cycle;cell proliferation;cellular component organization;cellular component organization at cellular level;cellular component organization or biogenesis;cellular component organization or biogenesis at cellular level;cellular process;establishment of localization;establishment of localization in cell;establishment of protein localization;Golgi organization;Golgi to plas…	binding;DNA binding;nucleic acid binding;nucleic acid binding transcription factor activity;sequence-specific DNA binding transcription factor activity	cell part;cytoplasmic part;Golgi apparatus part;Golgi lumen;Golgi membrane;intracellular membrane-bounded organelle;intracellular organelle;intracellular organelle lumen;intracellular organelle part;intracellular part;membrane;membrane-bounded organelle;membrane-enclosed lumen;nucleus;organelle;organelle lumen;organelle membrane;organelle part		2.5e-11	4.2e-08	6.2e-07	1.4e-06	3.5e-10	9.4e-06	Q9H2G9	8548	BLZF1	basic leucine zipper nuclear factor 1	Hs.130746	ILMN_2106656	1q24	1
0.83	0.92	0.94	biological regulation;cell cycle;cell proliferation;cellular component organization;cellular component organization at cellular level;cellular component organization or biogenesis;cellular component organization or biogenesis at cellular level;cellular process;establishment of localization;establishment of localization in cell;establishment of protein localization;Golgi organization;Golgi to plas…	binding;DNA binding;nucleic acid binding;nucleic acid binding transcription factor activity;sequence-specific DNA binding transcription factor activity	cell part;cytoplasmic part;Golgi apparatus part;Golgi lumen;Golgi membrane;intracellular membrane-bounded organelle;intracellular organelle;intracellular organelle lumen;intracellular organelle part;intracellular part;membrane;membrane-bounded organelle;membrane-enclosed lumen;nucleus;organelle;organelle lumen;organelle membrane;organelle part		8e-06	0.0076	0.0014	0.042	4.2e-05	0.0081	Q9H2G9	8548	BLZF1	basic leucine zipper nuclear factor 1	Hs.130746	ILMN_2106658	1q24	1
0.75	0.79	0.61	biological regulation;positive regulation of biological process;positive regulation of cellular component organization;positive regulation of cellular process;positive regulation of mitochondrion organization;positive regulation of organelle organization;positive regulation of protein complex assembly;positive regulation of protein homooligomerization;positive regulation of protein oligomerizatio…		acrosomal vesicle;cell part;cytoplasmic membrane-bounded vesicle;cytoplasmic part;cytoplasmic vesicle;cytoskeletal part;cytosol;intracellular membrane-bounded organelle;intracellular organelle;intracellular organelle part;intracellular part;macromolecular complex;membrane;membrane-bounded organelle;membrane-bounded vesicle;mitochondrial membrane;mitochondrial outer membrane;mitochondrial part;myo…		2.7e-06	0.0075	0.012	0.041	1.5e-05	0.05	Q96LC9	90427	BMF	Bcl2 modifying factor	Hs.591104	ILMN_1695354	15q14	15
0.55	-0.56	-0.77	apoptosis;autophagy;biological regulation;catabolic process;cell death;cellular catabolic process;cellular component organization;cellular component organization at cellular level;cellular component organization or biogenesis;cellular component organization or biogenesis at cellular level;cellular membrane fusion;cellular membrane organization;cellular metabolic process;cellular process;death;end…		cell part;cytoplasmic part;endoplasmic reticulum part;envelope;integral to endoplasmic reticulum membrane;integral to membrane;integral to organelle membrane;intracellular membrane-bounded organelle;intracellular organelle;intracellular organelle part;intracellular part;intrinsic to endoplasmic reticulum membrane;intrinsic to membrane;intrinsic to organelle membrane;macromolecular complex;membran…	SNARE interactions in vesicular transport	1.4e-06	0.0074	4e-05	0.04	8.5e-06	0.00037	Q12981	662	BNIP1	BCL2/adenovirus E1B 19kDa interacting protein 1	Hs.145726	ILMN_1734410	5q33-q34	5
0.45	-0.51	-0.84	apoptosis;autophagy;biological regulation;catabolic process;cell death;cellular catabolic process;cellular component organization;cellular component organization at cellular level;cellular component organization or biogenesis;cellular component organization or biogenesis at cellular level;cellular membrane fusion;cellular membrane organization;cellular metabolic process;cellular process;death;end…		cell part;cytoplasmic part;endoplasmic reticulum part;envelope;integral to endoplasmic reticulum membrane;integral to membrane;integral to organelle membrane;intracellular membrane-bounded organelle;intracellular organelle;intracellular organelle part;intracellular part;intrinsic to endoplasmic reticulum membrane;intrinsic to membrane;intrinsic to organelle membrane;macromolecular complex;membran…	SNARE interactions in vesicular transport	8e-08	0.0007	1.2e-08	0.0057	5.8e-07	2.8e-07	Q12981	662	BNIP1	BCL2/adenovirus E1B 19kDa interacting protein 1	Hs.145726	ILMN_2318733	5q33-q34	5
0.25	-0.51	-0.48	biological regulation;cell proliferation;cellular macromolecule metabolic process;cellular metabolic process;cellular nitrogen compound metabolic process;cellular process;macromolecule metabolic process;maturation of LSU-rRNA;maturation of LSU-rRNA from tricistronic rRNA transcript (SSU-rRNA, 5.8S rRNA, LSU-rRNA);metabolic process;ncRNA metabolic process;ncRNA processing;nitrogen compound metabol…		cell part;intracellular organelle part;intracellular part;macromolecular complex;nuclear part;nucleolar part;nucleoplasm;organelle part;PeBoW complex;protein complex		0.0067	0.008	0.0027	0.043	0.021	0.015	Q14137	23246	BOP1	block of proliferation 1	Hs.645279	ILMN_1715583	8q24.3	8
-1	-0.94	-0.96	biological regulation;cell cycle checkpoint;cellular component organization;cellular component organization at cellular level;cellular component organization or biogenesis;cellular component organization or biogenesis at cellular level;cellular macromolecule metabolic process;cellular metabolic process;cellular nitrogen compound metabolic process;cellular process;cellular protein metabolic proces…	binding;catalytic activity;cation binding;cysteine-type peptidase activity;enzyme regulator activity;hydrolase activity;hydrolase activity, acting on ester bonds;ion binding;metal ion binding;metallopeptidase activity;peptidase activity;peptidase activity, acting on L-amino acid peptides;polyubiquitin binding;protein binding;small conjugating protein binding;small conjugating protein-specific pro…	BRCA1-A complex;BRISC complex;cell part;intracellular organelle part;intracellular part;macromolecular complex;nuclear part;nuclear ubiquitin ligase complex;organelle part;protein complex;ubiquitin ligase complex		2.4e-13	9e-06	2e-07	0.00014	5.3e-12	3.5e-06	P46736	79184	BRCC3	BRCA1/BRCA2-containing complex, subunit 3	Hs.558537	ILMN_1697546	Xq28	X
1.6	1.9	0.54					1.4e-22	4.2e-15	7.8e-05	1.2e-12	2.6e-20	0.00068	P25440,Q658Y7,Q63HQ9	6046	BRD2	bromodomain containing 2	Hs.75243	ILMN_1758918	6p21.3	6
0.39	0.73	0.81					1.3e-05	5.4e-05	4.6e-07	0.00066	6.4e-05	7.2e-06	Q9H0E9,B5MCW3	10902	BRD8	bromodomain containing 8	Hs.519337	ILMN_2349600	5q31	5
0.42	0.69	0.71					4.1e-08	2.8e-06	4.8e-08	5.3e-05	3.1e-07	9.8e-07	Q9H0E9,B5MCW3	10902	BRD8	bromodomain containing 8	Hs.519337	ILMN_1701711	5q31	5
-0.95	-0.74	-0.84	apoptosis;biological regulation;cell cycle checkpoint;cell death;cellular component organization;cellular component organization at cellular level;cellular component organization or biogenesis;cellular component organization or biogenesis at cellular level;cellular macromolecule metabolic process;cellular metabolic process;cellular nitrogen compound metabolic process;cellular process;cellular res…	binding;cytokine receptor binding;peptide binding;peroxisome targeting sequence binding;polyubiquitin binding;protein binding;receptor binding;signal sequence binding;small conjugating protein binding;tumor necrosis factor receptor binding;tumor necrosis factor receptor superfamily binding;ubiquitin binding	BRCA1-A complex;BRISC complex;cell part;cytoplasm;intracellular organelle part;intracellular part;macromolecular complex;nuclear part;nuclear ubiquitin ligase complex;organelle part;protein complex;ubiquitin ligase complex		2.1e-13	0.00012	8.9e-07	0.0013	4.7e-12	1.3e-05	Q9NXR7	9577	BRE	brain and reproductive organ-expressed (TNFRSF1A modulator)	Hs.258314	ILMN_2363489	2p23.2	2
-0.82	-0.73	-0.73	apoptosis;biological regulation;cell cycle checkpoint;cell death;cellular component organization;cellular component organization at cellular level;cellular component organization or biogenesis;cellular component organization or biogenesis at cellular level;cellular macromolecule metabolic process;cellular metabolic process;cellular nitrogen compound metabolic process;cellular process;cellular res…	binding;cytokine receptor binding;peptide binding;peroxisome targeting sequence binding;polyubiquitin binding;protein binding;receptor binding;signal sequence binding;small conjugating protein binding;tumor necrosis factor receptor binding;tumor necrosis factor receptor superfamily binding;ubiquitin binding	BRCA1-A complex;BRISC complex;cell part;cytoplasm;intracellular organelle part;intracellular part;macromolecular complex;nuclear part;nuclear ubiquitin ligase complex;organelle part;protein complex;ubiquitin ligase complex		6.4e-16	6e-07	1.5e-08	1.4e-05	2.5e-14	3.4e-07	Q9NXR7	9577	BRE	brain and reproductive organ-expressed (TNFRSF1A modulator)	Hs.258314	ILMN_1778684	2p23.2	2
0.53	-1.04	-0.77			cell part;cytoplasmic part;integral to membrane;intracellular organelle part;intracellular part;intrinsic to membrane;membrane;membrane part;mitochondrial membrane;mitochondrial outer membrane;mitochondrial part;organelle membrane;organelle outer membrane;organelle part;outer membrane		8.6e-05	0.00016	0.00053	0.0016	0.00038	0.0036	Q8WY22	140707	BRI3BP	BRI3 binding protein	Hs.596464	ILMN_1803570	12q24.31	12
-0.41	-0.57	0.5	anion transport;carboxylic acid metabolic process;carboxylic acid transport;cellular ketone metabolic process;cellular metabolic process;cellular process;establishment of localization;establishment of localization in cell;intracellular transport;ion transport;metabolic process;mitochondrial pyruvate transport;mitochondrial transport;monocarboxylic acid metabolic process;monocarboxylic acid transp…	carboxylic acid transmembrane transporter activity;monocarboxylic acid transmembrane transporter activity;organic acid transmembrane transporter activity;pyruvate transmembrane transporter activity;substrate-specific transmembrane transporter activity;substrate-specific transporter activity;transmembrane transporter activity;transporter activity	cell part;cytoplasmic part;integral to membrane;intracellular membrane-bounded organelle;intracellular organelle;intracellular organelle part;intracellular part;intrinsic to membrane;membrane;membrane part;membrane-bounded organelle;mitochondrial inner membrane;mitochondrial membrane;mitochondrial part;mitochondrion;organelle;organelle inner membrane;organelle membrane;organelle part		0.0002	0.0079	0.0054	0.043	0.00085	0.026	O95563	25874	MPC2	mitochondrial pyruvate carrier 2	Hs.517768	ILMN_1727813	1q24	1
0.98	-0.74	-0.39					1.8e-14	6.3e-05	0.0063	0.00075	5e-13	0.03	Q5TI65,Q9Y5U8	51660	MPC1	mitochondrial pyruvate carrier 1	Hs.172755	ILMN_1666967	6q27	6
1.27	0.53	0.4	biological regulation;biosynthetic process;cellular biosynthetic process;cellular component organization;cellular component organization at cellular level;cellular component organization or biogenesis;cellular component organization or biogenesis at cellular level;cellular macromolecule biosynthetic process;cellular macromolecule metabolic process;cellular metabolic process;cellular nitrogen comp…	binding;cation binding;DNA binding;ion binding;metal ion binding;nucleic acid binding;transition metal ion binding;zinc ion binding	cell part;cytoplasm;H3 histone acetyltransferase complex;histone acetyltransferase complex;intracellular organelle part;intracellular part;macromolecular complex;membrane;MOZ/MORF histone acetyltransferase complex;nuclear part;nucleoplasm part;organelle part;plasma membrane;protein complex		1.3e-18	0.0014	0.0031	0.01	9.7e-17	0.017	P55201	7862	BRPF1	bromodomain and PHD finger containing, 1	Hs.1004	ILMN_2365549	3p26-p25	3
1.47	1.68	1.29	anatomical structure morphogenesis;axonogenesis;biological regulation;cell cycle checkpoint;cell part morphogenesis;cell projection morphogenesis;cell projection organization;cellular component morphogenesis;cellular component organization;cellular component organization at cellular level;cellular component organization or biogenesis;cellular component organization or biogenesis at cellular level…	adenyl nucleotide binding;adenyl ribonucleotide binding;ATP binding;binding;catalytic activity;cation binding;cytoskeletal protein binding;gamma-tubulin binding;ion binding;kinase activity;magnesium ion binding;metal ion binding;nucleotide binding;phosphotransferase activity, alcohol group as acceptor;protein binding;protein kinase activity;protein serine/threonine kinase activity;purine nucleoti…	cell junction;cell part;centrosome;clathrin-coated vesicle;coated vesicle;cytoplasmic membrane-bounded vesicle;cytoplasmic part;cytoplasmic vesicle;cytoskeletal part;intracellular membrane-bounded organelle;intracellular non-membrane-bounded organelle;intracellular organelle;intracellular organelle part;intracellular part;membrane;membrane-bounded organelle;membrane-bounded vesicle;microtubule or…		1.3e-14	3.3e-08	1.6e-07	1.2e-06	3.7e-13	2.8e-06	Q8TDC3	84446	BRSK1	BR serine/threonine kinase 1	Hs.182081	ILMN_2185845	19q13.4	19
0.64	0.75	0.93					5.2e-08	0.00038	1.1e-06	0.0034	3.9e-07	1.6e-05	Q9NW68	55108	BSDC1	BSD domain containing 1	Hs.353454	ILMN_1734483	1p35.1	1
-0.82	-1.01	-0.55	biosynthetic process;catabolic process;cellular biosynthetic process;cellular catabolic process;cellular macromolecule biosynthetic process;cellular macromolecule catabolic process;cellular macromolecule metabolic process;cellular metabolic process;cellular nitrogen compound metabolic process;cellular process;cellular response to stimulus;cellular response to stress;DNA catabolic process;DNA cata…	5'-flap endonuclease activity;catalytic activity;deoxyribonuclease activity;endodeoxyribonuclease activity;endodeoxyribonuclease activity, producing 5'-phosphomonoesters;endonuclease activity;endonuclease activity, active with either ribo- or deoxyribonucleic acids and producing 5'-phosphomonoesters;enzyme activator activity;enzyme regulator activity;flap endonuclease activity;hydrolase activity;…	cell part;chromosomal part;intracellular organelle part;intracellular part;macromolecular complex;nuclear chromosome part;nuclear part;organelle part;protein complex;Slx1-Slx4 complex		2e-10	7e-06	0.0015	0.00012	2.3e-09	0.0089	Q8IY92	84464	SLX4	SLX4 structure-specific endonuclease subunit	Hs.143681	ILMN_1732885	16p13.3	16
-0.54	-1.29	-0.49					3.6e-10	5.9e-12	4.4e-05	6.9e-10	3.9e-09	0.00041	Q96K17	91408	BTF3L4	basic transcription factor 3-like 4	Hs.429839	ILMN_2072140	1p32.3	1
-0.43	-1.25	-0.57					2.9e-08	7e-12	3e-06	8e-10	2.3e-07	3.8e-05	Q96K17	91408	BTF3L4	basic transcription factor 3-like 4	Hs.429839	ILMN_1759359	1p32.3	1
1.51	1.47	0.91					3.9e-13	6.6e-06	0.00034	0.00011	8.2e-12	0.0025	P62324,Q6IBC8	694	BTG1	B-cell translocation gene 1, anti-proliferative	Hs.255935	ILMN_1775743	12q22	12
-0.52	0.88	-1.37					8.6e-05	0.0008	4.9e-08	0.0064	0.00038	1e-06	O00481,A8K547	11119	BTN3A1	butyrophilin, subfamily 3, member A1	Hs.191510	ILMN_1802708	6p22.1	6
-0.9	-2.57	0.89					1.5e-05	3.7e-08	0.0057	1.3e-06	7.4e-05	0.027	B4DYG2,F5GXI5,E9PC26,O43683	699	BUB1	BUB1 mitotic checkpoint serine/threonine kinase	Hs.469649	ILMN_2202948	2q14	2
-0.72	-0.71	-0.5	anaphase-promoting complex-dependent proteasomal ubiquitin-dependent protein catabolic process;attachment of spindle microtubules to chromosome;attachment of spindle microtubules to kinetochore;biological regulation;catabolic process;cell cycle checkpoint;cell cycle phase;cell cycle process;cell division;cellular catabolic process;cellular component organization;cellular component organization at…		cell part;chromosomal part;condensed chromosome kinetochore;cytoplasmic part;cytosol;intracellular membrane-bounded organelle;intracellular non-membrane-bounded organelle;intracellular organelle;intracellular organelle part;intracellular part;kinetochore;macromolecular complex;membrane-bounded organelle;non-membrane-bounded organelle;nucleus;organelle;organelle part;protein complex	Cell cycle;Cell cycle - yeast	1.1e-14	6.5e-07	1.1e-05	1.5e-05	3.2e-13	0.00012	O43684	9184	BUB3	BUB3 mitotic checkpoint protein	Hs.418533	ILMN_1693145	10q26	10
-1.24	-1.06	-1.5	anaphase-promoting complex-dependent proteasomal ubiquitin-dependent protein catabolic process;attachment of spindle microtubules to chromosome;attachment of spindle microtubules to kinetochore;biological regulation;catabolic process;cell cycle checkpoint;cell cycle phase;cell cycle process;cell division;cellular catabolic process;cellular component organization;cellular component organization at…		cell part;chromosomal part;condensed chromosome kinetochore;cytoplasmic part;cytosol;intracellular membrane-bounded organelle;intracellular non-membrane-bounded organelle;intracellular organelle;intracellular organelle part;intracellular part;kinetochore;macromolecular complex;membrane-bounded organelle;non-membrane-bounded organelle;nucleus;organelle;organelle part;protein complex	Cell cycle;Cell cycle - yeast	1.6e-20	1.2e-09	5.9e-16	6.8e-08	1.8e-18	6e-14	O43684	9184	BUB3	BUB3 mitotic checkpoint protein	Hs.418533	ILMN_2386100	10q26	10
0.49	-0.76	-0.42	biological adhesion;cell adhesion;cellular component biogenesis;cellular component biogenesis at cellular level;cellular component organization or biogenesis;cellular component organization or biogenesis at cellular level;cellular process;female pregnancy;multi-organism process;reproductive process;ribonucleoprotein complex biogenesis;ribosome biogenesis		cell part;cytoplasm;intracellular non-membrane-bounded organelle;intracellular organelle;intracellular organelle part;intracellular part;non-membrane-bounded organelle;nuclear part;nucleolus;organelle;organelle part		1.7e-06	0.00012	0.0066	0.0013	1e-05	0.031	Q13895	705	BYSL	bystin-like	Hs.106880	ILMN_1682792	6p21.1	6
-0.52	-0.97	-1.51					0.00066	0.0019	2.8e-07	0.013	0.0025	4.7e-06	Q5T4H9	399726	CASC10	cancer susceptibility candidate 10	Hs.315568	ILMN_2159300	10p12.31	10
-1.05	-0.6	-1.5					1.9e-12	0.0058	1.7e-10	0.033	3.4e-11	6.3e-09	E9PAX1,Q1XH10	387640	SKIDA1	SKI/DACH domain containing 1	Hs.350848	ILMN_3239861	10p12.31	10
-1.26	-0.63	-2.36					2.8e-16	0.0014	1.3e-17	0.01	1.2e-14	1.7e-15	Q5VYX0,B4DJW3	55328	RNLS	renalase, FAD-dependent amine oxidase	Hs.149849	ILMN_1718520	10q23.31	10
-1.55	-0.76	-2.66					6.5e-19	0.0002	4.7e-19	0.002	5.3e-17	7.8e-17	Q5VYX0,B4DJW3	55328	RNLS	renalase, FAD-dependent amine oxidase	Hs.149849	ILMN_1765232	10q23.31	10
-0.8	-0.74	-0.42					1.3e-11	8.7e-05	0.0044	0.00099	1.9e-10	0.022	Q8IX21,Q6GMU6	55719	FAM178A	family with sequence similarity 178, member A	Hs.447458,Hs.732620	ILMN_1710207	10q24.31	10
-0.82	-0.71	-0.82	anatomical structure morphogenesis;apoptosis;biological regulation;cell death;cell part morphogenesis;cell projection morphogenesis;cell projection organization;cell surface receptor linked signaling pathway;cellular component morphogenesis;cellular component organization;cellular component organization at cellular level;cellular component organization or biogenesis;cellular component organizatio…		cell part;integral to membrane;intrinsic to membrane;membrane part		1.2e-11	0.0002	1.5e-06	0.002	1.8e-10	2.1e-05	Q6NUS6	26123	TCTN3	tectonic family member 3	Hs.438991	ILMN_1768077	10q24.1	10
-0.54	-0.59	0.53	anatomical structure morphogenesis;biological adhesion;cell adhesion;cell morphogenesis;cell morphogenesis involved in differentiation;cell-substrate adhesion;cellular component morphogenesis;cellular component organization;cellular component organization or biogenesis;cellular developmental process;cellular process;developmental process;substrate adhesion-dependent cell spreading		cell part;intracellular membrane-bounded organelle;intracellular organelle;intracellular part;membrane-bounded organelle;nucleus;organelle		2.3e-06	0.0048	0.0027	0.028	1.3e-05	0.015	Q9NQ31	56672	AKIP1	A kinase (PRKA) interacting protein 1	Hs.131180	ILMN_1752988	11p15.3	11
-0.79	-1.04	-1.33					3e-06	0.0011	3.6e-06	0.0083	1.7e-05	4.5e-05	Q9H6J7,B4DUV7	79096	C11orf49	chromosome 11 open reading frame 49	Hs.368296	ILMN_1664773	11p11.2	11
-0.63	-0.58	-0.68	biological regulation;cell cycle phase;cell cycle process;cell division;cellular component organization;cellular component organization at cellular level;cellular component organization or biogenesis;cellular component organization or biogenesis at cellular level;cellular process;mitosis;nuclear division;organelle fission;organelle organization;regulation of biological process;regulation of cell …		anaphase-promoting complex;cell part;cullin-RING ubiquitin ligase complex;intracellular organelle part;intracellular part;macromolecular complex;nuclear part;nuclear ubiquitin ligase complex;organelle part;protein complex;ubiquitin ligase complex		8.2e-08	0.0047	0.00013	0.028	5.9e-07	0.0011	P60006	25906	ANAPC15	anaphase promoting complex subunit 15	Hs.38044	ILMN_1726104	11q13.4	11
-0.47	-0.62	-0.5					0.00011	0.0086	0.0098	0.046	0.00047	0.043	Q9H0W9,A8K718	28970	C11orf54	chromosome 11 open reading frame 54	Hs.8360	ILMN_1664738	11q21	11
-0.46	-0.86	-0.46	biological regulation;cell projection assembly;cell projection organization;cellular component assembly;cellular component assembly at cellular level;cellular component movement;cellular component organization;cellular component organization at cellular level;cellular component organization or biogenesis;cellular component organization or biogenesis at cellular level;cellular process;cytoskeleton…	binding;protein binding;protein C-terminus binding	cell part;cell projection;cell projection part;cilium;cytoplasm;cytoplasmic part;cytoskeletal part;intracellular membrane-bounded organelle;intracellular organelle;intracellular organelle part;intracellular part;macromolecular complex;membrane-bounded organelle;microtubule basal body;microtubule organizing center;motile cilium;motile primary cilium;nucleus;organelle;organelle part;primary cilium;…		2.3e-05	9.9e-05	0.0079	0.0011	0.00011	0.036	Q9NQC8	56912	IFT46	intraflagellar transport 46 homolog (Chlamydomonas)	Hs.533738	ILMN_1677080	11q23.3	11
1.51	1.6	1.83					7.6e-10	0.00013	9.2e-07	0.0014	7.9e-09	1.3e-05	Q6NUN7,B3KUM2	79864	C11orf63	chromosome 11 open reading frame 63	Hs.164705	ILMN_2243516	11q24.1	11
-0.83	-1.25	-0.58	anatomical structure development;cellular component organization;cellular component organization at cellular level;cellular component organization or biogenesis;cellular component organization or biogenesis at cellular level;cellular process;cellular response to heat;cellular response to stimulus;cellular response to stress;developmental process;establishment of localization;establishment of loca…	binding;heat shock protein binding;Hsp70 protein binding;protein binding;protein transporter activity;substrate-specific transporter activity;transporter activity	cell part;cytoplasmic part;cytosol;intracellular membrane-bounded organelle;intracellular organelle;intracellular part;membrane-bounded organelle;nucleus;organelle		1.1e-08	4.4e-06	0.0045	7.8e-05	9.3e-08	0.022	Q53FT3	51501	C11orf73	chromosome 11 open reading frame 73	Hs.283322	ILMN_1781419	11q14.2	11
-1.09	-0.9	-0.89	anatomical structure development;cellular component organization;cellular component organization at cellular level;cellular component organization or biogenesis;cellular component organization or biogenesis at cellular level;cellular process;cellular response to heat;cellular response to stimulus;cellular response to stress;developmental process;establishment of localization;establishment of loca…	binding;heat shock protein binding;Hsp70 protein binding;protein binding;protein transporter activity;substrate-specific transporter activity;transporter activity	cell part;cytoplasmic part;cytosol;intracellular membrane-bounded organelle;intracellular organelle;intracellular part;membrane-bounded organelle;nucleus;organelle		5.8e-14	2.9e-05	1.7e-06	0.00039	1.5e-12	2.3e-05	Q53FT3	51501	C11orf73	chromosome 11 open reading frame 73	Hs.283322	ILMN_1656463	11q14.2	11
-0.59	-0.61	-0.39			cell part;integral to membrane;intrinsic to membrane;membrane part		3e-09	0.00033	0.0044	0.003	2.7e-08	0.022	Q9NRQ5	56935	SMCO4	single-pass membrane protein with coiled-coil domains 4	Hs.438064	ILMN_1798270	11q21	11
0.93	0.64	0.49	cellular component organization;cellular component organization at cellular level;cellular component organization or biogenesis;cellular component organization or biogenesis at cellular level;cellular macromolecule metabolic process;cellular metabolic process;cellular process;cellular protein metabolic process;chromatin modification;chromatin organization;chromosome organization;covalent chromati…		cell part;histone acetyltransferase complex;intracellular organelle part;intracellular part;macromolecular complex;nuclear part;nucleoplasm part;organelle part;protein complex		1.7e-13	0.00047	0.0011	0.0042	3.8e-12	0.007	Q9H9L4	54934	KANSL2	KAT8 regulatory NSL complex subunit 2	Hs.505412	ILMN_1713189	12q13.11	12
1.25	0.52	0.56	autophagic vacuole assembly;cellular component assembly;cellular component assembly at cellular level;cellular component organization;cellular component organization at cellular level;cellular component organization or biogenesis;cellular component organization or biogenesis at cellular level;cellular process;organelle assembly;organelle organization;vacuole organization		cell part;cytoplasmic part;intracellular part;pre-autophagosomal structure		2.7e-17	0.0033	0.00021	0.021	1.5e-15	0.0016	Q9BSB4	60673	ATG101	autophagy related 101	Hs.9911	ILMN_1772527	12q13.13	12
-0.3	0.48	1.03		carbohydrate phosphatase activity;catalytic activity;fructose-2,6-bisphosphate 2-phosphatase activity;hydrolase activity;hydrolase activity, acting on ester bonds;phosphatase activity;phosphoric ester hydrolase activity;sugar-phosphatase activity	cell part;intracellular	Fructose and mannose metabolism	0.00063	0.0069	8.5e-09	0.038	0.0024	2.1e-07	Q9NQ88	57103	C12orf5	chromosome 12 open reading frame 5	Hs.504545	ILMN_1791792	12p13.3	12
-0.8	-0.93	-0.59					1.3e-12	7.2e-07	4.6e-05	1.7e-05	2.3e-11	0.00042	Q5W111	57213	SPRYD7	SPRY domain containing 7	Hs.44235	ILMN_2223350	13q14	13
1.38	3.8	-2.66	activation of immune response;biological regulation;cell activation;cell cycle arrest;cell cycle process;cellular process;cellular response to chemical stimulus;cellular response to hypoxia;cellular response to oxygen levels;cellular response to stimulus;cellular response to stress;complement activation;cytokine production;fibroblast activation;humoral immune response;immune effector process;immu…	binding;enzyme activator activity;enzyme binding;enzyme regulator activity;kinase activator activity;kinase binding;kinase regulator activity;protein binding;protein kinase activator activity;protein kinase binding;protein kinase regulator activity	cell part;centrosome;cytoplasm;cytoplasmic part;cytoskeletal part;intracellular non-membrane-bounded organelle;intracellular organelle;intracellular organelle part;intracellular part;microtubule organizing center;non-membrane-bounded organelle;nuclear part;nucleolus;organelle;organelle part		8.4e-15	1.2e-18	2e-16	9.6e-16	2.6e-13	2.2e-14	Q9H4X1	28984	RGCC	regulator of cell cycle	Hs.507866	ILMN_1658494	13q14.11	13
-0.87	-0.56	0.59					3.9e-12	0.0025	0.00023	0.017	6.4e-11	0.0017	Q9P055,B3KPC2,G3V2M4	51528	JKAMP	JNK1/MAPK8-associated membrane protein	Hs.446850	ILMN_1700276	14q23.1	14
0.38	1.14	0.51					0.00051	2.5e-06	0.0043	4.8e-05	0.002	0.022	Q9H7Z3	55051	NRDE2	NRDE-2, necessary for RNA interference, domain containing	Hs.528131	ILMN_1740165	14q32.11	14
-0.69	-1.09	-0.54	amine catabolic process;amine metabolic process;carboxylic acid catabolic process;carboxylic acid metabolic process;catabolic process;cellular amine metabolic process;cellular amino acid catabolic process;cellular amino acid metabolic process;cellular catabolic process;cellular ketone metabolic process;cellular metabolic process;cellular nitrogen compound metabolic process;cellular process;D-amin…	catalytic activity;hydrolase activity;hydrolase activity, acting on ester bonds	cell part;cytoplasm;intracellular part		1.7e-07	1.6e-05	0.0049	0.00024	1.2e-06	0.024	Q96FN9	112487	DTD2	D-tyrosyl-tRNA deacylase 2 (putative)	Hs.116014	ILMN_1704238	14q12	14
-0.49	-0.75	0.71			cell part;cytoplasm;intracellular part		2.1e-05	0.00092	0.00022	0.0072	0.0001	0.0017	Q9P0R6	51527	GSKIP	GSK3B interacting protein	Hs.4104,Hs.745067	ILMN_1712748	14q32.2	14
-0.91	-0.76	0.35					1.4e-15	3.2e-06	0.0041	5.9e-05	4.9e-14	0.021	B6ZDM2,Q63HM2	64430	PCNXL4	pecanex-like 4 (Drosophila)	Hs.509499	ILMN_2111918	14q23.1	14
1.94	0.53	-0.81	cellular macromolecule metabolic process;cellular metabolic process;cellular process;cellular protein metabolic process;macromolecule metabolic process;macromolecule methylation;macromolecule modification;metabolic process;methylation;one-carbon metabolic process;peptidyl-amino acid modification;peptidyl-lysine methylation;peptidyl-lysine modification;peptidyl-lysine trimethylation;primary metabo…	catalytic activity;lysine N-methyltransferase activity;methyltransferase activity;N-methyltransferase activity;protein methyltransferase activity;protein-lysine N-methyltransferase activity;S-adenosylmethionine-dependent methyltransferase activity;transferase activity;transferase activity, transferring one-carbon groups			1.9e-22	0.0053	3.3e-06	0.031	3.6e-20	4.2e-05	Q9H867	79609	VCPKMT	valosin containing protein lysine (K) methyltransferase	Hs.558541	ILMN_1781102	14q21.3	14
1.92	0.77	-0.48	cellular macromolecule metabolic process;cellular metabolic process;cellular process;cellular protein metabolic process;macromolecule metabolic process;macromolecule methylation;macromolecule modification;metabolic process;methylation;one-carbon metabolic process;peptidyl-amino acid modification;peptidyl-lysine methylation;peptidyl-lysine modification;peptidyl-lysine trimethylation;primary metabo…	catalytic activity;lysine N-methyltransferase activity;methyltransferase activity;N-methyltransferase activity;protein methyltransferase activity;protein-lysine N-methyltransferase activity;S-adenosylmethionine-dependent methyltransferase activity;transferase activity;transferase activity, transferring one-carbon groups			8.8e-26	3.2e-06	0.00018	6e-05	4.4e-23	0.0014	Q9H867	79609	VCPKMT	valosin containing protein lysine (K) methyltransferase	Hs.558541	ILMN_2394193	14q21.3	14
-0.39	-0.95	-0.44			cell part;cytoplasmic part;integral to membrane;intracellular organelle part;intracellular part;intrinsic to membrane;macromolecular complex;membrane part;mitochondrial membrane part;mitochondrial part;mitochondrial proton-transporting ATP synthase complex;organelle part;protein complex;proton-transporting ATP synthase complex;proton-transporting two-sector ATPase complex		0.00011	9.9e-06	0.0066	0.00016	0.00049	0.031	P56378	9556	C14orf2	chromosome 14 open reading frame 2	Hs.109052	ILMN_1652722	14q32.33	14
-0.28	-0.88	-0.91					0.0023	1.5e-05	3e-07	0.00022	0.0081	5e-06	B4DWZ3,Q96SY0	81556	VWA9	von Willebrand factor A domain containing 9	Hs.6686	ILMN_2268026	15q22.31	15
-0.44	2.44	3.24			cell part;cytoplasmic part;intracellular membrane-bounded organelle;intracellular organelle;intracellular part;membrane-bounded organelle;mitochondrion;nucleus;organelle		1.9e-05	3e-15	1.2e-21	9.1e-13	9.3e-05	3.1e-19	Q9C002	84419	C15orf48	chromosome 15 open reading frame 48	Hs.112242	ILMN_1805410	15q21.1	15
-0.66	-0.74	-0.89	cellular macromolecule metabolic process;cellular metabolic process;cellular nitrogen compound metabolic process;cellular process;macromolecule metabolic process;metabolic process;mRNA metabolic process;mRNA processing;nitrogen compound metabolic process;nucleic acid metabolic process;nucleobase-containing compound metabolic process;primary metabolic process;RNA metabolic process;RNA processing;R…		cell part;intracellular organelle part;intracellular part;macromolecular complex;nuclear part;organelle part;ribonucleoprotein complex;spliceosomal complex;U12-type spliceosomal complex		9.7e-06	0.0082	0.00026	0.044	5e-05	0.002	Q9BV90	79622	SNRNP25	small nuclear ribonucleoprotein 25kDa (U11/U12)	Hs.15277	ILMN_1801118	16p13.3	16
-0.66	-0.86	-1.02					9.8e-07	0.00062	4.6e-06	0.0052	5.9e-06	5.6e-05	Q9BTE2,Q12980,B7Z220,B7Z6Q0	8131	NPRL3	nitrogen permease regulator-like 3 (S. cerevisiae)	Hs.19699	ILMN_2369580	16p13.3	16
0.4	1.06	0.84					7.7e-05	1.3e-06	2.6e-06	2.8e-05	0.00035	3.4e-05	Q96MC5	89927	C16orf45	chromosome 16 open reading frame 45	Hs.401798	ILMN_1687821	16p13.11	16
-1.31	-0.92	-0.48	biosynthetic process;cellular biosynthetic process;cellular macromolecule biosynthetic process;cellular macromolecule metabolic process;cellular metabolic process;cellular nitrogen compound metabolic process;cellular process;DNA metabolic process;DNA replication;macromolecule biosynthetic process;macromolecule metabolic process;metabolic process;nitrogen compound metabolic process;nucleic acid me…	binding;DNA binding;nucleic acid binding	cell part;cytoplasm;intracellular membrane-bounded organelle;intracellular organelle;intracellular part;membrane-bounded organelle;nucleus;organelle		2.5e-14	0.00016	0.011	0.0017	6.9e-13	0.048	Q96E14	116028	RMI2	RecQ mediated genome instability 2	Hs.347524	ILMN_1790537	16p13.13	16
-0.38	-0.71	-0.43	biological regulation;biosynthetic process;cellular biosynthetic process;cellular component organization;cellular component organization at cellular level;cellular component organization or biogenesis;cellular component organization or biogenesis at cellular level;cellular macromolecule biosynthetic process;cellular macromolecule metabolic process;cellular metabolic process;cellular nitrogen comp…	binding;DNA polymerase processivity factor activity;enzyme regulator activity;nucleic acid binding	cell part;cytoplasmic part;intracellular non-membrane-bounded organelle;intracellular organelle;intracellular organelle part;intracellular part;macromolecular complex;mitochondrial nucleoid;mitochondrial part;non-membrane-bounded organelle;nucleoid;organelle;organelle part;ribonucleoprotein complex		0.00011	0.00037	0.0071	0.0034	0.00048	0.033	Q96QE5	79736	TEFM	transcription elongation factor, mitochondrial	Hs.317340	ILMN_3307733		17
0.29	-0.48	-0.69	biological regulation;biosynthetic process;cellular biosynthetic process;cellular macromolecule biosynthetic process;cellular macromolecule metabolic process;cellular metabolic process;cellular nitrogen compound metabolic process;cellular process;macromolecule biosynthetic process;macromolecule metabolic process;metabolic process;nitrogen compound metabolic process;nucleic acid metabolic process;…		cell part;cytoplasm;Elongator holoenzyme complex;intracellular membrane-bounded organelle;intracellular organelle;intracellular part;macromolecular complex;membrane-bounded organelle;nucleus;organelle;protein complex		0.0012	0.0077	2.2e-05	0.042	0.0045	0.00022	Q8TE02	23587	ELP5	elongator acetyltransferase complex subunit 5	Hs.417029	ILMN_2341690	17p13.1	17
1.77	2.16	0.7					4e-17	9.3e-11	0.0011	7.6e-09	2.1e-15	0.0065	A6NHQ4	100170841	C17orf96	chromosome 17 open reading frame 96	Hs.445574	ILMN_3247139	17q12	17
-0.37	-0.63	-0.8					0.00081	0.0046	4.3e-05	0.027	0.003	0.0004	A8MV24	388381	C17orf98	chromosome 17 open reading frame 98	Hs.250182	ILMN_3247988	17q12	17
-0.41	-0.86	-0.98	cellular macromolecule metabolic process;cellular metabolic process;cellular nitrogen compound metabolic process;cellular process;macromolecule metabolic process;metabolic process;ncRNA metabolic process;ncRNA processing;nitrogen compound metabolic process;nucleic acid metabolic process;nucleobase-containing compound metabolic process;primary metabolic process;RNA metabolic process;RNA processing…		cell part;cytoplasmic part;intracellular membrane-bounded organelle;intracellular organelle;intracellular part;membrane-bounded organelle;mitochondrion;organelle		0.00025	0.00017	1.5e-06	0.0018	0.001	2.1e-05	Q8N0V3	79863	RBFA	ribosome binding factor A (putative)	Hs.728931	ILMN_1736130	18q23	18
-0.3	-0.65	0.4					5.6e-05	2.5e-05	0.00096	0.00034	0.00026	0.006	Q96B23,Q5BIX2	147339	C18orf25	chromosome 18 open reading frame 25	Hs.116486	ILMN_1801822	18q21.1	18
-0.37	0.57	-0.83					0.00053	0.0069	1.3e-05	0.038	0.0021	0.00014	Q8IVT2	126353	MISP	mitotic spindle positioning	Hs.439180	ILMN_1683905	19p13.3	19
-0.4	-0.5	-0.39			cell part;cytoplasmic part;intracellular membrane-bounded organelle;intracellular organelle;intracellular part;membrane-bounded organelle;mitochondrion;organelle		8.7e-06	0.0034	0.0052	0.021	4.5e-05	0.026	Q5XKP0	125988	C19orf70	chromosome 19 open reading frame 70	Hs.356626	ILMN_1765684	19p13.3	19
-1.05	-0.6	-0.6	carbohydrate metabolic process;cellular carbohydrate metabolic process;cellular macromolecule metabolic process;cellular metabolic process;cellular process;cellular protein metabolic process;glycosylation;macromolecule glycosylation;macromolecule metabolic process;macromolecule modification;metabolic process;O-glycan processing;post-translational protein modification;primary metabolic process;pro…	acetylgalactosaminyltransferase activity;catalytic activity;polypeptide N-acetylgalactosaminyltransferase activity;transferase activity;transferase activity, transferring glycosyl groups;transferase activity, transferring hexosyl groups;UDP-glycosyltransferase activity	cell part;cytoplasmic part;Golgi apparatus part;Golgi membrane;integral to membrane;intracellular organelle part;intracellular part;intrinsic to membrane;membrane;membrane part;organelle membrane;organelle part	Mucin type O-Glycan biosynthesis	4.6e-14	0.002	0.00028	0.013	1.2e-12	0.0021	Q96EU7	29071	C1GALT1C1	C1GALT1-specific chaperone 1	Hs.643920	ILMN_2401730	Xq24	X
0.55	0.88	1.43	biological regulation;biosynthetic process;cellular biosynthetic process;cellular macromolecule biosynthetic process;cellular macromolecule metabolic process;cellular metabolic process;cellular nitrogen compound metabolic process;cellular process;macromolecule biosynthetic process;macromolecule metabolic process;metabolic process;nitrogen compound metabolic process;nucleic acid metabolic process;…		cell part;intracellular membrane-bounded organelle;intracellular organelle;intracellular organelle part;intracellular part;membrane-bounded organelle;nuclear matrix;nuclear part;nucleus;organelle;organelle part		6.4e-05	0.0012	5.1e-08	0.009	0.00029	1e-06	Q5T3J3	55791	LRIF1	ligand dependent nuclear receptor interacting factor 1	Hs.25245	ILMN_1756811	1p13.3	1
-0.58	-0.83	-0.63	biological regulation;biosynthetic process;cellular biosynthetic process;cellular macromolecule biosynthetic process;cellular macromolecule metabolic process;cellular metabolic process;cellular nitrogen compound metabolic process;cellular process;cellular response to stimulus;cellular response to stress;DNA biosynthetic process;DNA metabolic process;DNA repair;macromolecule biosynthetic process;m…	binding;cation binding;DNA binding;ion binding;K63-linked polyubiquitin binding;metal ion binding;nucleic acid binding;polyubiquitin binding;protein binding;small conjugating protein binding;ubiquitin binding	cell part;chromosome;intracellular non-membrane-bounded organelle;intracellular organelle;intracellular organelle part;intracellular part;non-membrane-bounded organelle;nuclear body;nuclear part;nuclear speck;nucleoplasm part;organelle;organelle part		7.6e-05	0.0039	0.0071	0.024	0.00034	0.033	Q9H040	83932	SPRTN	SprT-like N-terminal domain	Hs.554892	ILMN_1759464	1q42.12-q43	1
-0.3	-0.58	-0.97			cell part;cytoplasmic part;integral to membrane;intracellular membrane-bounded organelle;intracellular organelle;intracellular organelle part;intracellular part;intrinsic to membrane;membrane;membrane part;membrane-bounded organelle;mitochondrial inner membrane;mitochondrial membrane;mitochondrial part;mitochondrion;organelle;organelle inner membrane;organelle membrane;organelle part		0.0043	0.0065	1.1e-06	0.036	0.014	1.5e-05	Q5TGZ0	440574	MINOS1	mitochondrial inner membrane organizing system 1	Hs.466662	ILMN_1657860	1p36.13	1
0.83	0.47	0.41			cell part;intracellular membrane-bounded organelle;intracellular organelle;intracellular part;membrane-bounded organelle;nucleus;organelle		4.5e-13	0.0043	0.0024	0.026	9.2e-12	0.013	Q13536	10485	C1orf61	chromosome 1 open reading frame 61	Hs.380027	ILMN_1759652	1q22	1
-0.31	-0.61	-0.81					0.0016	0.0023	6.9e-06	0.016	0.0058	7.9e-05	Q96LT6	148304	C1orf74	chromosome 1 open reading frame 74	Hs.497642	ILMN_1786470	1q32.2	1
-0.71	0.71	-0.46	biological regulation;positive regulation of biological process;positive regulation of biosynthetic process;positive regulation of cellular biosynthetic process;positive regulation of cellular metabolic process;positive regulation of cellular process;positive regulation of gene expression;positive regulation of macromolecule biosynthetic process;positive regulation of macromolecule metabolic proc…	binding;DNA binding;ligand-dependent nuclear receptor activity;molecular transducer activity;nucleic acid binding;protein binding transcription factor activity;receptor activity;regulatory region DNA binding;regulatory region nucleic acid binding;signal transducer activity;signaling receptor activity;transcription regulatory region DNA binding	cell part;cytoplasmic part;cytosol;integral to membrane;intracellular membrane-bounded organelle;intracellular organelle;intracellular organelle part;intracellular part;intrinsic to membrane;lysosomal membrane;lysosome;lytic vacuole;membrane;membrane part;membrane-bounded organelle;nucleus;organelle;organelle membrane;organelle part;vacuolar membrane;vacuolar part;vacuole		2.6e-09	0.00045	0.0043	0.004	2.4e-08	0.022	Q8WWB7	112770	C1orf85	chromosome 1 open reading frame 85	Hs.202522	ILMN_1698243	1q22	1
-0.28	-0.88	-0.73	activation of immune response;apoptosis;biological regulation;biosynthetic process;blood coagulation, intrinsic pathway;cell death;cellular biosynthetic process;cellular component assembly;cellular component assembly at cellular level;cellular component organization;cellular component organization at cellular level;cellular component organization or biogenesis;cellular component organization or b…	adrenergic receptor binding;binding;carbohydrate binding;complement binding;complement component C1q binding;glycosaminoglycan binding;G-protein-coupled receptor binding;hyaluronic acid binding;kininogen binding;mRNA binding;nucleic acid binding;opsonin binding;pattern binding;polysaccharide binding;protein binding;protein binding transcription factor activity;receptor binding;RNA binding;transcr…	cell part;cell surface;cytoplasmic part;cytosol;extracellular region part;extracellular space;intracellular membrane-bounded organelle;intracellular non-membrane-bounded organelle;intracellular organelle;intracellular organelle lumen;intracellular organelle part;intracellular part;membrane;membrane-bounded organelle;membrane-enclosed lumen;mitochondrial matrix;mitochondrial part;mitochondrion;non…		0.0041	3.7e-05	3.6e-05	0.00048	0.014	0.00034	Q07021	708	C1QBP	complement component 1, q subcomponent binding protein	Hs.555866	ILMN_1668996	17p13.3	17
-0.98	1.32	-2.22	cellular component assembly;cellular component organization;cellular component organization or biogenesis;macromolecular complex assembly;macromolecular complex subunit organization;protein complex assembly;protein complex subunit organization;protein heterooligomerization;protein heterotrimerization;protein oligomerization;protein trimerization		collagen;extracellular matrix part;extracellular region part;extracellular space		3.3e-08	4.8e-05	4.1e-11	0.00059	2.6e-07	1.8e-09	Q9BXI9	114904	C1QTNF6	C1q and tumor necrosis factor related protein 6	Hs.22011	ILMN_1729288	22q13.1	22
-0.58	0.52	1.65	biological regulation;biosynthetic process;cellular biosynthetic process;cellular macromolecule biosynthetic process;cellular macromolecule metabolic process;cellular metabolic process;cellular nitrogen compound metabolic process;cellular process;macromolecule biosynthetic process;macromolecule metabolic process;metabolic process;nitrogen compound metabolic process;nucleic acid metabolic process;…	binding;DNA binding;nucleic acid binding	cell part;intracellular membrane-bounded organelle;intracellular organelle;intracellular part;membrane-bounded organelle;nucleus;organelle		3.6e-08	0.0045	1.3e-13	0.027	2.7e-07	8.6e-12	Q96NM4	84969	TOX2	TOX high mobility group box family member 2	Hs.26608	ILMN_2082209	20q13.12	20
1.75	1.41	0.37					8.2e-26	5.4e-13	0.0012	8.5e-11	4.2e-23	0.0073	Q9NX31	51526	OSER1	oxidative stress responsive serine-rich 1	Hs.75798	ILMN_2049727	20q13.11	20
2.09	1.49	0.55					3.6e-20	1.2e-07	0.0059	3.5e-06	3.8e-18	0.028	Q9NUG4	140706	CCM2L	cerebral cavernous malformation 2-like	Hs.382151,Hs.638682	ILMN_1748206	20q11.2	20
-0.52	-0.69	-0.76					9.9e-06	0.002	9.1e-05	0.014	5.1e-05	0.00077	Q9GZN8	54976	C20orf27	chromosome 20 open reading frame 27	Hs.274422	ILMN_1697363	20p13	20
-1	-0.73	-1.63	cellular macromolecule metabolic process;cellular metabolic process;cellular nitrogen compound metabolic process;cellular process;cellular response to stimulus;cellular response to stress;DNA metabolic process;DNA recombination;DNA repair;double-strand break repair;double-strand break repair via homologous recombination;endosome transport;establishment of localization;establishment of localizatio…		AP-type membrane coat adaptor complex;cell part;cytoplasmic part;cytosol;endosomal part;endosome;endosome membrane;intracellular membrane-bounded organelle;intracellular organelle;intracellular organelle part;intracellular part;late endosome;late endosome membrane;lysosomal membrane;lysosome;lytic vacuole;macromolecular complex;membrane;membrane part;membrane-bounded organelle;organelle;organelle…		2e-12	0.00064	6.3e-12	0.0053	3.5e-11	3.2e-10	Q9NUS5	55317	AP5S1	adaptor-related protein complex 5, sigma 1 subunit	Hs.104806	ILMN_1785644	20p13	20
-0.58	-0.57	0.57			cell part;integral to membrane;intrinsic to membrane;membrane part		8e-07	0.0073	0.0015	0.04	4.9e-06	0.009	Q96A57	29058	TMEM230	transmembrane protein 230	Hs.472024	ILMN_2404539	20p13	20
-0.61	-0.5	0.72			cell part;integral to membrane;intrinsic to membrane;membrane part		1.3e-08	0.0059	1.1e-05	0.034	1e-07	0.00012	Q96A57	29058	TMEM230	transmembrane protein 230	Hs.472024	ILMN_1806312	20p13	20
1.51	2.16	1.11	anatomical structure development;biological regulation;cell differentiation;cellular developmental process;cellular process;developmental process;embryo development;muscle organ development;muscle structure development;negative regulation of biological process;negative regulation of biosynthetic process;negative regulation of cell growth;negative regulation of cellular biosynthetic process;negati…	binding;cation binding;DNA bending activity;DNA binding;double-stranded DNA binding;ion binding;magnesium ion binding;metal ion binding;nucleic acid binding;nucleic acid binding transcription factor activity;protein binding;sequence-specific distal enhancer binding RNA polymerase II transcription factor activity;sequence-specific DNA binding;sequence-specific DNA binding RNA polymerase II transcr…	cell part;intracellular non-membrane-bounded organelle;intracellular organelle;intracellular organelle part;intracellular part;macromolecular complex;non-membrane-bounded organelle;nuclear part;nucleolus;nucleoplasm part;organelle;organelle part;protein complex;transcription factor complex		2.2e-08	1.6e-05	0.0039	0.00024	1.8e-07	0.02	P85037	221937	FOXK1	forkhead box K1	Hs.487393	ILMN_2211724	7p22.1	7
-1.15	0.87	-1.28					5.7e-09	0.0082	1.7e-05	0.044	5e-08	0.00017	P58505,Q8N7N9	54058	C21orf58	chromosome 21 open reading frame 58	Hs.236572,Hs.744525	ILMN_2310296	21q22.3	21
1.8	2.48	1.41					1.3e-12	2.3e-08	2.1e-05	9e-07	2.4e-11	0.00021	P58505,Q8N7N9	54058	C21orf58	chromosome 21 open reading frame 58	Hs.236572,Hs.744525	ILMN_3307877	21q22.3	21
-0.55	-0.47	-0.7					2.1e-08	0.0045	4.3e-06	0.027	1.7e-07	5.2e-05	Q6NVV7	150383	CDPF1	cysteine-rich, DPF motif domain containing 1	Hs.103110,Hs.592209	ILMN_2325112	22q13.31	22
-0.48	-0.47	-0.98	biological regulation;cell differentiation;cellular developmental process;cellular process;developmental process;negative regulation of biological process;negative regulation of catabolic process;negative regulation of cell proliferation;negative regulation of cellular catabolic process;negative regulation of cellular metabolic process;negative regulation of cellular process;negative regulation o…		cell part;cytoplasmic part;envelope;integral to membrane;intracellular organelle part;intracellular part;intrinsic to membrane;membrane;membrane part;nuclear envelope;nuclear part;organelle envelope;organelle part;perinuclear region of cytoplasm;plasma membrane		1.2e-08	0.0012	1.5e-10	0.0092	9.9e-08	5.7e-09	Q6UW56	51374	ATRAID	all-trans retinoic acid-induced differentiation factor	Hs.9527	ILMN_1774584	2p23.3	2
-0.65	-0.56	-0.93	biological regulation;cell differentiation;cellular developmental process;cellular process;developmental process;negative regulation of biological process;negative regulation of catabolic process;negative regulation of cell proliferation;negative regulation of cellular catabolic process;negative regulation of cellular metabolic process;negative regulation of cellular process;negative regulation o…		cell part;cytoplasmic part;envelope;integral to membrane;intracellular organelle part;intracellular part;intrinsic to membrane;membrane;membrane part;nuclear envelope;nuclear part;organelle envelope;organelle part;perinuclear region of cytoplasm;plasma membrane		1.1e-09	0.0013	4.3e-08	0.0099	1.1e-08	9.1e-07	Q6UW56	51374	ATRAID	all-trans retinoic acid-induced differentiation factor	Hs.9527	ILMN_2386016	2p23.3	2
-0.32	-0.46	0.37	biological regulation;biosynthetic process;catabolic process;cell proliferation;cellular biosynthetic process;cellular catabolic process;cellular macromolecule biosynthetic process;cellular macromolecule catabolic process;cellular macromolecule metabolic process;cellular metabolic process;cellular nitrogen compound metabolic process;cellular process;gene silencing;gene silencing by RNA;macromolec…		CCR4-NOT complex;cell part;cytoplasmic part;cytosol;intracellular membrane-bounded organelle;intracellular organelle;intracellular organelle part;intracellular part;macromolecular complex;membrane-bounded organelle;nuclear part;nucleoplasm part;nucleus;organelle;organelle part;protein complex;transcription factor complex		3.3e-05	0.0018	0.0023	0.013	0.00016	0.013	Q9UKZ1	55571	CNOT11	CCR4-NOT transcription complex, subunit 11	Hs.744080	ILMN_1708906	2q11.2	2
-1.39	-1.06	-1.39					5.4e-17	2.3e-06	1.5e-10	4.4e-05	2.8e-15	5.7e-09	Q7Z624,D6W5A4	79823	CAMKMT	calmodulin-lysine N-methyltransferase	Hs.468349	ILMN_1738099	2p21	2
-0.73	-0.95	-0.52					3.7e-10	3.9e-06	0.001	7e-05	4e-09	0.0063	Q9H6R7	80304	C2orf44	chromosome 2 open reading frame 44	Hs.24624	ILMN_1730631	2p23.3	2
-1.13	-0.73	-0.88					1.7e-10	0.0088	0.00027	0.047	2e-09	0.002	L7T9J5,Q2NKX9	388969	C2orf68	chromosome 2 open reading frame 68	Hs.516159	ILMN_3247681	2p11.2	2
1.09	1.99	1.64			extracellular region		1.5e-09	2.2e-08	2.6e-08	8.4e-07	1.5e-08	5.7e-07	Q8N8R5	205327	C2orf69	chromosome 2 open reading frame 69	Hs.471040	ILMN_3236377	2q33.1	2
-0.83	-0.65	-0.47			cell part;cytoplasmic part;integral to membrane;intracellular membrane-bounded organelle;intracellular organelle;intracellular part;intrinsic to membrane;membrane part;membrane-bounded organelle;mitochondrion;organelle		1.7e-12	0.00028	0.0012	0.0026	3e-11	0.0071	Q9NPL8	51300	TIMMDC1	translocase of inner mitochondrial membrane domain containing 1	Hs.477287	ILMN_2193175	3q13.33	3
-0.84	-0.74	-0.57		catalytic activity;transferase activity;transferase activity, transferring glycosyl groups;transferase activity, transferring pentosyl groups	cell part;cytoplasmic part;endoplasmic reticulum membrane;endoplasmic reticulum part;integral to membrane;intracellular organelle part;intracellular part;intrinsic to membrane;membrane;membrane part;organelle membrane;organelle part		8.7e-13	4.4e-05	0.00011	0.00056	1.7e-11	0.0009	Q8NBI6	152002	XXYLT1	xyloside xylosyltransferase 1	Hs.478741,Hs.744847	ILMN_1671116	3q29	3
-0.54	-0.96	-0.93			cell part;cytoplasmic part;intracellular membrane-bounded organelle;intracellular organelle;intracellular part;membrane-bounded organelle;mitochondrion;organelle		2.2e-07	3.4e-06	1.8e-07	6.3e-05	1.5e-06	3.2e-06	Q8N3R3	285343	TCAIM	T cell activation inhibitor, mitochondrial	Hs.55131	ILMN_1671387	3p21.31	3
1.13	0.95	1.07			cell part;cytoplasm;intracellular part		4.4e-15	5.4e-06	1.4e-08	9.3e-05	1.4e-13	3.3e-07	Q9Y2M2	51066	SSUH2	ssu-2 homolog (C. elegans)	Hs.736935,Hs.740735	ILMN_1666731	3p26.1	3
2.3	1.38	1.85			cell part;centriole;cytoplasmic part;cytoskeletal part;intracellular non-membrane-bounded organelle;intracellular organelle;intracellular organelle part;intracellular part;microtubule organizing center part;non-membrane-bounded organelle;organelle;organelle part;spindle pole		1.8e-15	0.00036	2.5e-07	0.0033	6.2e-14	4.2e-06	Q96LK0	84984	CEP19	centrosomal protein 19kDa	Hs.282800	ILMN_2288483	3q29	3
-0.7	-0.52	-0.61					7.2e-10	0.0044	0.00013	0.026	7.4e-09	0.001	Q9BU61,Q9Y3Z0,A4FU71	25915	NDUFAF3	NADH dehydrogenase (ubiquinone) complex I, assembly factor 3	Hs.31387	ILMN_1691557	3p21.31	3
-0.52	-0.69	-1.08	biological regulation;biosynthetic process;cellular biosynthetic process;cellular macromolecule biosynthetic process;cellular macromolecule metabolic process;cellular metabolic process;cellular nitrogen compound metabolic process;cellular process;macromolecule biosynthetic process;macromolecule metabolic process;metabolic process;nitrogen compound metabolic process;nucleic acid metabolic process;…		cell part;Elongator holoenzyme complex;intracellular part;macromolecular complex;protein complex		4.1e-08	7.3e-05	4.9e-10	0.00085	3.1e-07	1.6e-08	Q0PNE2	54859	ELP6	elongator acetyltransferase complex subunit 6	Hs.311100	ILMN_3241169	3p21.31	3
-0.66	-0.89	-1.27	biological regulation;biosynthetic process;cellular biosynthetic process;cellular macromolecule biosynthetic process;cellular macromolecule metabolic process;cellular metabolic process;cellular nitrogen compound metabolic process;cellular process;macromolecule biosynthetic process;macromolecule metabolic process;metabolic process;nitrogen compound metabolic process;nucleic acid metabolic process;…		cell part;Elongator holoenzyme complex;intracellular part;macromolecular complex;protein complex		1.8e-08	3.2e-05	1.1e-09	0.00042	1.5e-07	3.5e-08	Q0PNE2	54859	ELP6	elongator acetyltransferase complex subunit 6	Hs.311100	ILMN_1708382	3p21.31	3
-0.58	-0.68	-1.17	biological regulation;biosynthetic process;cellular biosynthetic process;cellular macromolecule biosynthetic process;cellular macromolecule metabolic process;cellular metabolic process;cellular nitrogen compound metabolic process;cellular process;macromolecule biosynthetic process;macromolecule metabolic process;metabolic process;nitrogen compound metabolic process;nucleic acid metabolic process;…		cell part;Elongator holoenzyme complex;intracellular part;macromolecular complex;protein complex		8.4e-08	0.00044	2e-09	0.0039	6.1e-07	5.9e-08	Q0PNE2	54859	ELP6	elongator acetyltransferase complex subunit 6	Hs.311100	ILMN_1724990	3p21.31	3
-0.96	-0.83	0.36	cellular process;establishment of localization;transport;vesicle-mediated transport		cell part;cytoplasmic part;Golgi apparatus;intracellular membrane-bounded organelle;intracellular organelle;intracellular part;membrane-bounded organelle;organelle		4.9e-15	3.4e-06	0.0065	6.3e-05	1.6e-13	0.031	Q7Z392	60684	TRAPPC11	trafficking protein particle complex 11	Hs.443240	ILMN_1666827	4q35.1	4
-0.74	-0.69	0.76	cellular process;establishment of localization;transport;vesicle-mediated transport		cell part;cytoplasmic part;Golgi apparatus;intracellular membrane-bounded organelle;intracellular organelle;intracellular part;membrane-bounded organelle;organelle		1.8e-11	9.3e-05	1.1e-06	0.001	2.5e-10	1.5e-05	Q7Z392	60684	TRAPPC11	trafficking protein particle complex 11	Hs.443240	ILMN_1752086	4q35.1	4
-0.97	-1.64	1.05	activation of immune response;activation of MAPK activity;biological regulation;calcium ion homeostasis;carbohydrate homeostasis;cation homeostasis;cell death;cell migration;cell motility;cell surface receptor linked signaling pathway;cellular calcium ion homeostasis;cellular cation homeostasis;cellular chemical homeostasis;cellular component movement;cellular divalent inorganic cation homeostasi…	binding;chemokine activity;chemokine receptor binding;cytokine activity;cytokine receptor binding;endopeptidase inhibitor activity;endopeptidase regulator activity;enzyme inhibitor activity;enzyme regulator activity;G-protein-coupled receptor binding;peptidase inhibitor activity;peptidase regulator activity;protein binding;receptor binding	cell part;extracellular region part;extracellular space;macromolecular complex;membrane attack complex;membrane part;plasma membrane part;pore complex;protein complex	Complement and coagulation cascades;Prion diseases;Staphylococcus aureus infection;Systemic lupus erythematosus	3.5e-10	2.9e-08	3.7e-06	1.1e-06	3.8e-09	4.6e-05	P01031	727	C5	complement component 5	Hs.494997	ILMN_1746819	9q33-q34	9
-2.35	-1.51	-2.53	anatomical structure morphogenesis;axon regeneration;axonogenesis;biological regulation;cell part morphogenesis;cell projection morphogenesis;cell projection organization;cellular component morphogenesis;cellular component organization;cellular component organization at cellular level;cellular component organization or biogenesis;cellular component organization or biogenesis at cellular level;cel…		cell part;cytoplasm;intracellular membrane-bounded organelle;intracellular organelle;intracellular part;membrane-bounded organelle;nucleus;organelle		1.8e-16	5.8e-05	6.5e-11	0.0007	8.1e-15	2.7e-09	Q16612	9315	NREP	neuronal regeneration related protein	Hs.36053,Hs.732682,Hs.745061	ILMN_1680738	5q22.1	5
-1.25	-0.98	-0.6			cell part;cytoplasmic part;endoplasmic reticulum;extracellular region;intracellular membrane-bounded organelle;intracellular organelle;intracellular part;membrane-bounded organelle;organelle		7.4e-17	2e-06	0.00016	3.9e-05	3.7e-15	0.0012	Q8WUF8	83989	FAM172A	family with sequence similarity 172, member A	Hs.600086	ILMN_1654542	5q15	5
1.07	1.69	1.29			cell part;integral to membrane;intrinsic to membrane;membrane part		0.00028	0.0037	0.0069	0.023	0.0012	0.032	Q0VDI3	64417	C5orf28	chromosome 5 open reading frame 28	Hs.732093	ILMN_2150465	5p12	5
-0.63	-0.65	-0.71	anatomical structure morphogenesis;cell part morphogenesis;cell projection morphogenesis;cell projection organization;cellular component morphogenesis;cellular component organization;cellular component organization at cellular level;cellular component organization or biogenesis;cellular component organization or biogenesis at cellular level;cellular developmental process;cellular process;cilium m…		cell part;cell projection part;ciliary transition zone;cilium part;cytoplasm;intracellular organelle part;intracellular part;organelle part		1.1e-08	0.00068	2e-05	0.0056	9.3e-08	0.0002	Q96GV9	90355	C5orf30	chromosome 5 open reading frame 30	Hs.482976	ILMN_1677292	5q21.1	5
0.48	-1.43	0.79					0.0058	0.00016	0.0077	0.0017	0.019	0.035	Q96MH7	375444	C5orf34	chromosome 5 open reading frame 34	Hs.661641,Hs.733375	ILMN_1662184	5p12	5
0.95	-0.44	0.58	cell cycle;cellular process		cell part;centriole;centrosome;cytoplasmic part;cytoskeletal part;intracellular non-membrane-bounded organelle;intracellular organelle;intracellular organelle part;intracellular part;microtubule organizing center;microtubule organizing center part;non-membrane-bounded organelle;organelle;organelle part		2.3e-15	0.0046	3.1e-05	0.027	7.8e-14	0.0003	Q8NA72	134359	POC5	POC5 centriolar protein	Hs.432726	ILMN_2225577	5q13.3	5
1.05	2.19	1.4	biological regulation;biosynthetic process;cellular biosynthetic process;cellular macromolecule biosynthetic process;cellular macromolecule metabolic process;cellular metabolic process;cellular nitrogen compound metabolic process;cellular process;cellular response to stimulus;cellular response to stress;establishment of localization;macromolecule biosynthetic process;macromolecule metabolic proce…	binding;DNA binding;nucleic acid binding;nucleic acid binding transcription factor activity;sequence-specific DNA binding;sequence-specific DNA binding transcription factor activity	cell part;cytoplasm;intracellular membrane-bounded organelle;intracellular organelle;intracellular organelle part;intracellular part;membrane-bounded organelle;nuclear body;nuclear part;nucleoplasm part;nucleus;organelle;organelle part		3.1e-06	2.2e-06	0.00011	4.3e-05	1.7e-05	0.0009	Q8IUR6	153222	CREBRF	CREB3 regulatory factor	Hs.484195	ILMN_1776788	5q35.1	5
0.87	1.96	1.2	biological regulation;biosynthetic process;cellular biosynthetic process;cellular macromolecule biosynthetic process;cellular macromolecule metabolic process;cellular metabolic process;cellular nitrogen compound metabolic process;cellular process;cellular response to stimulus;cellular response to stress;establishment of localization;macromolecule biosynthetic process;macromolecule metabolic proce…	binding;DNA binding;nucleic acid binding;nucleic acid binding transcription factor activity;sequence-specific DNA binding;sequence-specific DNA binding transcription factor activity	cell part;cytoplasm;intracellular membrane-bounded organelle;intracellular organelle;intracellular organelle part;intracellular part;membrane-bounded organelle;nuclear body;nuclear part;nucleoplasm part;nucleus;organelle;organelle part		6.8e-05	1.9e-05	0.00084	0.00028	0.00031	0.0054	Q8IUR6	153222	CREBRF	CREB3 regulatory factor	Hs.484195	ILMN_2195821	5q35.1	5
-0.61	-1.3	-1.69					1.3e-07	6.3e-08	1.2e-12	2.1e-06	9.1e-07	7e-11	Q8IZ13	63920	C5orf54	chromosome 5 open reading frame 54	Hs.529464	ILMN_1727553	5q33.3	5
-0.46	-0.77	-0.67	biological regulation;catabolic process;cell proliferation;cellular catabolic process;cellular metabolic process;cellular nitrogen compound catabolic process;cellular nitrogen compound metabolic process;cellular process;deoxyribonucleoside monophosphate catabolic process;deoxyribonucleoside monophosphate metabolic process;deoxyribonucleotide catabolic process;deoxyribonucleotide metabolic process…	catalytic activity;deoxyribonucleoside 5'-monophosphate N-glycosidase activity;hydrolase activity;hydrolase activity, acting on glycosyl bonds;hydrolase activity, hydrolyzing N-glycosyl compounds;nucleoside deoxyribosyltransferase activity;transferase activity;transferase activity, transferring glycosyl groups;transferase activity, transferring pentosyl groups	cell part;cytoplasm;intracellular membrane-bounded organelle;intracellular organelle;intracellular part;membrane-bounded organelle;nucleus;organelle		0.00045	0.0033	0.0021	0.021	0.0018	0.012	O43598	10591	DNPH1	2'-deoxynucleoside 5'-phosphate N-hydrolase 1	Hs.109752	ILMN_1722364	6p21.1	6
-0.34	-0.99	-0.84			cell part;cytoplasmic part;intracellular membrane-bounded organelle;intracellular non-membrane-bounded organelle;intracellular organelle;intracellular organelle part;intracellular part;membrane-bounded organelle;mitochondrial nucleoid;mitochondrial part;non-membrane-bounded organelle;nucleoid;nucleus;organelle;organelle part		0.0051	0.00013	0.00011	0.0014	0.017	0.00088	Q9BRT2	84300	UQCC2	ubiquinol-cytochrome c reductase complex assembly factor 2	Hs.745020	ILMN_1790461	6p21.31	6
-0.62	-0.94	-0.68			cell part;integral to membrane;intrinsic to membrane;membrane part		1.5e-06	0.00014	0.00063	0.0015	8.9e-06	0.0042	Q9P0B6	154467	CCDC167	coiled-coil domain containing 167	Hs.284207	ILMN_1651987	6p21.2	6
-0.3	-0.64	-0.52	cellular component biogenesis;cellular component biogenesis at cellular level;cellular component organization or biogenesis;cellular component organization or biogenesis at cellular level;cellular macromolecule metabolic process;cellular metabolic process;cellular nitrogen compound metabolic process;cellular process;macromolecule metabolic process;metabolic process;ncRNA metabolic process;ncRNA p…		cell part;intracellular non-membrane-bounded organelle;intracellular organelle;intracellular organelle part;intracellular part;non-membrane-bounded organelle;nuclear part;nucleolus;organelle;organelle part		0.0007	0.00048	0.00053	0.0042	0.0027	0.0036	Q96EU6	88745	RRP36	ribosomal RNA processing 36 homolog (S. cerevisiae)	Hs.309231	ILMN_1815039	6p21.1	6
0.61	0.92	0.78					2.2e-05	0.0011	0.00081	0.0082	0.00011	0.0052	Q5JTD7,Q3B825	221424	LRRC73	leucine rich repeat containing 73	Hs.445552	ILMN_1691668	6p21.1	6
-0.79	-0.92	-0.37			cell part;integral to membrane;intrinsic to membrane;membrane part		2.8e-12	1.1e-06	0.0073	2.4e-05	4.7e-11	0.034	Q96KF7	57150	SMIM8	small integral membrane protein 8	Hs.70769	ILMN_2413141	6q15	6
0.47	1.6	1.04	biological regulation;developmental process;multicellular organismal development;multicellular organismal process;positive regulation of catalytic activity;positive regulation of GTPase activity;positive regulation of hydrolase activity;positive regulation of molecular function;positive regulation of Rab GTPase activity;positive regulation of Ras GTPase activity;regulation of biological process;r…	enzyme activator activity;enzyme regulator activity;GTPase activator activity;GTPase regulator activity;nucleoside-triphosphatase regulator activity;Rab GTPase activator activity;Ras GTPase activator activity;small GTPase regulator activity	cell part;cell projection;cilium;cytoplasm;intracellular part		0.00043	1.9e-07	1.3e-05	5.3e-06	0.0017	0.00014	Q96NH3	221322	TBC1D32	TBC1 domain family, member 32	Hs.121396	ILMN_2228196	6q22.31	6
1.18	0.78	-1.01					4.4e-14	0.00045	6.8e-07	0.004	1.1e-12	1e-05	Q9UBA6	50854	C6orf48	chromosome 6 open reading frame 48	Hs.640836,Hs.714250	ILMN_2391765	6p21.3	6
-0.92	1	1.49		catalytic activity;transferase activity	cell part;cytoplasmic part;intracellular membrane-bounded organelle;intracellular organelle;intracellular part;membrane-bounded organelle;mitochondrion;organelle		4.9e-11	1.9e-05	1.5e-10	0.00027	6.4e-10	5.6e-09	Q9HAC7	79783	SUGCT	succinylCoA:glutarate-CoA transferase	Hs.586313	ILMN_1763011	7p14.1	7
-0.49	-0.7	-0.47					3.1e-07	0.0001	0.0011	0.0011	2e-06	0.0068	Q9BPX7	79020	C7orf25	chromosome 7 open reading frame 25	Hs.698120	ILMN_1751051	7p14.1	7
-0.61	-0.54	-0.61	biological regulation;cellular component biogenesis;cellular component biogenesis at cellular level;cellular component organization or biogenesis;cellular component organization or biogenesis at cellular level;cellular process;negative regulation of biological process;negative regulation of biosynthetic process;negative regulation of cellular biosynthetic process;negative regulation of cellular c…		cell part;cytoplasmic part;intracellular membrane-bounded organelle;intracellular organelle;intracellular organelle lumen;intracellular organelle part;intracellular part;membrane-bounded organelle;membrane-enclosed lumen;mitochondrial matrix;mitochondrial part;mitochondrion;organelle;organelle lumen;organelle part		7.8e-11	0.00035	4.4e-06	0.0032	9.8e-10	5.3e-05	Q96EH3	115416	MALSU1	mitochondrial assembly of ribosomal large subunit 1	Hs.87385	ILMN_1739798	7p15.3	7
1.29	0.64	0.68					1.6e-17	0.00052	2e-05	0.0045	9.5e-16	0.00021	Q8WVR3	55262	C7orf43	chromosome 7 open reading frame 43	Hs.533139	ILMN_1770030	7q22.1	7
-0.61	-0.96	-0.45	cellular component assembly;cellular component assembly at cellular level;cellular component biogenesis;cellular component organization;cellular component organization at cellular level;cellular component organization or biogenesis;cellular component organization or biogenesis at cellular level;cellular macromolecular complex assembly;cellular macromolecular complex subunit organization;cellular …		cell part;cytoplasmic part;integral to membrane;integral to mitochondrial inner membrane;integral to mitochondrial membrane;integral to organelle membrane;intracellular organelle part;intracellular part;intrinsic to membrane;intrinsic to mitochondrial inner membrane;intrinsic to organelle membrane;membrane part;mitochondrial membrane part;mitochondrial part;organelle part		1.3e-07	1.4e-05	0.0076	0.00021	8.8e-07	0.035	Q9GZY4	55744	COA1	cytochrome c oxidase assembly factor 1 homolog (S. cerevisiae)	Hs.654779,Hs.655165	ILMN_2081335	7p13	7
0.21	0.38	-0.84	biological regulation;negative regulation of catalytic activity;negative regulation of hydrolase activity;negative regulation of molecular function;negative regulation of phosphatase activity;regulation of biological process;regulation of catalytic activity;regulation of cellular metabolic process;regulation of cellular process;regulation of dephosphorylation;regulation of hydrolase activity;regu…	binding;enzyme binding;enzyme inhibitor activity;enzyme regulator activity;phosphatase binding;phosphatase inhibitor activity;phosphatase regulator activity;protein binding;protein phosphatase inhibitor activity;protein phosphatase regulator activity			0.0033	0.0081	9.4e-09	0.044	0.011	2.3e-07	Q8TAP8	221908	PPP1R35	protein phosphatase 1, regulatory subunit 35	Hs.413359	ILMN_1741475	7q22.1	7
-0.24	-0.68	-0.75			cell part;cytoplasm;intracellular part		0.013	0.001	3.3e-05	0.0077	0.04	0.00032	Q9BWK5	78996	C7orf49	chromosome 7 open reading frame 49	Hs.732134,Hs.744954	ILMN_1740903	7q33	7
-0.19	-0.66	-1.18					0.017	0.00015	6.7e-11	0.0016	0.049	2.8e-09	Q9BRJ6	84310	C7orf50	chromosome 7 open reading frame 50	Hs.653258,Hs.732316	ILMN_1718336	7p22.3	7
0.72	1.19	0.57	activation of immune response;biological regulation;cell death;cellular process;complement activation;complement activation, alternative pathway;complement activation, classical pathway;cytolysis;death;defense response;humoral immune response;immune effector process;immune response;immune system process;innate immune response;macromolecule metabolic process;metabolic process;positive regulation o…	binding;isoprenoid binding;lipid binding;retinoid binding;retinol binding;vitamin binding	cell part;extracellular region;extracellular region part;extracellular space;macromolecular complex;membrane attack complex;membrane part;plasma membrane part;pore complex;protein complex	Amoebiasis;Complement and coagulation cascades;Prion diseases;Systemic lupus erythematosus	4.9e-08	3.2e-06	0.0029	6e-05	3.7e-07	0.015	P07360	733	C8G	complement component 8, gamma polypeptide	Hs.1285	ILMN_1737242	9q34.3	9
0.44	-0.55	-1.65					6.5e-05	0.0093	1.1e-11	0.049	0.0003	5.1e-10	Q9H7E9	65265	C8orf33	chromosome 8 open reading frame 33	Hs.169615	ILMN_1706275	8q24.3	8
0.75	1.65	1.24					6.6e-08	1.8e-08	1.3e-07	7e-07	4.8e-07	2.4e-06	F4Y588,Q96NL8	157657	C8orf37	chromosome 8 open reading frame 37	Hs.548157	ILMN_2091084	8q22.1	8
1.87	2.44	1.87					6.6e-13	3.9e-08	1.9e-07	1.4e-06	1.3e-11	3.3e-06	B4DXX4,Q4G0Z9	157777	MCMDC2	minichromosome maintenance domain containing 2	Hs.437006	ILMN_2113738	8q13.1	8
-1.41	-1.1	-0.92			cell part;cytoplasmic part;endoplasmic reticulum membrane;endoplasmic reticulum part;integral to membrane;intracellular organelle part;intracellular part;intrinsic to membrane;membrane;membrane part;organelle membrane;organelle part		1.5e-15	1e-05	8.8e-06	0.00016	5.2e-14	9.8e-05	Q629K1	286144	TRIQK	triple QxxK/R motif containing	Hs.440643	ILMN_3243899	8q22.1	8
-0.23	-0.65	0.8					0.015	0.0011	6.3e-06	0.0082	0.044	7.3e-05	Q5T036	158293	FAM120AOS	family with sequence similarity 120A opposite strand	Hs.350364,Hs.709859	ILMN_1750969	9q22.31	9
-0.75	-0.51	-0.58	biological regulation;biosynthetic process;cellular biosynthetic process;cellular macromolecule biosynthetic process;cellular macromolecule metabolic process;cellular metabolic process;cellular nitrogen compound metabolic process;cellular process;macromolecule biosynthetic process;macromolecule metabolic process;metabolic process;negative regulation of biological process;negative regulation of ce…	protein binding transcription factor activity;transcription cofactor activity;transcription corepressor activity;transcription factor binding transcription factor activity	cell part;cytoplasm;integral to membrane;intracellular membrane-bounded organelle;intracellular organelle;intracellular part;intrinsic to membrane;membrane part;membrane-bounded organelle;nucleus;organelle		1.2e-10	0.0053	0.00026	0.031	1.4e-09	0.0019	Q8N9R8	286205	SCAI	suppressor of cancer cell invasion	Hs.59504	ILMN_1722387	9q33.3	9
0.83	0.92	3.36					6.9e-07	0.0027	3.1e-16	0.018	4.2e-06	3.3e-14	B8A4K4	375791	C9orf169	chromosome 9 open reading frame 169	Hs.495540,Hs.512469	ILMN_1814106	9q34.3	9
-1.37	-0.74	-0.98		actin binding;actin filament binding;binding;calcium ion binding;cation binding;cytoskeletal protein binding;ion binding;metal ion binding;protein binding	actin cytoskeleton;adherens junction;anchoring junction;cell junction;cell part;cell projection membrane;cell projection part;cell-substrate adherens junction;cell-substrate junction;cytoplasm;cytoskeleton;focal adhesion;intracellular non-membrane-bounded organelle;intracellular organelle;intracellular part;leading edge membrane;macromolecular complex;membrane part;non-membrane-bounded organelle;…		2.9e-13	0.0052	3.4e-05	0.031	6.2e-12	0.00032	Q9BQI0	83543	AIF1L	allograft inflammatory factor 1-like	Hs.4944	ILMN_2323508	9q34.13-q34.3	9
0.53	-0.53	-0.74	amine catabolic process;amine metabolic process;carboxylic acid catabolic process;carboxylic acid metabolic process;catabolic process;cellular amine metabolic process;cellular amino acid catabolic process;cellular amino acid metabolic process;cellular catabolic process;cellular ketone metabolic process;cellular metabolic process;cellular nitrogen compound metabolic process;cellular process;glycin…		cell part;cytoplasmic part;glycine cleavage complex;intracellular part;macromolecular complex;protein complex		1.2e-07	0.0027	4e-06	0.018	8.2e-07	4.9e-05	Q9NX38	54942	FAM206A	family with sequence similarity 206, member A	Hs.29276	ILMN_2191929	9q31.3	9
1.74	0.83	-0.53	multicellular organismal process;neurological system process;sensory perception;sensory perception of mechanical stimulus;sensory perception of sound;system process		cell part;cell projection;intracellular part;microvillus;organelle part;stereocilium		3e-22	9.6e-06	0.00036	0.00015	5.2e-20	0.0026	Q4KMQ1	286262	TPRN	taperin	Hs.323445	ILMN_1664283	9q34.3	9
1.46	1.83	1.31	cellular macromolecule metabolic process;cellular metabolic process;cellular nitrogen compound metabolic process;cellular process;cellular response to stimulus;cellular response to stress;DNA metabolic process;DNA repair;macromolecule metabolic process;metabolic process;nitrogen compound metabolic process;nucleic acid metabolic process;nucleobase-containing compound metabolic process;primary meta…		cell part;intracellular organelle part;intracellular part;macromolecular complex;nuclear part;organelle part;protein complex;SOSS complex		5.2e-12	4.2e-07	5.7e-06	1.1e-05	8.3e-11	6.7e-05	Q9NRY2	58493	INIP	INTS3 and NABP interacting protein	Hs.658575	ILMN_2079098	9q32	9
-0.88	-0.75	-0.74	apoptosis;cell death;cellular process;death;programmed cell death				1.8e-13	3.1e-05	1.8e-06	0.00041	4.1e-12	2.4e-05	Q9H8G2	79886	CAAP1	caspase activity and apoptosis inhibitor 1	Hs.178357	ILMN_1755222	9p21.2	9
0.46	1.02	-0.53	biological regulation;induction of apoptosis;induction of programmed cell death;negative regulation of biological process;negative regulation of cell growth;negative regulation of cellular process;negative regulation of growth;positive regulation of apoptosis;positive regulation of biological process;positive regulation of cell death;positive regulation of cellular process;positive regulation of …		cell part;intracellular membrane-bounded organelle;intracellular organelle;intracellular part;membrane-bounded organelle;nucleus;organelle		2.8e-05	8.7e-06	0.0026	0.00014	0.00013	0.014	Q69YI7	203245	NAIF1	nuclear apoptosis inducing factor 1	Hs.373606,Hs.740682	ILMN_1714148	9q34.11	9
0.3	0.89	2.46					0.001	7.5e-06	6.4e-19	0.00012	0.0037	1e-16	B3KQH9,O95180	8912	CACNA1H	calcium channel, voltage-dependent, T type, alpha 1H subunit	Hs.459642	ILMN_1671263	16p13.3	16
-1.64	0.79	0.59	adherens junction organization;anatomical structure development;anatomical structure morphogenesis;apoptosis;biological adhesion;biological regulation;brain development;calcium-independent cell-cell adhesion;cell adhesion;cell death;cell differentiation;cell growth;cell junction assembly;cell junction organization;cell morphogenesis;cell recognition;cell-cell adhesion;cell-cell junction organizat…	binding;identical protein binding;PDZ domain binding;protein binding;protein C-terminus binding;protein dimerization activity;protein domain specific binding;protein homodimerization activity;receptor binding	axon;basolateral plasma membrane;cell junction;cell part;cell projection;cell-cell junction;clathrin-coated vesicle;coated vesicle;cytoplasmic membrane-bounded vesicle;cytoplasmic part;cytoplasmic vesicle;dendrite;integral to membrane;intracellular membrane-bounded organelle;intracellular organelle;intracellular part;intrinsic to membrane;membrane part;membrane-bounded organelle;membrane-bounded …	Cell adhesion molecules (CAMs)	5.1e-17	0.0011	0.0026	0.0083	2.6e-15	0.014	Q9BY67	23705	CADM1	cell adhesion molecule 1	Hs.370510	ILMN_1680132	11q23.2	11
-0.45	1.36	0.78	biological regulation;biosynthetic process;cell surface receptor linked signaling pathway;cellular biosynthetic process;cellular macromolecule biosynthetic process;cellular macromolecule metabolic process;cellular metabolic process;cellular nitrogen compound metabolic process;cellular process;cellular response to stimulus;intracellular receptor mediated signaling pathway;macromolecule biosyntheti…	binding;chromatin binding;DNA binding;ligand-dependent nuclear receptor transcription coactivator activity;nucleic acid binding;protein binding transcription factor activity;regulatory region DNA binding;regulatory region nucleic acid binding;sequence-specific DNA binding;transcription coactivator activity;transcription cofactor activity;transcription factor binding transcription factor activity;…	cell part;chromatin;chromosomal part;cytoplasm;intracellular membrane-bounded organelle;intracellular organelle;intracellular organelle part;intracellular part;membrane-bounded organelle;nuclear chromatin;nuclear chromosome part;nuclear part;nucleus;organelle;organelle part		0.0012	9.8e-06	0.001	0.00015	0.0045	0.0063	Q9P1Z2	57658	CALCOCO1	calcium binding and coiled-coil domain 1	Hs.156667	ILMN_1774427	12q13.13	12
-0.51	-0.98	-0.66					1.5e-09	7.4e-09	4.5e-07	3.3e-07	1.5e-08	7.1e-06	B4DJ51,P62158,Q9BRL5	808	CALM3	calmodulin 3 (phosphorylase kinase, delta)	Hs.515487	ILMN_1666385	19q13.2-q13.3	19
-0.53	-1.03	-0.68					8.9e-06	2e-05	0.00043	0.00029	4.6e-05	0.003	Q6MZY3,Q96GE6	91860	CALML4	calmodulin-like 4	Hs.709550	ILMN_1815707	15q23	15
-0.41	-0.73	0.85					3.1e-06	2.9e-05	6.7e-08	0.00038	1.7e-05	1.3e-06	O43852,B3KQF5,Q6IAW5	813	CALU	calumenin	Hs.7753,Hs.743262	ILMN_1727194	7q32.1	7
-0.68	-0.58	0.75					5.4e-10	0.0012	3.5e-06	0.0087	5.7e-09	4.3e-05	B3KTI4,Q08AD1	23271	CAMSAP2	calmodulin regulated spectrin-associated protein family, member 2	Hs.23585	ILMN_1792660	1q32.1	1
-0.39	-0.52	0.47					7.2e-06	0.0017	0.00062	0.012	3.8e-05	0.0041	D3DPU2,Q01518	10487	CAP1	CAP, adenylate cyclase-associated protein 1 (yeast)	Hs.370581	ILMN_1797604	1p34.2	1
0.52	1.68	0.87	macromolecule metabolic process;metabolic process;primary metabolic process;protein metabolic process;proteolysis	binding;calcium ion binding;calcium-dependent cysteine-type endopeptidase activity;catalytic activity;cation binding;cysteine-type endopeptidase activity;cysteine-type peptidase activity;endopeptidase activity;hydrolase activity;ion binding;metal ion binding;peptidase activity;peptidase activity, acting on L-amino acid peptides	cell part;intracellular		4.6e-05	1.4e-08	5.9e-05	5.8e-07	0.00022	0.00053	Q6ZSI9	147968	CAPN12	calpain 12	Hs.731775	ILMN_2101034	19q13.2	19
0.26	0.42	0.73	actin cytoskeleton organization;actin filament-based process;actomyosin structure organization;anatomical structure development;anatomical structure homeostasis;apoptosis;autolysis;biological regulation;cell cycle arrest;cell cycle process;cell death;cellular component assembly;cellular component organization;cellular component organization at cellular level;cellular component organization or bio…	alkali metal ion binding;binding;calcium ion binding;calcium-dependent cysteine-type endopeptidase activity;catalytic activity;cation binding;cysteine-type endopeptidase activity;cysteine-type peptidase activity;endopeptidase activity;enzyme regulator activity;hydrolase activity;ion binding;ligase regulator activity;metal ion binding;molecular transducer activity;peptidase activity;peptidase acti…	cell part;contractile fiber part;cytoplasmic part;cytosol;intracellular membrane-bounded organelle;intracellular organelle;intracellular part;macromolecular complex;membrane part;membrane-bounded organelle;nucleus;organelle;organelle part;plasma membrane part;protein complex;T-tubule;Z disc		0.00031	0.0032	9.8e-08	0.02	0.0012	1.9e-06	P20807	825	CAPN3	calpain 3, (p94)	Hs.143261	ILMN_2332691	15q15.1	15
-0.62	1.98	0.72	biological regulation;cellular process;cellular response to stimulus;macromolecule metabolic process;metabolic process;primary metabolic process;protein metabolic process;proteolysis;regulation of biological process;regulation of cellular process;response to stimulus;signal transduction	calcium-dependent cysteine-type endopeptidase activity;catalytic activity;cysteine-type endopeptidase activity;cysteine-type peptidase activity;endopeptidase activity;hydrolase activity;peptidase activity;peptidase activity, acting on L-amino acid peptides	cell part;cell surface;intracellular		1.5e-06	1.2e-10	0.00036	9.3e-09	8.6e-06	0.0026	O15484	726	CAPN5	calpain 5	Hs.248153	ILMN_1737089	11q14	11
0.3	0.56	0.91	biological regulation;negative regulation of biological process;negative regulation of biosynthetic process;negative regulation of cell growth;negative regulation of cellular biosynthetic process;negative regulation of cellular macromolecule biosynthetic process;negative regulation of cellular metabolic process;negative regulation of cellular process;negative regulation of cellular protein metabo…	binding;nucleic acid binding;RNA binding	cell part;cytoplasmic part;intracellular membrane-bounded organelle;intracellular organelle;intracellular part;macromolecular complex;membrane-bounded organelle;mitochondrion;organelle;protein complex;receptor complex		0.00052	0.0015	5.5e-08	0.011	0.002	1.1e-06	Q6IMN6	65981	CAPRIN2	caprin family member 2	Hs.234355	ILMN_1681118	12p11	12
0.42	0.6	0.8	biological regulation;negative regulation of biological process;negative regulation of biosynthetic process;negative regulation of cell growth;negative regulation of cellular biosynthetic process;negative regulation of cellular macromolecule biosynthetic process;negative regulation of cellular metabolic process;negative regulation of cellular process;negative regulation of cellular protein metabo…	binding;nucleic acid binding;RNA binding	cell part;cytoplasmic part;intracellular membrane-bounded organelle;intracellular organelle;intracellular part;macromolecular complex;membrane-bounded organelle;mitochondrion;organelle;protein complex;receptor complex		5.6e-05	0.0033	1.2e-05	0.021	0.00026	0.00013	Q6IMN6	65981	CAPRIN2	caprin family member 2	Hs.234355	ILMN_2345739	12p11	12
1.06	0.7	2.04	activation of immune response;activation of innate immune response;biological regulation;cellular process;cellular response to stimulus;cytoplasmic pattern recognition receptor signaling pathway;defense response;defense response to bacterium;defense response to Gram-positive bacterium;defense response to virus;immune effector process;immune response;immune response-activating signal transduction;…		cell part;cytoplasm;intracellular part	ko05152;NOD-like receptor signaling pathway	8.5e-13	0.0014	3e-14	0.01	1.6e-11	2.2e-12	Q9H257	64170	CARD9	caspase recruitment domain family, member 9	Hs.694071	ILMN_1712532	9q34.3	9
0.42	-0.72	0.97					0.00011	0.00082	1e-06	0.0066	0.00049	1.5e-05	P49589,B4DPV7	833	CARS	cysteinyl-tRNA synthetase	Hs.274873	ILMN_1696066	11p15.5	11
0.55	-0.98	1.13					1.1e-05	8.1e-05	4.5e-07	0.00093	5.7e-05	7.1e-06	P49589,B4DPV7	833	CARS	cysteinyl-tRNA synthetase	Hs.274873	ILMN_2367469	11p15.5	11
-0.37	-0.64	-0.99					0.00039	0.0023	4.7e-07	0.016	0.0015	7.4e-06	B7Z7E6,Q9HA77	79587	CARS2	cysteinyl-tRNA synthetase 2, mitochondrial (putative)	Hs.508725	ILMN_1765222	13q34	13
-0.35	-0.54	-0.31					1.4e-06	8.5e-05	0.0041	0.00096	8.1e-06	0.021	D3DXD9,P42575	835	CASP2	caspase 2, apoptosis-related cysteine peptidase	Hs.368982	ILMN_2410540	7q34-q35	7
-0.47	-0.61	-0.43					5.4e-06	0.0019	0.0075	0.013	2.9e-05	0.035	D3DXD9,P42575	835	CASP2	caspase 2, apoptosis-related cysteine peptidase	Hs.368982	ILMN_1736568	7q34-q35	7
0.42	0.63	0.63	activation of caspase activity;activation of caspase activity by cytochrome c;anatomical structure development;apoptosis;apoptotic mitochondrial changes;B cell homeostasis;biological regulation;catabolic process;cell death;cell differentiation;cell fate commitment;cell surface receptor linked signaling pathway;cellular catabolic process;cellular component organization;cellular component organizat…	aspartic-type endopeptidase activity;aspartic-type peptidase activity;catalytic activity;cyclin-dependent protein kinase inhibitor activity;cyclin-dependent protein kinase regulator activity;cysteine-type endopeptidase activity;cysteine-type peptidase activity;endopeptidase activity;enzyme inhibitor activity;enzyme regulator activity;hydrolase activity;kinase inhibitor activity;kinase regulator a…	cell part;cytoplasmic part;cytosol;intracellular membrane-bounded organelle;intracellular organelle;intracellular organelle part;intracellular part;membrane;membrane-bounded organelle;mitochondrion;nuclear part;nucleoplasm;organelle;organelle part;plasma membrane	Alzheimer's disease;Amoebiasis;Amyotrophic lateral sclerosis (ALS);Apoptosis;Colorectal cancer;Epithelial cell signaling in Helicobacter pylori infection;Huntington's disease;ko05152;MAPK signaling pathway;Natural killer cell mediated cytotoxicity;p53 signaling pathway;Parkinson's disease;Pathways in cancer;Toxoplasmosis;Viral myocarditis	0.00023	0.0053	0.00099	0.031	0.00096	0.0062	P42574	836	CASP3	caspase 3, apoptosis-related cysteine peptidase	Hs.141125	ILMN_2388155	4q34	4
-1	-0.66	-0.97					4.7e-12	0.0022	1.2e-06	0.015	7.6e-11	1.6e-05	P20810,Q86YM9,Q59HE3,B7Z6N0,E9PDE4	831	CAST	calpastatin	Hs.436186	ILMN_2322806	5q15	5
2.81	2.28	2.39					1.2e-16	1.3e-06	1.3e-08	2.7e-05	5.8e-15	3.1e-07	Q96P56,F8W9H2	117155	CATSPER2	cation channel, sperm associated 2	Hs.662284	ILMN_2286014	15q15.3	15
0.27	0.52	0.89					0.0025	0.0039	2.5e-07	0.024	0.0086	4.3e-06	B3KSS7,Q13191	868	CBLB	Cbl proto-oncogene B, E3 ubiquitin protein ligase	Hs.430589	ILMN_1685580	3q13.11	3
-1.36	-1.47	-0.63	biosynthetic process;carboxylic acid biosynthetic process;carboxylic acid metabolic process;cellular biosynthetic process;cellular component assembly;cellular component organization;cellular component organization or biogenesis;cellular ketone metabolic process;cellular lipid metabolic process;cellular metabolic process;cellular process;fatty acid biosynthetic process;fatty acid metabolic process…	binding;catalytic activity;coenzyme binding;cofactor binding;NAD(P)H dehydrogenase (quinone) activity;NADP binding;NADPH binding;NADPH dehydrogenase (quinone) activity;NADPH dehydrogenase activity;nucleotide binding;oxidoreductase activity;oxidoreductase activity, acting on NADH or NADPH;oxidoreductase activity, acting on NADH or NADPH, quinone or similar compound as acceptor;quinone binding	cell part;cytoplasmic part;intracellular organelle lumen;intracellular organelle part;intracellular part;membrane-enclosed lumen;mitochondrial matrix;mitochondrial part;organelle lumen;organelle part		3.6e-17	1.6e-09	0.00019	8.9e-08	1.9e-15	0.0015	Q8N4T8	84869	CBR4	carbonyl reductase 4	Hs.659311	ILMN_1813400	4q32.3	4
-0.46	-0.95	-0.52	anatomical structure formation involved in morphogenesis;biological regulation;cell projection assembly;cell projection organization;cell surface receptor linked signaling pathway;cellular component assembly;cellular component assembly at cellular level;cellular component assembly involved in morphogenesis;cellular component organization;cellular component organization at cellular level;cellular …		cell part;cell projection part;cytoplasm;cytoplasmic part;cytoskeletal part;intracellular organelle part;intracellular part;microtubule basal body;microtubule organizing center;organelle part		9.9e-05	8.6e-05	0.006	0.00097	0.00043	0.029	Q9P2K1	57545	CC2D2A	coiled-coil and C2 domain containing 2A	Hs.590928	ILMN_2406586	4p15.32	4
2.07	2.7	2.17	anatomical structure formation involved in morphogenesis;anatomical structure morphogenesis;angiogenesis;blood vessel morphogenesis;developmental process;lymphangiogenesis;sprouting angiogenesis;venous blood vessel morphogenesis	binding;calcium ion binding;cation binding;collagen binding;ion binding;metal ion binding;protein binding	collagen;extracellular matrix;extracellular matrix part;extracellular region part		7.9e-13	4.6e-08	8.6e-08	1.6e-06	1.5e-11	1.7e-06	Q6UXH8	147372	CCBE1	collagen and calcium binding EGF domains 1	Hs.34333	ILMN_2122511	18q21.32	18
-0.37	0.97	-0.75			cell part;intracellular membrane-bounded organelle;intracellular organelle;intracellular part;membrane-bounded organelle;nucleus;organelle		3.7e-05	7.4e-07	2.6e-06	1.7e-05	0.00017	3.4e-05	Q9BWC9	29903	CCDC106	coiled-coil domain containing 106	Hs.82482	ILMN_1682567	19q13.42	19
-0.21	-0.61	-0.42	biological regulation;calcium ion homeostasis;calcium ion transport;calcium-mediated signaling;carbohydrate homeostasis;cation homeostasis;cation transport;cellular calcium ion homeostasis;cellular cation homeostasis;cellular chemical homeostasis;cellular component assembly;cellular component organization;cellular component organization or biogenesis;cellular divalent inorganic cation homeostasis…	active transmembrane transporter activity;calcium channel activity;cation channel activity;cation transmembrane transporter activity;channel activity;ion channel activity;ion transmembrane transporter activity;passive transmembrane transporter activity;secondary active transmembrane transporter activity;substrate-specific channel activity;substrate-specific transmembrane transporter activity;subs…	calcium channel complex;cation channel complex;cell part;cytoplasmic part;intracellular organelle part;intracellular part;ion channel complex;macromolecular complex;membrane;membrane part;mitochondrial inner membrane;mitochondrial membrane;mitochondrial part;organelle inner membrane;organelle membrane;organelle part;protein complex		0.014	0.00069	0.0041	0.0057	0.042	0.021	Q8NE86	90550	MCU	mitochondrial calcium uniporter	Hs.591366	ILMN_1672759	10q22.1	10
1.11	1.5	0.92			cell part;cytoplasm;cytoskeleton;intermediate filament cytoskeleton;intracellular non-membrane-bounded organelle;intracellular organelle;intracellular part;non-membrane-bounded organelle;organelle		7.8e-09	1.8e-05	0.00085	0.00027	6.7e-08	0.0054	Q86Z20	202243	CCDC125	coiled-coil domain containing 125	Hs.654850	ILMN_3244319	5q13.2	5
1.59	0.9	0.46	multi-organism process;response to biotic stimulus;response to other organism;response to stimulus;response to virus				1.5e-21	1.5e-06	0.0011	3.1e-05	2.2e-19	0.0069	P13994	81576	CCDC130	coiled-coil domain containing 130	Hs.24998	ILMN_1758633	19p13.2	19
-0.31	-1.07	-0.96					0.01	6.2e-05	1.9e-05	0.00074	0.031	0.0002	Q96M89	165055	CCDC138	coiled-coil domain containing 138	Hs.731709	ILMN_1767260	2q12.3	2
0.33	0.56	-0.93	blastocyst growth;cell cycle phase;cell cycle process;cell division;cellular component organization;cellular component organization at cellular level;cellular component organization or biogenesis;cellular component organization or biogenesis at cellular level;cellular process;developmental growth;developmental process;growth;mitosis;nuclear division;organelle fission;organelle organization	binding;cation binding;ion binding;metal ion binding	cell part;cytoplasm;intracellular membrane-bounded organelle;intracellular organelle;intracellular part;membrane-bounded organelle;nucleus;organelle		7.4e-05	0.00071	9.6e-09	0.0058	0.00033	2.4e-07	Q96NB3	91603	ZNF830	zinc finger protein 830	Hs.413678	ILMN_2154603	17q12	17
-0.3	-0.67	-1					0.00014	4.1e-05	5.4e-10	0.00052	0.0006	1.8e-08	Q96MW1	124808	CCDC43	coiled-coil domain containing 43	Hs.579115	ILMN_1743783	17q21.31	17
-0.88	-1.5	-0.86	cell cycle phase;cell cycle process;cell division;cellular component assembly;cellular component assembly at cellular level;cellular component organization;cellular component organization at cellular level;cellular component organization or biogenesis;cellular component organization or biogenesis at cellular level;cellular process;centrosome organization;cytoskeleton organization;microtubule cyto…		cell part;centrosome;cytoplasm;cytoplasmic part;cytoskeletal part;HAUS complex;intracellular non-membrane-bounded organelle;intracellular organelle;intracellular organelle part;intracellular part;macromolecular complex;microtubule;microtubule associated complex;microtubule organizing center;non-membrane-bounded organelle;organelle;organelle part;protein complex;spindle pole		6.1e-08	2e-06	0.00039	3.9e-05	4.5e-07	0.0028	Q96CS2	115106	HAUS1	HAUS augmin-like complex, subunit 1	Hs.436617	ILMN_1745946	18q21.1	18
0.78	0.63	0.4					8.7e-14	4.6e-05	0.0011	0.00057	2.1e-12	0.0065	Q567U6	54520	CCDC93	coiled-coil domain containing 93	Hs.107845	ILMN_3248263	2q14.1	2
4.33	2.82	2.24	biological regulation;cell communication;cell-cell signaling;cellular process;cellular response to stimulus;chemokinesis;chemotaxis;defense response;defense response to bacterium;immune response;immune system process;inflammatory response;kinesis;locomotion;multi-organism process;regulation of biological process;regulation of cellular process;response to bacterium;response to biotic stimulus;resp…	binding;chemokine activity;chemokine receptor binding;cytokine activity;cytokine receptor binding;G-protein-coupled receptor binding;protein binding;receptor binding	extracellular region part;extracellular space	Chemokine signaling pathway;Cytokine-cytokine receptor interaction;Rheumatoid arthritis	3.9e-22	4.1e-08	9.3e-08	1.4e-06	6.5e-20	1.8e-06	P78556	6364	CCL20	chemokine (C-C motif) ligand 20	Hs.75498	ILMN_1657234	2q36.3	2
-0.45	-0.51	0.52	anatomical structure development;anatomical structure morphogenesis;biological regulation;blood vessel endothelial cell differentiation;blood vessel morphogenesis;cell development;cell differentiation;cell junction organization;cell surface receptor linked signaling pathway;cell-cell junction organization;cellular component organization;cellular component organization or biogenesis;cellular devel…		cell part;cytoplasm;intracellular part;macromolecular complex;protein complex		1.2e-05	0.0085	0.0015	0.045	6.3e-05	0.0088	Q9BSQ5	83605	CCM2	cerebral cavernous malformation 2	Hs.148272	ILMN_1784352	7p13	7
-0.41	-2.05	0.75	anaphase-promoting complex-dependent proteasomal ubiquitin-dependent protein catabolic process;anatomical structure development;anatomical structure morphogenesis;biological regulation;cardiac cell development;cardiac muscle cell development;catabolic process;cell cycle checkpoint;cell cycle phase;cell cycle process;cell development;cell division;cell maturation;cellular catabolic process;cellula…	catalytic activity;kinase activity;transferase activity;transferase activity, transferring phosphorus-containing groups	cell part;centrosome;chromosomal part;condensed chromosome outer kinetochore;condensed nuclear chromosome outer kinetochore;cytoplasmic part;cytoskeletal part;cytosol;intracellular non-membrane-bounded organelle;intracellular organelle;intracellular organelle part;intracellular part;macromolecular complex;membrane;microtubule organizing center;non-membrane-bounded organelle;nuclear chromosome par…	Cell cycle;p53 signaling pathway;Progesterone-mediated oocyte maturation	6.7e-05	6.5e-13	2.6e-05	1e-10	0.0003	0.00026	P14635	891	CCNB1	cyclin B1	Hs.23960	ILMN_1712803	5q12	5
1.81	-0.35	-0.36	anatomical structure development;anatomical structure formation involved in morphogenesis;apoptosis;blastocyst formation;cell cycle process;cell death;cell development;cellular component assembly;cellular component assembly at cellular level;cellular component organization;cellular component organization at cellular level;cellular component organization or biogenesis;cellular component organizati…	binding;catalytic activity;cation binding;ion binding;ligase activity;metal ion binding	cell part;chromosome;intracellular membrane-bounded organelle;intracellular non-membrane-bounded organelle;intracellular organelle;intracellular part;membrane-bounded organelle;non-membrane-bounded organelle;nucleus;organelle		2.3e-26	0.0082	0.0013	0.044	1.4e-23	0.008	Q9NPC3	57820	CCNB1IP1	cyclin B1 interacting protein 1, E3 ubiquitin protein ligase	Hs.107003,Hs.741214	ILMN_1752394	14q11.2	14
0.41	-0.52	0.92					9.2e-06	0.0028	4.7e-08	0.018	4.8e-05	9.7e-07	P24385,Q6FI00	595	CCND1	cyclin D1	Hs.523852	ILMN_1688480	11q13	11
0.84	1.28	0.41	androgen receptor signaling pathway;biological regulation;cell cycle process;cell division;cell surface receptor linked signaling pathway;cellular macromolecule metabolic process;cellular metabolic process;cellular nitrogen compound metabolic process;cellular process;cellular protein metabolic process;cellular response to stimulus;DNA metabolic process;DNA-dependent DNA replication initiation;int…	androgen receptor binding;binding;catalytic activity;cyclin-dependent protein kinase regulator activity;enzyme regulator activity;hormone receptor binding;kinase activity;kinase regulator activity;nuclear hormone receptor binding;protein binding;protein binding transcription factor activity;protein kinase regulator activity;receptor binding;steroid hormone receptor binding;transcription coactivat…	cell part;cyclin-dependent protein kinase holoenzyme complex;cytoplasmic part;cytosol;intracellular organelle part;intracellular part;macromolecular complex;nuclear part;nucleoplasm;organelle part;protein complex	Cell cycle;Measles;Oocyte meiosis;p53 signaling pathway;Pathways in cancer;Prostate cancer;Small cell lung cancer	2.4e-11	2.5e-08	0.0087	9.5e-07	3.4e-10	0.039	P24864	898	CCNE1	cyclin E1	Hs.244723	ILMN_2374425	19q12	19
-0.47	-0.62	-0.56	biological regulation;biosynthetic process;catabolic process;cell cycle process;cellular biosynthetic process;cellular catabolic process;cellular macromolecule catabolic process;cellular macromolecule metabolic process;cellular metabolic process;cellular nitrogen compound metabolic process;cellular process;cellular response to stimulus;cellular response to stress;DNA catabolic process;DNA excisio…	catalytic activity;cyclin-dependent protein kinase regulator activity;enzyme regulator activity;kinase activity;kinase regulator activity;protein kinase regulator activity;transferase activity;transferase activity, transferring phosphorus-containing groups	cell part;cyclin-dependent protein kinase activating kinase holoenzyme complex;holo TFIIH complex;intracellular organelle part;intracellular part;macromolecular complex;nuclear part;nucleoplasm part;organelle part;protein complex;TFIIK complex;transcription factor complex	Basal transcription factors;Cell cycle;Nucleotide excision repair	2.3e-05	0.0031	0.0015	0.02	0.00011	0.0088	P51946	902	CCNH	cyclin H	Hs.292524	ILMN_2187830	5q13.3-q14	5
-0.32	-0.77	-0.43	biological regulation;biosynthetic process;catabolic process;cell cycle process;cellular biosynthetic process;cellular catabolic process;cellular macromolecule catabolic process;cellular macromolecule metabolic process;cellular metabolic process;cellular nitrogen compound metabolic process;cellular process;cellular response to stimulus;cellular response to stress;DNA catabolic process;DNA excisio…	catalytic activity;cyclin-dependent protein kinase regulator activity;enzyme regulator activity;kinase activity;kinase regulator activity;protein kinase regulator activity;transferase activity;transferase activity, transferring phosphorus-containing groups	cell part;cyclin-dependent protein kinase activating kinase holoenzyme complex;holo TFIIH complex;intracellular organelle part;intracellular part;macromolecular complex;nuclear part;nucleoplasm part;organelle part;protein complex;TFIIK complex;transcription factor complex	Basal transcription factors;Cell cycle;Nucleotide excision repair	0.00014	1.5e-05	0.0017	0.00022	0.00061	0.0098	P51946	902	CCNH	cyclin H	Hs.292524	ILMN_1742250	5q13.3-q14	5
-0.26	-0.34	0.33	gamete generation;male gamete generation;multicellular organismal process;multicellular organismal reproductive process;reproductive process;spermatogenesis				4.5e-05	0.0055	0.0017	0.032	0.00021	0.0098	Q14094	10983	CCNI	cyclin I	Hs.518827	ILMN_1691942	4q21.1	4
0.94	0.94	1.02	biological regulation;calcium ion homeostasis;cation homeostasis;cell chemotaxis;cell migration;cell motility;cellular calcium ion homeostasis;cellular cation homeostasis;cellular chemical homeostasis;cellular component movement;cellular defense response;cellular divalent inorganic cation homeostasis;cellular homeostasis;cellular ion homeostasis;cellular metal ion homeostasis;cellular process;cel…	binding;C-C chemokine binding;C-C chemokine receptor activity;chemokine binding;chemokine receptor activity;cytokine binding;G-protein chemoattractant receptor activity;G-protein coupled receptor activity;molecular transducer activity;peptide binding;peptide receptor activity;peptide receptor activity, G-protein coupled;protein binding;receptor activity;signal transducer activity;signaling recept…	cell part;integral to membrane;integral to plasma membrane;intrinsic to membrane;intrinsic to plasma membrane;membrane part;plasma membrane part	Chemokine signaling pathway;Cytokine-cytokine receptor interaction	1.7e-11	3.4e-05	4.1e-07	0.00044	2.4e-10	6.5e-06	P51684	1235	CCR6	chemokine (C-C motif) receptor 6	Hs.46468	ILMN_2387696	6q27	6
1.22	0.8	2.48					1.7e-17	1.6e-05	7.1e-20	0.00023	1e-15	1.3e-17	O00421,B2R8C0	9034	CCRL2	chemokine (C-C motif) receptor-like 2	Hs.535713	ILMN_3190833	3p21	3
-0.36	-1.2	-0.47	cellular macromolecule metabolic process;cellular metabolic process;cellular process;cellular protein metabolic process;'de novo' posttranslational protein folding;'de novo' protein folding;macromolecule metabolic process;metabolic process;primary metabolic process;protein folding;protein metabolic process	adenyl nucleotide binding;adenyl ribonucleotide binding;ATP binding;binding;nucleotide binding;protein binding;purine nucleotide binding;purine ribonucleoside triphosphate binding;purine ribonucleotide binding;ribonucleotide binding;unfolded protein binding	cell part;centrosome;chaperonin-containing T-complex;cytoplasmic membrane-bounded vesicle;cytoplasmic part;cytoplasmic vesicle;cytoskeletal part;cytosol;cytosolic part;intracellular membrane-bounded organelle;intracellular non-membrane-bounded organelle;intracellular organelle;intracellular organelle part;intracellular part;macromolecular complex;melanosome;membrane-bounded organelle;membrane-bou…		5.8e-06	3.4e-10	0.00025	2.3e-08	3.1e-05	0.0019	P50991	10575	CCT4	chaperonin containing TCP1, subunit 4 (delta)	Hs.421509	ILMN_1776073	2p15	2
0.72	2.3	3.36	activation of immune response;activation of innate immune response;apoptosis;biological regulation;cell death;cell surface receptor linked signaling pathway;cellular component organization;cellular component organization or biogenesis;cellular membrane organization;cellular process;cellular response to biotic stimulus;cellular response to lipopolysaccharide;cellular response to lipoteichoic acid;…	binding;carbohydrate binding;glycosaminoglycan binding;lipopolysaccharide binding;lipoteichoic acid binding;molecular transducer activity;opsonin binding;opsonin receptor activity;pattern binding;pattern recognition receptor activity;peptidoglycan binding;peptidoglycan receptor activity;polysaccharide binding;protein binding;receptor activity;signal transducer activity;signaling receptor activity…	anchored to membrane;cell part;cell surface;cytoplasmic part;endosomal part;endosome membrane;extracellular region;extracellular region part;extracellular space;intracellular organelle part;intracellular part;intrinsic to membrane;membrane;membrane part;membrane raft;organelle membrane;organelle part;plasma membrane	Amoebiasis;Hematopoietic cell lineage;ko05152;MAPK signaling pathway;Pathogenic Escherichia coli infection;Phagosome;Regulation of actin cytoskeleton;Toll-like receptor signaling pathway	0.00012	8.3e-08	7.4e-14	2.6e-06	0.00053	5.3e-12	P08571	929	CD14	CD14 molecule	Hs.163867	ILMN_2396444	5q31.1	5
0.45	1.09	1.31	activation of immune response;activation of innate immune response;apoptosis;biological regulation;cell death;cell surface receptor linked signaling pathway;cellular component organization;cellular component organization or biogenesis;cellular membrane organization;cellular process;cellular response to biotic stimulus;cellular response to lipopolysaccharide;cellular response to lipoteichoic acid;…	binding;carbohydrate binding;glycosaminoglycan binding;lipopolysaccharide binding;lipoteichoic acid binding;molecular transducer activity;opsonin binding;opsonin receptor activity;pattern binding;pattern recognition receptor activity;peptidoglycan binding;peptidoglycan receptor activity;polysaccharide binding;protein binding;receptor activity;signal transducer activity;signaling receptor activity…	anchored to membrane;cell part;cell surface;cytoplasmic part;endosomal part;endosome membrane;extracellular region;extracellular region part;extracellular space;intracellular organelle part;intracellular part;intrinsic to membrane;membrane;membrane part;membrane raft;organelle membrane;organelle part;plasma membrane	Amoebiasis;Hematopoietic cell lineage;ko05152;MAPK signaling pathway;Pathogenic Escherichia coli infection;Phagosome;Regulation of actin cytoskeleton;Toll-like receptor signaling pathway	0.0033	0.00069	4.4e-06	0.0057	0.011	5.4e-05	P08571	929	CD14	CD14 molecule	Hs.163867	ILMN_1740015	5q31.1	5
-0.68	1.66	-1.52					6.6e-05	5.3e-06	9.3e-07	9.1e-05	0.0003	1.3e-05	B6EC88,P25063	100133941	CD24	CD24 molecule	Hs.644105	ILMN_1805519	6q21	6
0.47	0.7	1.04	activation of immune response;antigen receptor-mediated signaling pathway;biological regulation;cell surface receptor linked signaling pathway;cellular process;cellular response to stimulus;defense response;immune response;immune response-activating cell surface receptor signaling pathway;immune response-activating signal transduction;immune response-regulating cell surface receptor signaling pat…	binding;identical protein binding;molecular transducer activity;protein binding;protein dimerization activity;protein homodimerization activity;receptor activity;signal transducer activity;signaling receptor activity;transmembrane signaling receptor activity	alpha-beta T cell receptor complex;cell part;cytoplasm;integral to membrane;intracellular part;intrinsic to membrane;macromolecular complex;membrane part;plasma membrane part;protein complex;receptor complex;T cell receptor complex	Chagas disease (American trypanosomiasis);Natural killer cell mediated cytotoxicity;T cell receptor signaling pathway	8.5e-06	0.00061	9.6e-08	0.0051	4.4e-05	1.8e-06	P20963	919	CD247	CD247 molecule	Hs.156445	ILMN_2377669	1q24.2	1
0.36	0.72	1.23	activation of immune response;antigen receptor-mediated signaling pathway;biological regulation;cell surface receptor linked signaling pathway;cellular process;cellular response to stimulus;defense response;immune response;immune response-activating cell surface receptor signaling pathway;immune response-activating signal transduction;immune response-regulating cell surface receptor signaling pat…	binding;identical protein binding;molecular transducer activity;protein binding;protein dimerization activity;protein homodimerization activity;receptor activity;signal transducer activity;signaling receptor activity;transmembrane signaling receptor activity	alpha-beta T cell receptor complex;cell part;cytoplasm;integral to membrane;intracellular part;intrinsic to membrane;macromolecular complex;membrane part;plasma membrane part;protein complex;receptor complex;T cell receptor complex	Chagas disease (American trypanosomiasis);Natural killer cell mediated cytotoxicity;T cell receptor signaling pathway	0.00018	0.00024	7e-10	0.0024	0.00074	2.3e-08	P20963	919	CD247	CD247 molecule	Hs.156445	ILMN_1676924	1q24.2	1
0.81	1.87	2.68	cellular process;cellular response to chemical stimulus;cellular response to organic substance;cellular response to stimulus;response to chemical stimulus;response to organic substance;response to stimulus		cell part;cytoplasmic part;endosomal part;endosome membrane;integral to membrane;intracellular organelle part;intracellular part;intrinsic to membrane;lysosomal membrane;membrane;membrane part;organelle membrane;organelle part;plasma membrane;vacuolar membrane;vacuolar part	Lysosome	4.1e-07	3.6e-08	4.1e-14	1.3e-06	2.6e-06	3e-12	P34810	968	CD68	CD68 molecule	Hs.647419	ILMN_2359907	17p13	17
0.44	0.96	2.33	cellular process;cellular response to chemical stimulus;cellular response to organic substance;cellular response to stimulus;response to chemical stimulus;response to organic substance;response to stimulus		cell part;cytoplasmic part;endosomal part;endosome membrane;integral to membrane;intracellular organelle part;intracellular part;intrinsic to membrane;lysosomal membrane;membrane;membrane part;organelle membrane;organelle part;plasma membrane;vacuolar membrane;vacuolar part	Lysosome	0.0042	0.0024	2.4e-11	0.016	0.014	1.1e-09	P34810	968	CD68	CD68 molecule	Hs.647419	ILMN_2267914	17p13	17
1.37	1.97	-3.21	biological regulation;cellular process;cellular response to stimulus;defense response;humoral immune response;immune response;immune system process;negative regulation of biological process;negative regulation of cytokine production;negative regulation of interleukin-4 production;negative regulation of multicellular organismal process;positive regulation of alpha-beta T cell activation;positive r…		cell part;external side of plasma membrane;integral to membrane;integral to plasma membrane;intrinsic to membrane;intrinsic to plasma membrane;membrane part;plasma membrane part		2.2e-10	5e-07	4.5e-14	1.2e-05	2.5e-09	3.3e-12	Q01151	9308	CD83	CD83 molecule	Hs.595133	ILMN_1780582	6p23	6
1.56	2.48	-3.29	biological regulation;cellular process;cellular response to stimulus;defense response;humoral immune response;immune response;immune system process;negative regulation of biological process;negative regulation of cytokine production;negative regulation of interleukin-4 production;negative regulation of multicellular organismal process;positive regulation of alpha-beta T cell activation;positive r…		cell part;external side of plasma membrane;integral to membrane;integral to plasma membrane;intrinsic to membrane;intrinsic to plasma membrane;membrane part;plasma membrane part		1.1e-11	5.4e-09	2.8e-14	2.5e-07	1.6e-10	2.2e-12	Q01151	9308	CD83	CD83 molecule	Hs.595133	ILMN_2328666	6p23	6
1.15	1.52	1.07	biological regulation;cellular component assembly;cellular component assembly at cellular level;cellular component organization;cellular component organization at cellular level;cellular component organization or biogenesis;cellular component organization or biogenesis at cellular level;cellular process;chromatin assembly;chromatin assembly or disassembly;chromatin organization;chromosome organiz…		cell part;cytoplasm;integral to membrane;intracellular membrane-bounded organelle;intracellular organelle;intracellular part;intrinsic to membrane;membrane part;membrane-bounded organelle;nucleus;organelle		3.3e-10	3.1e-06	3.8e-05	5.9e-05	3.6e-09	0.00036	Q8IWY9	146059	CDAN1	codanin 1	Hs.599232	ILMN_2401906	15q15.2	15
0.99	-0.6	2.66					7.1e-12	0.0055	1.2e-17	0.032	1.1e-10	1.6e-15	Q59EF4,Q9UNH5	8556	CDC14A	cell division cycle 14A	Hs.127411	ILMN_1774930	1p21	1
-0.46	-0.5	0.35	anaphase-promoting complex-dependent proteasomal ubiquitin-dependent protein catabolic process;biological regulation;catabolic process;cell cycle checkpoint;cell cycle phase;cell cycle process;cell division;cell proliferation;cellular catabolic process;cellular component organization;cellular component organization at cellular level;cellular component organization or biogenesis;cellular component…		anaphase-promoting complex;cell part;centrosome;cullin-RING ubiquitin ligase complex;cytoplasmic part;cytoskeletal part;cytosol;intracellular non-membrane-bounded organelle;intracellular organelle;intracellular organelle part;intracellular part;macromolecular complex;microtubule;microtubule organizing center;non-membrane-bounded organelle;nuclear part;nuclear ubiquitin ligase complex;nucleoplasm;…	Cell cycle;Cell cycle - yeast;Meiosis - yeast;Oocyte meiosis;Progesterone-mediated oocyte maturation;Ubiquitin mediated proteolysis	1.2e-10	3.3e-05	0.00027	0.00044	1.4e-09	0.002	Q13042	8881	CDC16	cell division cycle 16	Hs.374127	ILMN_2339796	13q34	13
-2.15	-2.74	-1.18					1.6e-16	1e-10	3.6e-05	8.3e-09	7.5e-15	0.00034	B7Z3D6,I6L9I5,P06493	983	CDK1	cyclin-dependent kinase 1	Hs.732435	ILMN_1747911	10q21.1	10
-1.96	-2.09	-0.93					4.9e-17	3e-09	0.00015	1.5e-07	2.5e-15	0.0012	B7Z3D6,I6L9I5,P06493	983	CDK1	cyclin-dependent kinase 1	Hs.732435	ILMN_1710428	10q21.1	10
-0.93	-0.51	1.07	biological regulation;cell cycle phase;cell cycle process;cell division;cell maturation;cellular component organization;cellular component organization at cellular level;cellular component organization or biogenesis;cellular component organization or biogenesis at cellular level;cellular developmental process;cellular macromolecule metabolic process;cellular metabolic process;cellular process;cel…	catalytic activity;hydrolase activity;hydrolase activity, acting on ester bonds;phosphatase activity;phosphoprotein phosphatase activity;phosphoric ester hydrolase activity;protein tyrosine phosphatase activity	cell part;centrosome;cytoplasmic part;cytoskeletal part;cytosol;intracellular non-membrane-bounded organelle;intracellular organelle;intracellular organelle part;intracellular part;microtubule organizing center;non-membrane-bounded organelle;nuclear part;nucleoplasm;organelle;organelle part;spindle pole	Cell cycle;MAPK signaling pathway;Progesterone-mediated oocyte maturation	1.1e-12	0.0066	1.8e-08	0.037	2e-11	4.1e-07	P30305	994	CDC25B	cell division cycle 25B	Hs.153752	ILMN_2338323	20p13	20
-0.81	-0.62	0.61	actin cytoskeleton organization;actin cytoskeleton reorganization;actin filament-based process;actomyosin structure organization;biological regulation;cell migration;cell motility;cellular component movement;cellular component organization;cellular component organization at cellular level;cellular component organization or biogenesis;cellular component organization or biogenesis at cellular level…	adenyl nucleotide binding;adenyl ribonucleotide binding;ATP binding;binding;catalytic activity;cation binding;enzyme regulator activity;GTPase regulator activity;ion binding;kinase activity;lipid binding;magnesium ion binding;metal ion binding;nucleoside-triphosphatase regulator activity;nucleotide binding;phospholipid binding;phosphotransferase activity, alcohol group as acceptor;protein kinase …	actomyosin;cell junction;cell leading edge;cell part;cell-cell junction;cytoplasm;cytoskeletal part;intracellular organelle part;intracellular part;organelle part		2.8e-10	0.0026	0.00048	0.017	3.2e-09	0.0033	Q5VT25	8476	CDC42BPA	CDC42 binding protein kinase alpha (DMPK-like)	Hs.35433	ILMN_1781472	1q42.11	1
-0.77	-0.6	0.51	biological regulation;cellular component organization;cellular component organization or biogenesis;cellular membrane organization;cellular process;endocytosis;establishment of localization;membrane invagination;membrane organization;phagocytosis;regulation of anatomical structure morphogenesis;regulation of biological process;regulation of biological quality;regulation of cell morphogenesis;regu…	structural molecule activity	cell part;cell projection;cytoplasm;cytoskeleton;intracellular membrane-bounded organelle;intracellular non-membrane-bounded organelle;intracellular organelle;intracellular part;membrane;membrane part;membrane-bounded organelle;non-membrane-bounded organelle;nucleus;organelle;phagocytic cup;plasma membrane;plasma membrane part		1.2e-10	0.0016	0.0014	0.012	1.5e-09	0.0082	Q9NRR3	56990	CDC42SE2	CDC42 small effector 2	Hs.508829,Hs.713870	ILMN_2313926	5q31.1	5
-0.39	-1.25	-0.78			cell part;intracellular membrane-bounded organelle;intracellular organelle;intracellular part;membrane-bounded organelle;nucleus;organelle		0.00019	1.2e-07	1.9e-05	3.7e-06	0.00078	0.00019	Q9BXL8	55038	CDCA4	cell division cycle associated 4	Hs.34045	ILMN_1684045	14q32.33	14
-0.3	-1.22	-0.7			cell part;intracellular membrane-bounded organelle;intracellular organelle;intracellular part;membrane-bounded organelle;nucleus;organelle		0.014	1.3e-05	0.0013	0.00019	0.041	0.0079	Q9BXL8	55038	CDCA4	cell division cycle associated 4	Hs.34045	ILMN_2383964	14q32.33	14
-0.31	-0.86	-0.61			cell part;intracellular membrane-bounded organelle;intracellular organelle;intracellular part;membrane-bounded organelle;nucleus;organelle		0.0057	0.0003	0.0017	0.0028	0.018	0.0096	Q9BXL8	55038	CDCA4	cell division cycle associated 4	Hs.34045	ILMN_1753183	14q32.33	14
0.39	0.6	-0.5					0.00011	0.0028	0.0025	0.018	0.00048	0.014	B7Z537,Q15131	8558	CDK10	cyclin-dependent kinase 10	Hs.699177	ILMN_3306950	16q24	16
0.38	0.72	-0.48					0.00049	0.0012	0.0069	0.009	0.0019	0.032	O75956,Q6IAV4	10263	CDK2AP2	cyclin-dependent kinase 2 associated protein 2	Hs.523835	ILMN_1690653	11q13	11
-0.52	-0.74	-0.64	anatomical structure morphogenesis;biological regulation;cell cycle process;cell division;cellular component organization;cellular component organization or biogenesis;cellular process;cellular response to stimulus;circadian rhythm;developmental process;G1/S transition of mitotic cell cycle;organ morphogenesis;organ regeneration;positive regulation of apoptosis;positive regulation of biological p…	adenyl nucleotide binding;adenyl ribonucleotide binding;ATP binding;binding;catalytic activity;cyclin-dependent protein kinase activity;kinase activity;nucleotide binding;phosphotransferase activity, alcohol group as acceptor;protein kinase activity;protein serine/threonine kinase activity;purine nucleotide binding;purine ribonucleoside triphosphate binding;purine ribonucleotide binding;ribonucle…	cell junction;cell part;cell-cell junction;chromatin;chromosomal part;cyclin-dependent protein kinase holoenzyme complex;cytoplasmic part;cytosol;intracellular non-membrane-bounded organelle;intracellular organelle;intracellular organelle part;intracellular part;macromolecular complex;membrane;non-membrane-bounded organelle;nuclear membrane;nuclear part;nucleolus;nucleoplasm;nucleoplasm part;occl…	Bladder cancer;Cell cycle;Chronic myeloid leukemia;Glioma;Measles;Melanoma;Non-small cell lung cancer;p53 signaling pathway;Pancreatic cancer;Pathways in cancer;Small cell lung cancer;T cell receptor signaling pathway;Tight junction	2.3e-08	2.1e-05	1.2e-05	0.0003	1.8e-07	0.00013	P11802	1019	CDK4	cyclin-dependent kinase 4	Hs.95577	ILMN_1689001	12q14	12
-0.52	-0.56	-0.77	cellular macromolecule metabolic process;cellular metabolic process;cellular nitrogen compound metabolic process;cellular process;macromolecule metabolic process;macromolecule modification;metabolic process;ncRNA metabolic process;ncRNA processing;nitrogen compound metabolic process;nucleic acid metabolic process;nucleobase-containing compound metabolic process;primary metabolic process;RNA metab…	4 iron, 4 sulfur cluster binding;binding;catalytic activity;cation binding;ion binding;iron-sulfur cluster binding;metal cluster binding;metal ion binding;transferase activity	cell part;cytoplasmic part;endoplasmic reticulum membrane;endoplasmic reticulum part;integral to membrane;intracellular organelle part;intracellular part;intrinsic to membrane;membrane;membrane part;organelle membrane;organelle part		2.2e-06	0.0052	1.9e-05	0.03	1.3e-05	0.00019	Q5VV42	54901	CDKAL1	CDK5 regulatory subunit associated protein 1-like 1	Hs.657604	ILMN_1788022	6p22.3	6
4.91	5.94	0.88	aging;anatomical structure morphogenesis;biological regulation;cell aging;cell communication;cell cycle arrest;cell cycle process;cellular process;cellular response to abiotic stimulus;cellular response to external stimulus;cellular response to extracellular stimulus;cellular response to ionizing radiation;cellular response to radiation;cellular response to stimulus;cellular response to stress;ce…	binding;catalytic activity;cation binding;cyclin-dependent protein kinase activating kinase activity;cyclin-dependent protein kinase inhibitor activity;cyclin-dependent protein kinase regulator activity;enzyme activator activity;enzyme inhibitor activity;enzyme regulator activity;ion binding;kinase activator activity;kinase activity;kinase inhibitor activity;kinase regulator activity;metal ion bi…	cell part;cyclin-dependent protein kinase holoenzyme complex;cytoplasmic part;cytosol;intracellular organelle part;intracellular part;macromolecular complex;nuclear part;nucleoplasm;organelle part;PCNA-p21 complex;protein complex	Bladder cancer;Cell cycle;Chronic myeloid leukemia;ErbB signaling pathway;Glioma;Hepatitis C;Melanoma;p53 signaling pathway;Pathways in cancer;Prostate cancer	1.6e-32	1.1e-24	4.3e-05	1.2e-20	6.4e-29	0.0004	P38936	1026	CDKN1A	cyclin-dependent kinase inhibitor 1A (p21, Cip1)	Hs.370771,Hs.732576	ILMN_1787212	6p21.2	6
1.74	1.76	2.88	aging;anatomical structure morphogenesis;biological regulation;cell aging;cell communication;cell cycle arrest;cell cycle process;cellular process;cellular response to abiotic stimulus;cellular response to external stimulus;cellular response to extracellular stimulus;cellular response to ionizing radiation;cellular response to radiation;cellular response to stimulus;cellular response to stress;ce…	binding;catalytic activity;cation binding;cyclin-dependent protein kinase activating kinase activity;cyclin-dependent protein kinase inhibitor activity;cyclin-dependent protein kinase regulator activity;enzyme activator activity;enzyme inhibitor activity;enzyme regulator activity;ion binding;kinase activator activity;kinase activity;kinase inhibitor activity;kinase regulator activity;metal ion bi…	cell part;cyclin-dependent protein kinase holoenzyme complex;cytoplasmic part;cytosol;intracellular organelle part;intracellular part;macromolecular complex;nuclear part;nucleoplasm;organelle part;PCNA-p21 complex;protein complex	Bladder cancer;Cell cycle;Chronic myeloid leukemia;ErbB signaling pathway;Glioma;Hepatitis C;Melanoma;p53 signaling pathway;Pathways in cancer;Prostate cancer	1.7e-17	4e-09	3.9e-17	2e-07	9.8e-16	4.7e-15	P38936	1026	CDKN1A	cyclin-dependent kinase inhibitor 1A (p21, Cip1)	Hs.370771,Hs.732576	ILMN_1784602	6p21.2	6
0.81	0.9	-0.6					2.1e-10	3.2e-05	0.00045	0.00042	2.4e-09	0.0031	Q9NXV6,B3KTW3	55602	CDKN2AIP	CDKN2A interacting protein	Hs.644077	ILMN_1773066	4q35.1	4
2.19	2.12	1.94					1.4e-15	2.2e-07	2.8e-08	6e-06	5.1e-14	6.1e-07	Q96HQ2	91368	CDKN2AIPNL	CDKN2A interacting protein N-terminal like	Hs.156506	ILMN_2130078	5q31.1	5
-0.61	-0.59	-0.67	acylglycerol biosynthetic process;acylglycerol metabolic process;biosynthetic process;CDP-diacylglycerol biosynthetic process;CDP-diacylglycerol metabolic process;cellular biosynthetic process;cellular lipid metabolic process;cellular metabolic process;cellular process;diacylglycerol biosynthetic process;diacylglycerol metabolic process;glycerol ether biosynthetic process;glycerol ether metabolic…	catalytic activity;cytidylyltransferase activity;nucleotidyltransferase activity;phosphatidate cytidylyltransferase activity;transferase activity;transferase activity, transferring phosphorus-containing groups	cell part;cytoplasmic part;endoplasmic reticulum;integral to membrane;intracellular membrane-bounded organelle;intracellular organelle;intracellular organelle part;intracellular part;intrinsic to membrane;membrane;membrane part;membrane-bounded organelle;mitochondrial inner membrane;mitochondrial membrane;mitochondrial part;organelle;organelle inner membrane;organelle membrane;organelle part	Glycerophospholipid metabolism;Phosphatidylinositol signaling system	3.4e-09	0.00083	1.5e-05	0.0066	3.1e-08	0.00016	O95674	8760	CDS2	CDP-diacylglycerol synthase (phosphatidate cytidylyltransferase) 2	Hs.126857	ILMN_1790973	20p13	20
-0.35	-0.64	-1.2		catalytic activity;hydrolase activity	cell part;cytoplasmic part;intracellular membrane-bounded organelle;intracellular organelle;intracellular part;membrane-bounded organelle;mitochondrion;organelle		0.0008	0.0024	1.2e-08	0.016	0.003	2.9e-07	Q9BXW7	27440	CECR5	cat eye syndrome chromosome region, candidate 5	Hs.26890	ILMN_2335398		22
-0.24	-0.56	-0.35		binding;DNA binding;nucleic acid binding	cell part;intracellular membrane-bounded organelle;intracellular organelle;intracellular part;membrane-bounded organelle;nucleus;organelle		0.0019	0.00065	0.0073	0.0054	0.0067	0.034	B2RD01	92806	CENPBD1	CENPB DNA-binding domains containing 1	Hs.513832,Hs.733302	ILMN_3238740	16q24.3	16
-0.85	-2.49	0.66	antigen processing and presentation;antigen processing and presentation of exogenous antigen;antigen processing and presentation of exogenous peptide antigen;antigen processing and presentation of exogenous peptide antigen via MHC class II;antigen processing and presentation of peptide antigen;antigen processing and presentation of peptide antigen via MHC class II;antigen processing and presentat…	adenyl nucleotide binding;adenyl ribonucleotide binding;ATP binding;binding;catalytic activity;hydrolase activity;hydrolase activity, acting on acid anhydrides;hydrolase activity, acting on acid anhydrides, in phosphorus-containing anhydrides;kinetochore binding;microtubule motor activity;motor activity;nucleoside-triphosphatase activity;nucleotide binding;purine nucleotide binding;purine ribonuc…	cell part;chromosomal part;chromosome, centromeric region;condensed chromosome kinetochore;condensed chromosome outer kinetochore;condensed chromosome, centromeric region;condensed nuclear chromosome kinetochore;cytoplasmic part;cytoskeletal part;cytosol;intracellular membrane-bounded organelle;intracellular non-membrane-bounded organelle;intracellular organelle;intracellular organelle part;intra…		4.6e-08	1e-11	0.0031	1.1e-09	3.5e-07	0.016	Q02224	1062	CENPE	centromere protein E, 312kDa	Hs.75573	ILMN_2225718	4q24-q25	4
-0.72	-2.46	0.75	antigen processing and presentation;antigen processing and presentation of exogenous antigen;antigen processing and presentation of exogenous peptide antigen;antigen processing and presentation of exogenous peptide antigen via MHC class II;antigen processing and presentation of peptide antigen;antigen processing and presentation of peptide antigen via MHC class II;antigen processing and presentat…	adenyl nucleotide binding;adenyl ribonucleotide binding;ATP binding;binding;catalytic activity;hydrolase activity;hydrolase activity, acting on acid anhydrides;hydrolase activity, acting on acid anhydrides, in phosphorus-containing anhydrides;kinetochore binding;microtubule motor activity;motor activity;nucleoside-triphosphatase activity;nucleotide binding;purine nucleotide binding;purine ribonuc…	cell part;chromosomal part;chromosome, centromeric region;condensed chromosome kinetochore;condensed chromosome outer kinetochore;condensed chromosome, centromeric region;condensed nuclear chromosome kinetochore;cytoplasmic part;cytoskeletal part;cytosol;intracellular membrane-bounded organelle;intracellular non-membrane-bounded organelle;intracellular organelle;intracellular organelle part;intra…		2.9e-05	2.3e-09	0.0062	1.2e-07	0.00014	0.03	Q02224	1062	CENPE	centromere protein E, 312kDa	Hs.75573	ILMN_1716279	4q24-q25	4
-1.6	-2.86	-0.55	anatomical structure development;biological regulation;biosynthetic process;cell cycle checkpoint;cell cycle phase;cell cycle process;cell differentiation;cell division;cell proliferation;cellular biosynthetic process;cellular component assembly;cellular component assembly at cellular level;cellular component organization;cellular component organization at cellular level;cellular component organi…	binding;chromatin binding;dynein binding;protein binding	cell part;chromosomal part;condensed chromosome outer kinetochore;cytoplasmic part;cytoskeletal part;cytosol;envelope;intracellular membrane-bounded organelle;intracellular organelle;intracellular organelle part;intracellular part;macromolecular complex;membrane-bounded organelle;midbody;nuclear envelope;nuclear matrix;nuclear part;nucleus;organelle;organelle envelope;organelle part;perinuclear r…		2.2e-15	1.3e-13	0.01	2.4e-11	7.5e-14	0.044	P49454	1063	CENPF	centromere protein F, 350/400kDa	Hs.497741	ILMN_1664516	1q41	1
-1.18	-2	-1.15	ATP-dependent chromatin remodeling;biological regulation;cell cycle;cellular component assembly;cellular component assembly at cellular level;cellular component organization;cellular component organization at cellular level;cellular component organization or biogenesis;cellular component organization or biogenesis at cellular level;cellular macromolecular complex assembly;cellular macromolecular …		cell part;chromosomal part;condensed chromosome kinetochore;cytoplasmic part;cytosol;intracellular non-membrane-bounded organelle;intracellular organelle;intracellular organelle part;intracellular part;kinetochore;macromolecular complex;non-membrane-bounded organelle;nuclear part;nucleoplasm;organelle;organelle part;protein complex		5.6e-10	4.4e-08	2.8e-05	1.5e-06	5.9e-09	0.00027	Q9BS16	64105	CENPK	centromere protein K	Hs.529778	ILMN_1737195	5q12.3	5
-0.62	-1.76	-1.5	cell cycle;cellular process;mitotic cell cycle		cell part;chromosomal part;condensed chromosome kinetochore;cytoplasmic part;cytosol;intracellular membrane-bounded organelle;intracellular non-membrane-bounded organelle;intracellular organelle;intracellular organelle part;intracellular part;kinetochore;macromolecular complex;membrane-bounded organelle;non-membrane-bounded organelle;nucleus;organelle;organelle part;protein complex		5e-05	2.4e-07	1.3e-07	6.4e-06	0.00023	2.4e-06	Q9NSP4	79019	CENPM	centromere protein M	Hs.208912	ILMN_2368718	22q13.2	22
-0.5	-1.81	-1.42	cell cycle;cellular process;mitotic cell cycle		cell part;chromosomal part;condensed chromosome kinetochore;cytoplasmic part;cytosol;intracellular membrane-bounded organelle;intracellular non-membrane-bounded organelle;intracellular organelle;intracellular organelle part;intracellular part;kinetochore;macromolecular complex;membrane-bounded organelle;non-membrane-bounded organelle;nucleus;organelle;organelle part;protein complex		0.00071	1.8e-07	5.1e-07	5e-06	0.0027	7.9e-06	Q9NSP4	79019	CENPM	centromere protein M	Hs.208912	ILMN_1668814	22q13.2	22
-0.47	-1.29	-0.76	ATP-dependent chromatin remodeling;cell cycle;cell division;cellular component assembly;cellular component assembly at cellular level;cellular component organization;cellular component organization at cellular level;cellular component organization or biogenesis;cellular component organization or biogenesis at cellular level;cellular macromolecular complex assembly;cellular macromolecular complex …		cell part;chromosomal part;condensed chromosome kinetochore;cytoplasmic part;cytosol;intracellular non-membrane-bounded organelle;intracellular organelle;intracellular organelle part;intracellular part;kinetochore;macromolecular complex;non-membrane-bounded organelle;nuclear part;nucleoplasm;organelle;organelle part;protein complex		0.0045	0.00027	0.0065	0.0025	0.015	0.031	Q9BU64	79172	CENPO	centromere protein O	Hs.731569	ILMN_2219351	2p23.3	2
-0.54	-1.15	-0.83	ATP-dependent chromatin remodeling;cell cycle;cellular component assembly;cellular component assembly at cellular level;cellular component organization;cellular component organization at cellular level;cellular component organization or biogenesis;cellular component organization or biogenesis at cellular level;cellular macromolecular complex assembly;cellular macromolecular complex subunit organi…		cell part;chromosomal part;chromosome, centromeric region;cytoplasmic part;cytosol;intracellular organelle part;intracellular part;nuclear part;nucleoplasm;organelle part		0.00049	0.00036	0.0015	0.0033	0.0019	0.009	Q6IPU0	401541	CENPP	centromere protein P	Hs.713775	ILMN_1748241	9q22.31	9
0.36	-0.9	-1.13	ameboidal cell migration;biological regulation;cell cycle phase;cell cycle process;cell division;cell migration;cell motility;cellular component assembly;cellular component assembly at cellular level;cellular component movement;cellular component organization;cellular component organization at cellular level;cellular component organization or biogenesis;cellular component organization or biogenes…	carbon-sulfur lyase activity;catalytic activity;lyase activity	cell part;chromosomal part;condensed chromosome kinetochore;cytoplasm;cytoskeletal part;intracellular membrane-bounded organelle;intracellular non-membrane-bounded organelle;intracellular organelle;intracellular organelle part;intracellular part;kinetochore;macromolecular complex;membrane-bounded organelle;non-membrane-bounded organelle;nucleus;organelle;organelle part;protein complex;spindle mid…		8e-05	4e-06	9.3e-10	7.3e-05	0.00036	2.9e-08	Q7Z7K6	201161	CENPV	centromere protein V	Hs.433422	ILMN_3246608	17p11.2	17
-0.42	-0.96	0.62	biological regulation;positive regulation of catalytic activity;positive regulation of GTPase activity;positive regulation of hydrolase activity;positive regulation of molecular function;regulation of ARF GTPase activity;regulation of biological process;regulation of catabolic process;regulation of catalytic activity;regulation of cellular catabolic process;regulation of cellular metabolic proces…	ARF GTPase activator activity;binding;cation binding;enzyme activator activity;enzyme regulator activity;GTPase activator activity;GTPase regulator activity;ion binding;lipid binding;metal ion binding;nucleoside-triphosphatase regulator activity;phospholipid binding;small GTPase regulator activity;transition metal ion binding;zinc ion binding		Endocytosis	0.00045	0.00014	0.0022	0.0014	0.0018	0.012	Q15057	23527	ACAP2	ArfGAP with coiled-coil, ankyrin repeat and PH domains 2	Hs.593373	ILMN_1766798	3q29	3
-0.44	-2.32	0.92	cell cycle phase;cell cycle process;cellular component organization;cellular component organization at cellular level;cellular component organization or biogenesis;cellular component organization or biogenesis at cellular level;cellular process;cytokinesis;mitosis;nuclear division;organelle fission;organelle organization		cell division site part;cell part;centriole;centrosome;cleavage furrow;cytoplasmic part;cytoskeletal part;extracellular region part;intercellular bridge;intracellular non-membrane-bounded organelle;intracellular organelle;intracellular organelle part;intracellular part;microtubule organizing center;microtubule organizing center part;midbody;non-membrane-bounded organelle;organelle;organelle part		0.0087	2.7e-08	0.0017	1e-06	0.027	0.0096	Q53EZ4	55165	CEP55	centrosomal protein 55kDa	Hs.14559	ILMN_1747016	10q23.33	10
-0.55	-0.59	-1.2	activation of protein kinase activity;activation of protein kinase C activity by G-protein coupled receptor protein signaling pathway;biological regulation;cell surface receptor linked signaling pathway;cellular lipid metabolic process;cellular metabolic process;cellular process;cellular response to stimulus;ceramide metabolic process;glycolipid metabolic process;glycosphingolipid metabolic proce…	adenyl nucleotide binding;adenyl ribonucleotide binding;ATP binding;binding;catalytic activity;cation binding;ceramide kinase activity;diacylglycerol kinase activity;ion binding;kinase activity;lipid binding;lipid kinase activity;magnesium ion binding;metal ion binding;nucleotide binding;phospholipid binding;phosphotransferase activity, alcohol group as acceptor;purine nucleotide binding;purine r…	cell part;cytoplasm;cytoplasmic part;integral to membrane;intracellular membrane-bounded organelle;intracellular organelle;intracellular part;intrinsic to membrane;membrane;membrane part;membrane-bounded organelle;mitochondrion;nucleus;organelle;plasma membrane	Sphingolipid metabolism	1.9e-07	0.0021	1.1e-09	0.014	1.3e-06	3.5e-08	Q8TCT0	64781	CERK	ceramide kinase	Hs.200668	ILMN_1767475	22q13.31	22
-0.67	-0.56	-1.19	activation of protein kinase activity;activation of protein kinase C activity by G-protein coupled receptor protein signaling pathway;biological regulation;cell surface receptor linked signaling pathway;cellular lipid metabolic process;cellular metabolic process;cellular process;cellular response to stimulus;ceramide metabolic process;glycolipid metabolic process;glycosphingolipid metabolic proce…	adenyl nucleotide binding;adenyl ribonucleotide binding;ATP binding;binding;catalytic activity;cation binding;ceramide kinase activity;diacylglycerol kinase activity;ion binding;kinase activity;lipid binding;lipid kinase activity;magnesium ion binding;metal ion binding;nucleotide binding;phospholipid binding;phosphotransferase activity, alcohol group as acceptor;purine nucleotide binding;purine r…	cell part;cytoplasm;cytoplasmic part;integral to membrane;intracellular membrane-bounded organelle;intracellular organelle;intracellular part;intrinsic to membrane;membrane;membrane part;membrane-bounded organelle;mitochondrion;nucleus;organelle;plasma membrane	Sphingolipid metabolism	1.4e-08	0.0048	5.1e-09	0.029	1.1e-07	1.3e-07	Q8TCT0	64781	CERK	ceramide kinase	Hs.200668	ILMN_2388975	22q13.31	22
2.13	3.33	1.77	activation of immune response;biological regulation;complement activation;complement activation, alternative pathway;defense response;humoral immune response;immune effector process;immune response;immune system process;innate immune response;macromolecule metabolic process;metabolic process;positive regulation of biological process;positive regulation of immune response;positive regulation of im…	binding;catalytic activity;complement binding;endopeptidase activity;hydrolase activity;peptidase activity;peptidase activity, acting on L-amino acid peptides;protein binding;serine hydrolase activity;serine-type endopeptidase activity;serine-type peptidase activity	cell part;extracellular region;membrane;plasma membrane	Complement and coagulation cascades;Staphylococcus aureus infection	4.7e-12	3.9e-09	1.7e-05	1.9e-07	7.6e-11	0.00018	P00751	629	CFB	complement factor B	Hs.69771	ILMN_1774287	6p21.3	6
-0.85	-1.38	-0.99	biological regulation;biosynthetic process;cell cycle;cellular biosynthetic process;cellular component assembly;cellular component assembly at cellular level;cellular component organization;cellular component organization at cellular level;cellular component organization or biogenesis;cellular component organization or biogenesis at cellular level;cellular macromolecular complex assembly;cellular…	binding;chromatin binding;histone binding;protein binding;unfolded protein binding	CAF-1 complex;cell part;chromatin assembly complex;cytoplasm;intracellular membrane-bounded organelle;intracellular organelle;intracellular organelle part;intracellular part;macromolecular complex;membrane-bounded organelle;nuclear part;nucleus;organelle;organelle part;protein complex		5e-07	2.4e-05	0.00018	0.00033	3.2e-06	0.0014	Q13112	8208	CHAF1B	chromatin assembly factor 1, subunit B (p60)	Hs.75238	ILMN_1674231	21q22.13	21
-0.29	-0.61	-0.95			cell part;cytoplasmic part;intracellular membrane-bounded organelle;intracellular non-membrane-bounded organelle;intracellular organelle;intracellular organelle part;intracellular part;membrane-bounded organelle;mitochondrion;non-membrane-bounded organelle;nuclear part;nucleolus;organelle;organelle part		7.1e-05	5.6e-05	3.2e-10	0.00068	0.00032	1.1e-08	Q96BP2	118487	CHCHD1	coiled-coil-helix-coiled-coil-helix domain containing 1	Hs.181174	ILMN_1672149	10q22.2	10
0.27	0.42	0.45	ATP-dependent chromatin remodeling;biological regulation;biosynthetic process;canonical Wnt receptor signaling pathway;cell surface receptor linked signaling pathway;cellular biosynthetic process;cellular component organization;cellular component organization at cellular level;cellular component organization or biogenesis;cellular component organization or biogenesis at cellular level;cellular ma…	adenyl nucleotide binding;adenyl ribonucleotide binding;ATP binding;ATPase activity;ATPase activity, coupled;beta-catenin binding;binding;catalytic activity;DNA binding;DNA helicase activity;DNA-dependent ATPase activity;helicase activity;histone binding;hydrolase activity;hydrolase activity, acting on acid anhydrides;hydrolase activity, acting on acid anhydrides, in phosphorus-containing anhydri…	cell part;histone methyltransferase complex;intracellular organelle part;intracellular part;macromolecular complex;methyltransferase complex;MLL1 complex;nuclear part;nucleoplasm part;organelle part;protein complex	Wnt signaling pathway	0.00042	0.006	0.00053	0.034	0.0017	0.0036	Q9HCK8	57680	CHD8	chromodomain helicase DNA binding protein 8	Hs.530698	ILMN_1806122	14q11.2	14
1.17	0.66	-0.76	alcohol metabolic process;amine biosynthetic process;amine metabolic process;biosynthetic process;cellular amine metabolic process;cellular biogenic amine biosynthetic process;cellular biogenic amine metabolic process;cellular biosynthetic process;cellular lipid metabolic process;cellular metabolic process;cellular nitrogen compound biosynthetic process;cellular nitrogen compound metabolic proces…	adenyl nucleotide binding;adenyl ribonucleotide binding;alcohol binding;amine binding;ATP binding;binding;carboxylic ester hydrolase activity;catalytic activity;cation binding;choline binding;choline kinase activity;cholinesterase activity;drug binding;ethanolamine kinase activity;hydrolase activity;hydrolase activity, acting on ester bonds;ion binding;kinase activity;molecular transducer activit…	cell part;cytoplasmic part;cytosol;intracellular part	Glycerophospholipid metabolism	5.9e-17	0.00022	1.6e-06	0.0022	3e-15	2.2e-05	P35790	1119	CHKA	choline kinase alpha	Hs.77221	ILMN_1658504	11q13.2	11
1.29	0.67	-0.67	alcohol metabolic process;amine biosynthetic process;amine metabolic process;biosynthetic process;cellular amine metabolic process;cellular biogenic amine biosynthetic process;cellular biogenic amine metabolic process;cellular biosynthetic process;cellular lipid metabolic process;cellular metabolic process;cellular nitrogen compound biosynthetic process;cellular nitrogen compound metabolic proces…	adenyl nucleotide binding;adenyl ribonucleotide binding;alcohol binding;amine binding;ATP binding;binding;carboxylic ester hydrolase activity;catalytic activity;cation binding;choline binding;choline kinase activity;cholinesterase activity;drug binding;ethanolamine kinase activity;hydrolase activity;hydrolase activity, acting on ester bonds;ion binding;kinase activity;molecular transducer activit…	cell part;cytoplasmic part;cytosol;intracellular part	Glycerophospholipid metabolism	6.7e-15	0.0025	0.00033	0.017	2.1e-13	0.0024	P35790	1119	CHKA	choline kinase alpha	Hs.77221	ILMN_1691151	11q13.2	11
-0.27	0.51	0.64	biological regulation;cellular component organization;cellular component organization at cellular level;cellular component organization or biogenesis;cellular component organization or biogenesis at cellular level;cellular membrane organization;cellular process;endosome to lysosome transport;endosome transport;establishment of localization;establishment of localization in cell;establishment of pr…		cell part;cytoplasmic part;cytosol;endosomal part;endosome membrane;intracellular membrane-bounded organelle;intracellular organelle;intracellular organelle part;intracellular part;membrane;membrane-bounded organelle;nucleus;organelle;organelle membrane;organelle part	Endocytosis	0.0029	0.0062	9.4e-05	0.035	0.0098	0.0008	Q9NZZ3	51510	CHMP5	charged multivesicular body protein 5	Hs.635313	ILMN_3251545	9p13.3	9
0.45	-0.88	-1.37	axon guidance;biological regulation;cell surface receptor linked signaling pathway;cellular process;cellular response to stimulus;chemotaxis;enzyme linked receptor protein signaling pathway;ephrin receptor signaling pathway;intracellular signal transduction;locomotion;motor axon guidance;positive regulation of catalytic activity;positive regulation of GTPase activity;positive regulation of hydrol…	binding;binding, bridging;cation binding;enzyme activator activity;enzyme regulator activity;GTPase activator activity;GTPase regulator activity;ion binding;metal ion binding;nucleoside-triphosphatase regulator activity;protein binding;protein binding, bridging;SH3/SH2 adaptor activity;signaling adaptor activity	cell part;cytoplasmic part;cytosol;intracellular part		4.3e-05	9.2e-05	7.3e-10	0.001	0.0002	2.4e-08	P15882	1123	CHN1	chimerin 1	Hs.380138	ILMN_1678493	2q31.1	2
-0.49	-1.34	-0.39	cellular component organization;cellular component organization at cellular level;cellular component organization or biogenesis;cellular component organization or biogenesis at cellular level;cellular process;chromatin modification;chromatin organization;chromatin remodeling;chromosome organization;organelle organization	binding;catalytic activity;DNA binding;DNA polymerase activity;DNA-directed DNA polymerase activity;nucleic acid binding;nucleotidyltransferase activity;sequence-specific DNA binding;transferase activity;transferase activity, transferring phosphorus-containing groups	cell part;chromatin accessibility complex;chromatin remodeling complex;chromosomal part;DNA polymerase complex;epsilon DNA polymerase complex;intracellular organelle part;intracellular part;macromolecular complex;nuclear chromosome part;nuclear part;organelle part;protein complex		6e-08	1.1e-10	0.0035	8.5e-09	4.4e-07	0.018	Q9NRG0	54108	CHRAC1	chromatin accessibility complex 1	Hs.279704	ILMN_1722390	8q24.3	8
-0.91	-1.4	-0.7					2.6e-09	1e-06	0.001	2.2e-05	2.5e-08	0.0065	P30532,Q6EWN4	1138	CHRNA5	cholinergic receptor, nicotinic, alpha 5 (neuronal)	Hs.1614,Hs.719767	ILMN_1770044	15q24	15
1.81	2.28	1.83					4.2e-12	3.3e-07	5.6e-07	8.4e-06	6.9e-11	8.6e-06	P30532,Q6EWN4	1138	CHRNA5	cholinergic receptor, nicotinic, alpha 5 (neuronal)	Hs.1614,Hs.719767	ILMN_2110751	15q24	15
0.65	3.24	1.21	biological regulation;biosynthetic process;cellular biosynthetic process;cellular macromolecule biosynthetic process;cellular macromolecule metabolic process;cellular metabolic process;cellular nitrogen compound metabolic process;cellular process;induction of apoptosis;induction of programmed cell death;macromolecule biosynthetic process;macromolecule metabolic process;metabolic process;nitrogen …		adherens junction;anchoring junction;cell junction;cell part;cell-substrate adherens junction;cell-substrate junction;cytoplasmic part;cytosol;endoplasmic reticulum;focal adhesion;intracellular membrane-bounded organelle;intracellular organelle;intracellular part;lipid particle;membrane-bounded organelle;nucleus;organelle		8e-10	5.7e-21	9e-11	1.3e-17	8.2e-09	3.6e-09	Q96AQ7	63924	CIDEC	cell death-inducing DFFA-like effector c	Hs.567562	ILMN_2174437	3p25.3	3
-0.69	-0.77	-0.68	biosynthetic process;cell cycle;cell division;cellular biosynthetic process;cellular macromolecule biosynthetic process;cellular macromolecule metabolic process;cellular metabolic process;cellular nitrogen compound metabolic process;cellular process;cellular response to stimulus;cellular response to stress;DNA metabolic process;DNA repair;DNA replication;macromolecule biosynthetic process;macromo…		cell part;intracellular membrane-bounded organelle;intracellular organelle;intracellular part;membrane-bounded organelle;nucleus;organelle		5.6e-06	0.006	0.0038	0.034	3e-05	0.019	Q9BW66	51550	CINP	cyclin-dependent kinase 2 interacting protein	Hs.129634	ILMN_1765257	14q32.31	14
1	1.57	-2.31	biological regulation;biosynthetic process;cellular biosynthetic process;cellular macromolecule biosynthetic process;cellular macromolecule metabolic process;cellular metabolic process;cellular nitrogen compound metabolic process;cellular process;macromolecule biosynthetic process;macromolecule metabolic process;metabolic process;nitrogen compound metabolic process;nucleic acid metabolic process;…	protein binding transcription factor activity;transcription coactivator activity;transcription cofactor activity;transcription factor binding transcription factor activity	cell part;cytoplasm;intracellular membrane-bounded organelle;intracellular organelle;intracellular part;membrane-bounded organelle;nucleus;organelle		1.1e-09	3.3e-07	4.7e-13	8.6e-06	1.1e-08	2.9e-11	Q96RK1	163732	CITED4	Cbp/p300-interacting transactivator, with Glu/Asp-rich carboxy-terminal domain, 4	Hs.355820	ILMN_1787691	1p34.2,1p35-p34	1
-0.54	-1.26	0.68	apoptosis;biological regulation;cell cycle cytokinesis;cell cycle process;cell death;cellular process;cytokinesis;cytokinesis after mitosis;death;negative regulation of biological process;negative regulation of cellular component organization;negative regulation of cellular process;negative regulation of cytoskeleton organization;negative regulation of microtubule depolymerization;negative regula…		cell part;centrosome;cytoplasmic microtubule;cytoplasmic part;cytoskeletal part;intracellular non-membrane-bounded organelle;intracellular organelle;intracellular organelle part;intracellular part;macromolecular complex;microtubule;microtubule organizing center;non-membrane-bounded organelle;organelle;organelle part;protein complex;spindle pole		1.5e-05	1.9e-06	0.00067	3.7e-05	7.3e-05	0.0044	Q8WWK9	26586	CKAP2	cytoskeleton associated protein 2	Hs.444028,Hs.594461	ILMN_1674411	13q14	13
-0.61	-1.25	0.9	apoptosis;biological regulation;cell cycle cytokinesis;cell cycle process;cell death;cellular process;cytokinesis;cytokinesis after mitosis;death;negative regulation of biological process;negative regulation of cellular component organization;negative regulation of cellular process;negative regulation of cytoskeleton organization;negative regulation of microtubule depolymerization;negative regula…		cell part;centrosome;cytoplasmic microtubule;cytoplasmic part;cytoskeletal part;intracellular non-membrane-bounded organelle;intracellular organelle;intracellular organelle part;intracellular part;macromolecular complex;microtubule;microtubule organizing center;non-membrane-bounded organelle;organelle;organelle part;protein complex;spindle pole		4.3e-06	4.8e-06	4.2e-05	8.4e-05	2.4e-05	0.00039	Q8WWK9	26586	CKAP2	cytoskeleton associated protein 2	Hs.444028,Hs.594461	ILMN_2181060	13q14	13
-0.48	-0.41	0.56			cell part;cytoplasmic part;cytoskeleton;endoplasmic reticulum membrane;endoplasmic reticulum part;integral to membrane;intracellular non-membrane-bounded organelle;intracellular organelle;intracellular organelle part;intracellular part;intrinsic to membrane;lipid particle;membrane;membrane part;non-membrane-bounded organelle;organelle;organelle membrane;organelle part;perinuclear region of cytopl…	Protein processing in endoplasmic reticulum	3.5e-08	0.0062	3.3e-05	0.035	2.7e-07	0.00032	Q07065	10970	CKAP4	cytoskeleton-associated protein 4	Hs.74368	ILMN_1790891	12q23.3	12
-0.33	-0.85	0.89	cell cycle phase;cell cycle process;cell division;cellular component organization;cellular component organization at cellular level;cellular component organization or biogenesis;cellular component organization or biogenesis at cellular level;cellular process;centrosome organization;cytoskeleton organization;establishment of localization;establishment of RNA localization;establishment or maintenan…		cell part;centrosome;cytoplasmic part;cytoskeletal part;cytosol;intracellular non-membrane-bounded organelle;intracellular organelle;intracellular organelle part;intracellular part;microtubule organizing center;non-membrane-bounded organelle;organelle;organelle part;spindle pole		0.00059	3.3e-05	7.3e-07	0.00043	0.0023	1.1e-05	Q14008	9793	CKAP5	cytoskeleton associated protein 5	Hs.201253,Hs.737795	ILMN_1716336	11p11.2	11
-0.32	-1.65	-0.57	biological regulation;cell cycle process;cell differentiation;cell surface receptor linked signaling pathway;cellular component organization;cellular component organization at cellular level;cellular component organization or biogenesis;cellular component organization or biogenesis at cellular level;cellular developmental process;cellular process;cellular response to stimulus;cytoskeleton organiz…	enzyme regulator activity;GDP-dissociation inhibitor activity;GTPase regulator activity;nucleoside-triphosphatase regulator activity;small GTPase regulator activity	apical part of cell;cell cortex;cell part;cytoplasm;cytoplasmic part;intracellular membrane-bounded organelle;intracellular organelle;intracellular part;membrane-bounded organelle;nucleus;organelle		0.00021	2.5e-12	0.00012	3.4e-10	0.00086	0.00099	P81274	29899	GPSM2	G-protein signaling modulator 2	Hs.584901,Hs.658489	ILMN_1671933	1p13.3	1
0.98	1.78	1.29	B cell activation;B cell differentiation;biological regulation;cell activation;cell differentiation;cell surface receptor linked signaling pathway;cellular developmental process;cellular process;cellular response to chemical stimulus;cellular response to cytokine stimulus;cellular response to organic substance;cellular response to stimulus;cytokine-mediated signaling pathway;developmental process…	binding;ciliary neurotrophic factor receptor binding;cytokine activity;cytokine receptor binding;growth factor activity;protein binding;protein dimerization activity;protein heterodimerization activity;receptor binding	CNTFR-CLCF1 complex;CRLF-CLCF1 complex;extracellular region part;macromolecular complex;protein complex	Cytokine-cytokine receptor interaction;Jak-STAT signaling pathway	2.5e-10	5e-09	8.2e-08	2.4e-07	2.8e-09	1.6e-06	Q9UBD9	23529	CLCF1	cardiotrophin-like cytokine factor 1	Hs.502977	ILMN_1661197	11q13.3	11
0.84	0.8	0.6	response to abiotic stimulus;response to pH;response to stimulus	active transmembrane transporter activity;adenyl nucleotide binding;adenyl ribonucleotide binding;anion channel activity;anion transmembrane transporter activity;antiporter activity;ATP binding;binding;channel activity;chloride channel activity;gated channel activity;ion channel activity;ion transmembrane transporter activity;nucleotide binding;passive transmembrane transporter activity;purine nu…	cell part;cytoplasmic part;cytoplasmic vesicle;integral to membrane;intracellular organelle;intracellular organelle part;intracellular part;intrinsic to membrane;lysosomal membrane;membrane;membrane part;organelle;organelle membrane;organelle part;vacuolar membrane;vacuolar part;vesicle		3.1e-09	0.00089	0.0023	0.007	2.8e-08	0.013	P51798	1186	CLCN7	chloride channel, voltage-sensitive 7	Hs.459649	ILMN_1694731	16p13	16
0.65	1.97	-0.65			cell part;integral to membrane;intrinsic to membrane;membrane part		1e-05	5.8e-09	0.0044	2.7e-07	5.4e-05	0.022	Q8NHS1	125875	CLDND2	claudin domain containing 2	Hs.720536	ILMN_2077680	19q13.41	19
-1	2.42	1.96	biological regulation;cellular process;cellular response to stimulus;regulation of biological process;regulation of cellular process;response to stimulus;signal transduction	anion channel activity;anion transmembrane transporter activity;channel activity;chloride channel activity;gated channel activity;ion channel activity;ion transmembrane transporter activity;passive transmembrane transporter activity;substrate-specific channel activity;substrate-specific transmembrane transporter activity;substrate-specific transporter activity;transmembrane transporter activity;t…	cell part;chloride channel complex;cytoplasm;intracellular membrane-bounded organelle;intracellular organelle;intracellular part;ion channel complex;macromolecular complex;membrane part;membrane-bounded organelle;nucleus;organelle;protein complex		6.6e-06	3.5e-07	5.4e-07	8.9e-06	3.5e-05	8.3e-06	O95833	9022	CLIC3	chloride intracellular channel 3	Hs.64746	ILMN_1796423	9q34.3	9
-0.45	-0.94	1.18					0.00056	0.00044	1.1e-06	0.0039	0.0022	1.5e-05	Q6FIC5,Q9Y696	25932	CLIC4	chloride intracellular channel 4	Hs.440544	ILMN_2063586	1p36.11	1
2.59	1.99	1.51	biological regulation;cell differentiation;cellular component biogenesis;cellular component biogenesis at cellular level;cellular component organization or biogenesis;cellular component organization or biogenesis at cellular level;cellular developmental process;cellular macromolecule metabolic process;cellular metabolic process;cellular process;cellular protein metabolic process;chaperone-mediate…	binding;cytoskeletal protein binding;ganglioside binding;glycolipid binding;glycosphingolipid binding;lipid binding;microtubule binding;protein binding;sphingolipid binding;tubulin binding	cell part;cytoplasmic part;early endosome membrane;endosomal part;endosome membrane;Golgi apparatus part;Golgi membrane;Golgi stack;intracellular organelle part;intracellular part;membrane;membrane part;membrane raft;organelle membrane;organelle part;plasma membrane;recycling endosome membrane;trans-Golgi network membrane		1.1e-19	5.4e-08	3e-07	1.8e-06	1.1e-17	4.9e-06	Q96DZ5	25999	CLIP3	CAP-GLY domain containing linker protein 3	Hs.466539	ILMN_1789733	19q13.12	19
-0.48	0.59	1.46					4e-06	0.0023	1.4e-11	0.015	2.2e-05	6.6e-10	Q8N3C7	79745	CLIP4	CAP-GLY domain containing linker protein family, member 4	Hs.122927	ILMN_1759792	2p23.2	2
2.33	2.54	0.74	biological regulation;cell proliferation;cellular macromolecule metabolic process;cellular metabolic process;cellular process;cellular protein metabolic process;macromolecule metabolic process;macromolecule modification;metabolic process;peptidyl-amino acid modification;peptidyl-serine modification;peptidyl-serine phosphorylation;peptidyl-threonine modification;peptidyl-threonine phosphorylation;…	adenyl nucleotide binding;adenyl ribonucleotide binding;ATP binding;binding;catalytic activity;kinase activity;non-membrane spanning protein tyrosine kinase activity;nucleotide binding;phosphotransferase activity, alcohol group as acceptor;protein kinase activity;protein serine/threonine kinase activity;protein serine/threonine/tyrosine kinase activity;protein tyrosine kinase activity;purine nucl…	cell part;cytoplasm;intracellular membrane-bounded organelle;intracellular organelle;intracellular part;membrane-bounded organelle;nucleus;organelle		5.5e-21	1.1e-12	0.00059	1.7e-10	6.9e-19	0.004	P49759	1195	CLK1	CDC-like kinase 1	Hs.433732	ILMN_1679727	2q33	2
0.33	0.89	-0.43					0.00037	8.6e-06	0.0045	0.00014	0.0015	0.022	P49760,Q9BRG8,A8K7I0,B1AVT0,B7Z8N6	1196	CLK2	CDC-like kinase 2	Hs.73986	ILMN_1787109	1q21	1
1.15	1.17	0.65					2.3e-13	2.2e-06	0.00053	4.3e-05	5e-12	0.0036	B3KRI8,P49761,B3KTV2	1198	CLK3	CDC-like kinase 3	Hs.584748	ILMN_2320336	15q24	15
0.96	1.15	0.5					5e-14	3.1e-08	0.00076	1.1e-06	1.3e-12	0.0049	B3KRI8,P49761,B3KTV2	1198	CLK3	CDC-like kinase 3	Hs.584748	ILMN_2394027	15q24	15
1.23	0.75	0.55	biological regulation;cellular macromolecule metabolic process;cellular metabolic process;cellular process;cellular protein metabolic process;macromolecule metabolic process;macromolecule modification;metabolic process;peptidyl-amino acid modification;peptidyl-tyrosine modification;peptidyl-tyrosine phosphorylation;phosphate-containing compound metabolic process;phosphorus metabolic process;phosp…	adenyl nucleotide binding;adenyl ribonucleotide binding;ATP binding;binding;catalytic activity;kinase activity;nucleotide binding;phosphotransferase activity, alcohol group as acceptor;protein kinase activity;protein serine/threonine kinase activity;protein serine/threonine/tyrosine kinase activity;protein tyrosine kinase activity;purine nucleotide binding;purine ribonucleoside triphosphate bindi…	cell part;intracellular membrane-bounded organelle;intracellular organelle;intracellular part;membrane-bounded organelle;nucleus;organelle		9.6e-14	0.0014	0.004	0.01	2.3e-12	0.02	Q9HAZ1	57396	CLK4	CDC-like kinase 4	Hs.406557	ILMN_1695853	5q35	5
-0.3	-0.59	-0.51	macromolecule metabolic process;metabolic process;primary metabolic process;protein metabolic process;proteolysis	adenyl nucleotide binding;adenyl ribonucleotide binding;ATP binding;binding;catalytic activity;endopeptidase activity;hydrolase activity;nucleotide binding;peptidase activity;peptidase activity, acting on L-amino acid peptides;purine nucleotide binding;purine ribonucleoside triphosphate binding;purine ribonucleotide binding;ribonucleotide binding;serine hydrolase activity;serine-type endopeptidas…	cell part;cytoplasmic part;intracellular membrane-bounded organelle;intracellular organelle;intracellular organelle lumen;intracellular organelle part;intracellular part;membrane-bounded organelle;membrane-enclosed lumen;mitochondrial matrix;mitochondrial part;mitochondrion;organelle;organelle lumen;organelle part	Cell cycle - Caulobacter	0.00032	0.00058	0.00037	0.0049	0.0013	0.0026	Q16740	8192	CLPP	caseinolytic mitochondrial matrix peptidase proteolytic subunit	Hs.515092	ILMN_1725705	19p13.3	19
-0.55	-0.67	0.65					1.2e-07	0.00044	5.5e-05	0.0039	8.5e-07	0.0005	P30085,B2R6S5	51727	CMPK1	cytidine monophosphate (UMP-CMP) kinase 1, cytosolic	Hs.731647	ILMN_1738642	1p32	1
-1.15	-0.74	-0.54	chemotaxis;locomotion;response to chemical stimulus;response to external stimulus;response to stimulus;taxis		cell part;extracellular region part;extracellular space;integral to membrane;intrinsic to membrane;membrane part		4.7e-18	9.9e-06	6.9e-05	0.00016	3.1e-16	0.00061	Q8IZR5	146223	CMTM4	CKLF-like MARVEL transmembrane domain containing 4	Hs.643961	ILMN_1815319	16q21-q22.1	16
-0.47	-0.47	0.63	chemotaxis;locomotion;response to chemical stimulus;response to external stimulus;response to stimulus;taxis		cell part;extracellular region part;extracellular space;integral to membrane;intrinsic to membrane;membrane part		7.9e-07	0.0068	4e-05	0.038	4.9e-06	0.00037	Q9NX76	54918	CMTM6	CKLF-like MARVEL transmembrane domain containing 6	Hs.380627,Hs.731820	ILMN_1696494	3p22.3	3
2.45	2.14	2.39					4.8e-22	5.4e-11	1.5e-14	4.7e-09	7.8e-20	1.2e-12	P62633,Q4JGY1	7555	CNBP	CCHC-type zinc finger, nucleic acid binding protein	Hs.518249	ILMN_3250984	3q21	3
-0.3	-0.6	-0.79	establishment of localization;ion transport;transport		cell part;integral to membrane;intrinsic to membrane;membrane;membrane part;plasma membrane		0.00036	0.00055	7.1e-07	0.0047	0.0014	1.1e-05	Q8NE01	26505	CNNM3	cyclin M3	Hs.711617	ILMN_3250893	2p12-p11.2	2
-0.43	-0.98	-0.58	anatomical structure formation involved in morphogenesis;axon cargo transport;axon guidance;biological adhesion;biological regulation;cell adhesion;cell junction assembly;cell junction organization;cell-cell junction assembly;cell-cell junction organization;cellular component assembly;cellular component assembly at cellular level;cellular component assembly involved in morphogenesis;cellular comp…	binding;binding, bridging;protein binding;protein binding, bridging;receptor activity;SH3/SH2 adaptor activity;signaling adaptor activity	axon part;cation channel complex;cell part;cell projection part;integral to membrane;integral to plasma membrane;intrinsic to membrane;intrinsic to plasma membrane;ion channel complex;macromolecular complex;membrane part;paranode region of axon;plasma membrane part;potassium channel complex;protein complex;voltage-gated potassium channel complex	Cell adhesion molecules (CAMs)	0.00014	3.2e-05	0.0015	0.00042	0.0006	0.0087	P78357	8506	CNTNAP1	contactin associated protein 1	Hs.408730	ILMN_1692398	17q21	17
-0.25	-0.55	-0.44					0.0012	0.00068	0.00095	0.0056	0.0043	0.006	Q8N8L9,Q9H9E3,J3KNI1	25839	COG4	component of oligomeric golgi complex 4	Hs.208680	ILMN_1703683	16q22.1	16
0.54	1.13	0.4					5.3e-07	3.2e-07	0.011	8.3e-06	3.3e-06	0.047	P13942,H0YIS1,Q4VXY6	1302	COL11A2	collagen, type XI, alpha 2	Hs.390171	ILMN_2311456	6p21.3	6
0.61	0.78	-1.76	anatomical structure development;anatomical structure formation involved in morphogenesis;anatomical structure morphogenesis;biological regulation;biomineral tissue development;biosynthetic process;blood vessel development;bone trabecula formation;cartilage development;cartilage development involved in endochondral bone morphogenesis;cell activation;cell communication;cell differentiation;cell mi…	binding;cation binding;extracellular matrix structural constituent;growth factor binding;identical protein binding;ion binding;metal ion binding;platelet-derived growth factor binding;protein binding;structural molecule activity	cell part;collagen;collagen type I;cytoplasmic part;endoplasmic reticulum lumen;endoplasmic reticulum part;extracellular matrix part;extracellular region part;extracellular space;fibrillar collagen;intracellular organelle lumen;intracellular organelle part;intracellular part;membrane-enclosed lumen;organelle lumen;organelle part	Amoebiasis;ECM-receptor interaction;Focal adhesion;Protein digestion and absorption	9.5e-05	0.0095	9.6e-09	0.05	0.00042	2.4e-07	P02452	1277	COL1A1	collagen, type I, alpha 1	Hs.172928,Hs.681002	ILMN_1701308	17q21.33	17
0.38	-0.95	1.28	anatomical structure morphogenesis;biological regulation;biosynthetic process;cell morphogenesis;cell part morphogenesis;cell proliferation;cellular biosynthetic process;cellular component morphogenesis;cellular component organization;cellular component organization at cellular level;cellular component organization or biogenesis;cellular component organization or biogenesis at cellular level;cell…	binding;catalytic activity;ceramide binding;ceramide transporter activity;kinase activity;lipid binding;lipid transporter activity;phosphatidylinositol binding;phosphatidylinositol-4-phosphate binding;phospholipid binding;phosphotransferase activity, alcohol group as acceptor;protein kinase activity;sphingolipid binding;sphingolipid transporter activity;substrate-specific transporter activity;tra…	cell part;cytoplasmic part;cytosol;endoplasmic reticulum membrane;endoplasmic reticulum part;Golgi apparatus;intracellular membrane-bounded organelle;intracellular organelle;intracellular organelle part;intracellular part;membrane;membrane part;membrane-bounded organelle;mitochondrion;nucleus;organelle;organelle membrane;organelle part		0.0017	0.00025	1.1e-07	0.0024	0.0061	2.1e-06	Q9Y5P4	10087	COL4A3BP	collagen, type IV, alpha 3 (Goodpasture antigen) binding protein	Hs.270437	ILMN_2292123	5q13.3	5
0.38	-0.67	0.75	anatomical structure morphogenesis;biological regulation;biosynthetic process;cell morphogenesis;cell part morphogenesis;cell proliferation;cellular biosynthetic process;cellular component morphogenesis;cellular component organization;cellular component organization at cellular level;cellular component organization or biogenesis;cellular component organization or biogenesis at cellular level;cell…	binding;catalytic activity;ceramide binding;ceramide transporter activity;kinase activity;lipid binding;lipid transporter activity;phosphatidylinositol binding;phosphatidylinositol-4-phosphate binding;phospholipid binding;phosphotransferase activity, alcohol group as acceptor;protein kinase activity;sphingolipid binding;sphingolipid transporter activity;substrate-specific transporter activity;tra…	cell part;cytoplasmic part;cytosol;endoplasmic reticulum membrane;endoplasmic reticulum part;Golgi apparatus;intracellular membrane-bounded organelle;intracellular organelle;intracellular organelle part;intracellular part;membrane;membrane part;membrane-bounded organelle;mitochondrion;nucleus;organelle;organelle membrane;organelle part		6e-06	6.6e-05	4.8e-07	0.00078	3.2e-05	7.5e-06	Q9Y5P4	10087	COL4A3BP	collagen, type IV, alpha 3 (Goodpasture antigen) binding protein	Hs.270437	ILMN_1680109	5q13.3	5
-1.06	1.19	-1.77	anatomical structure development;anatomical structure morphogenesis;axon guidance;cellular component disassembly;cellular component disassembly at cellular level;cellular component organization;cellular component organization at cellular level;cellular component organization or biogenesis;cellular component organization or biogenesis at cellular level;cellular process;cellular response to acid;ce…	binding;cation binding;extracellular matrix structural constituent;ion binding;metal ion binding;structural molecule activity	cell part;collagen;collagen type V;cytoplasmic part;endoplasmic reticulum lumen;endoplasmic reticulum part;extracellular matrix part;extracellular region part;fibrillar collagen;intracellular organelle lumen;intracellular organelle part;intracellular part;membrane-enclosed lumen;organelle lumen;organelle part	Amoebiasis;ECM-receptor interaction;Focal adhesion;Protein digestion and absorption	1.1e-07	0.00093	1.6e-07	0.0073	8.1e-07	2.9e-06	P05997	1290	COL5A2	collagen, type V, alpha 2	Hs.445827	ILMN_1729117	2q14-q32	2
2.19	2.85	2.2					5.6e-15	9.5e-10	4.8e-09	5.7e-08	1.8e-13	1.3e-07	Q02388,Q59F16	1294	COL7A1	collagen, type VII, alpha 1	Hs.476218	ILMN_1751161	3p21.1	3
-0.69	-0.67	-0.86	cellular macromolecule metabolic process;cellular metabolic process;cellular process;cellular protein metabolic process;cullin deneddylation;interaction with host;interspecies interaction between organisms;macromolecule metabolic process;macromolecule modification;metabolic process;multi-organism process;primary metabolic process;protein deneddylation;protein metabolic process;protein modificatio…		cell part;cytoplasm;intracellular organelle part;intracellular part;macromolecular complex;nuclear part;organelle part;protein complex;signalosome		3.3e-11	7.2e-05	4.9e-08	0.00084	4.4e-10	1e-06	Q7L5N1	10980	COPS6	COP9 signalosome subunit 6	Hs.15591	ILMN_1764431	7q22.1	7
-0.39	-0.55	-1.05					4e-05	0.0026	9.9e-09	0.017	0.00019	2.4e-07	J3KQ34,Q9H9Q2	64708	COPS7B	COP9 signalosome subunit 7B	Hs.335061,Hs.611663	ILMN_1784785	2q37.1	2
-0.41	-0.57	0.49	cellular macromolecule metabolic process;cellular metabolic process;cellular process;cellular protein metabolic process;cullin deneddylation;macromolecule metabolic process;macromolecule modification;metabolic process;primary metabolic process;protein deneddylation;protein metabolic process;protein modification by small protein conjugation or removal;protein modification by small protein removal;…		cell part;cytoplasm;intracellular organelle part;intracellular part;macromolecular complex;nuclear part;organelle part;protein complex;signalosome		5.3e-06	0.0011	0.00068	0.0081	2.9e-05	0.0045	Q99627	10920	COPS8	COP9 signalosome subunit 8	Hs.531713	ILMN_2373779	2q37.3	2
-0.25	-0.47	0.48	cellular macromolecule metabolic process;cellular metabolic process;cellular process;cellular protein metabolic process;cullin deneddylation;macromolecule metabolic process;macromolecule modification;metabolic process;primary metabolic process;protein deneddylation;protein metabolic process;protein modification by small protein conjugation or removal;protein modification by small protein removal;…		cell part;cytoplasm;intracellular organelle part;intracellular part;macromolecular complex;nuclear part;organelle part;protein complex;signalosome		0.0027	0.0064	0.0011	0.036	0.0092	0.0065	Q99627	10920	COPS8	COP9 signalosome subunit 8	Hs.531713	ILMN_2337941	2q37.3	2
-0.68	-0.58	-1.39					4e-09	0.0027	5.2e-11	0.018	3.7e-08	2.2e-09	B4DDX8,P61923,F8VS17,F8VWL5	22818	COPZ1	coatomer protein complex, subunit zeta 1	Hs.505652	ILMN_1728535	12q13.2-q13.3	12
-0.96	-1.15	-1.11	alcohol metabolic process;alditol metabolic process;biosynthetic process;carbohydrate metabolic process;cellular biosynthetic process;cellular carbohydrate metabolic process;cellular ketone metabolic process;cellular lipid metabolic process;cellular metabolic process;cellular process;coenzyme biosynthetic process;coenzyme metabolic process;cofactor biosynthetic process;cofactor metabolic process;…	4-hydroxybenzoate decaprenyltransferase activity;4-hydroxybenzoate nonaprenyltransferase activity;catalytic activity;polyprenyltransferase activity;prenyltransferase activity;transferase activity;transferase activity, transferring alkyl or aryl (other than methyl) groups	cell part;cytoplasmic part;integral to membrane;intracellular organelle part;intracellular part;intrinsic to membrane;membrane;membrane part;mitochondrial inner membrane;mitochondrial membrane;mitochondrial part;organelle inner membrane;organelle membrane;organelle part	Ubiquinone and other terpenoid-quinone biosynthesis	3.2e-12	6.2e-07	3.3e-08	1.5e-05	5.3e-11	7.1e-07	Q96H96	27235	COQ2	coenzyme Q2 4-hydroxybenzoate polyprenyltransferase	Hs.144304,Hs.729069	ILMN_1756572	4q21.23	4
-0.63	-0.83	-1.09	alcohol metabolic process;alditol metabolic process;biosynthetic process;carbohydrate metabolic process;cellular biosynthetic process;cellular carbohydrate metabolic process;cellular ketone metabolic process;cellular metabolic process;cellular process;coenzyme biosynthetic process;coenzyme metabolic process;cofactor biosynthetic process;cofactor metabolic process;glycerol metabolic process;metabo…	2-polyprenyl-6-methoxy-1,4-benzoquinone methyltransferase activity;3-demethylubiquinone-9 3-O-methyltransferase activity;catalytic activity;C-methyltransferase activity;hexaprenyldihydroxybenzoate methyltransferase activity;methyltransferase activity;O-methyltransferase activity;polyprenyldihydroxybenzoate methyltransferase activity;quinone cofactor methyltransferase activity;S-adenosylmethionine…	cell part;cytoplasmic part;intracellular organelle lumen;intracellular organelle part;intracellular part;membrane-enclosed lumen;mitochondrial matrix;mitochondrial part;organelle lumen;organelle part	Ubiquinone and other terpenoid-quinone biosynthesis	1.2e-06	0.00056	8.2e-07	0.0048	7e-06	1.2e-05	Q9NZJ6	51805	COQ3	coenzyme Q3 methyltransferase	Hs.713623	ILMN_1801378	6q16.2	6
-0.42	-0.53	-1.37	biosynthetic process;cellular biosynthetic process;cellular ketone metabolic process;cellular metabolic process;cellular process;coenzyme biosynthetic process;coenzyme metabolic process;cofactor biosynthetic process;cofactor metabolic process;metabolic process;oxidoreduction coenzyme metabolic process;quinone cofactor biosynthetic process;quinone cofactor metabolic process;small molecule metaboli…	catalytic activity;methyltransferase activity;transferase activity;transferase activity, transferring one-carbon groups	cell part;cytoplasmic part;intracellular membrane-bounded organelle;intracellular organelle;intracellular part;membrane-bounded organelle;mitochondrion;organelle	Ubiquinone and other terpenoid-quinone biosynthesis	2.1e-05	0.0046	3.9e-11	0.028	0.0001	1.7e-09	Q5HYK3	84274	COQ5	coenzyme Q5 homolog, methyltransferase (S. cerevisiae)	Hs.17250	ILMN_1770936	12q24.31	12
-0.48	-0.96	-0.52	age-dependent response to oxidative stress;anatomical structure formation involved in morphogenesis;anatomical structure morphogenesis;ATP synthesis coupled electron transport;biosynthetic process;cell differentiation;cell part morphogenesis;cellular biosynthetic process;cellular component morphogenesis;cellular component organization;cellular component organization at cellular level;cellular com…	binding;catalytic activity;cation binding;ion binding;metal ion binding;oxidoreductase activity;transition metal ion binding	cell part;cytoplasmic part;intracellular membrane-bounded organelle;intracellular organelle;intracellular organelle part;intracellular part;membrane;membrane-bounded organelle;mitochondrial inner membrane;mitochondrial membrane;mitochondrial part;nucleus;organelle;organelle inner membrane;organelle membrane;organelle part	Ubiquinone and other terpenoid-quinone biosynthesis	2.6e-06	4.4e-06	0.0012	7.8e-05	1.5e-05	0.007	Q99807	10229	COQ7	coenzyme Q7 homolog, ubiquinone (yeast)	Hs.157113	ILMN_1689070	16p12.3	16
-0.74	-0.84	1.09	actin cytoskeleton organization;actin filament organization;actin filament-based process;anatomical structure homeostasis;biological adhesion;biological regulation;calcium ion transport;cation transport;cell adhesion;cell chemotaxis;cell migration;cell motility;cell projection organization;cell-substrate adhesion;cellular component assembly;cellular component assembly at cellular level;cellular c…	actin binding;actin filament binding;binding;cytoskeletal protein binding;enzyme binding;identical protein binding;kinase binding;phosphatidylinositol 3-kinase binding;protein binding;protein dimerization activity;protein homodimerization activity	actin filament;cell cortex part;cell part;cell projection;cortical actin cytoskeleton;cortical cytoskeleton;cytoplasmic membrane-bounded vesicle;cytoplasmic part;cytoplasmic vesicle;cytoplasmic vesicle membrane;cytoplasmic vesicle part;cytoskeletal part;cytoskeleton;endocytic vesicle;endocytic vesicle membrane;immunological synapse;intracellular membrane-bounded organelle;intracellular non-membra…	ko05152;Phagosome	7e-06	0.006	5.2e-05	0.034	3.7e-05	0.00047	P31146	11151	CORO1A	coronin, actin binding protein, 1A	Hs.415067	ILMN_1713749	16p11.2	16
-0.97	-1.12	-1.13	biosynthetic process;cellular biosynthetic process;cellular component assembly;cellular component assembly at cellular level;cellular component organization;cellular component organization at cellular level;cellular component organization or biogenesis;cellular component organization or biogenesis at cellular level;cellular macromolecular complex assembly;cellular macromolecular complex subunit o…	catalytic activity;cation transmembrane transporter activity;cytochrome-c oxidase activity;heme-copper terminal oxidase activity;hydrogen ion transmembrane transporter activity;inorganic cation transmembrane transporter activity;ion transmembrane transporter activity;monovalent inorganic cation transmembrane transporter activity;oxidoreductase activity;oxidoreductase activity, acting on a heme gr…	cell part;cytoplasmic part;integral to membrane;intracellular organelle part;intracellular part;intrinsic to membrane;membrane part;mitochondrial membrane part;mitochondrial part;mitochondrial respiratory chain;organelle part;respiratory chain	Oxidative phosphorylation;Porphyrin and chlorophyll metabolism;Two-component system	1.9e-13	1.9e-07	3e-09	5.2e-06	4.2e-12	8.4e-08	Q7KZN9	1355	COX15	cytochrome c oxidase assembly homolog 15 (yeast)	Hs.28326	ILMN_2292696	10q24	10
-0.99	-1.02	-0.77	biosynthetic process;cellular biosynthetic process;cellular component assembly;cellular component assembly at cellular level;cellular component organization;cellular component organization at cellular level;cellular component organization or biogenesis;cellular component organization or biogenesis at cellular level;cellular macromolecular complex assembly;cellular macromolecular complex subunit o…	catalytic activity;cation transmembrane transporter activity;cytochrome-c oxidase activity;heme-copper terminal oxidase activity;hydrogen ion transmembrane transporter activity;inorganic cation transmembrane transporter activity;ion transmembrane transporter activity;monovalent inorganic cation transmembrane transporter activity;oxidoreductase activity;oxidoreductase activity, acting on a heme gr…	cell part;cytoplasmic part;integral to membrane;intracellular organelle part;intracellular part;intrinsic to membrane;membrane part;mitochondrial membrane part;mitochondrial part;mitochondrial respiratory chain;organelle part;respiratory chain	Oxidative phosphorylation;Porphyrin and chlorophyll metabolism;Two-component system	1e-14	2.4e-07	1.3e-06	6.5e-06	3e-13	1.8e-05	Q7KZN9	1355	COX15	cytochrome c oxidase assembly homolog 15 (yeast)	Hs.28326	ILMN_1718309	10q24	10
-0.4	-1.24	0.86					8.6e-05	8.5e-08	2.5e-06	2.7e-06	0.00038	3.3e-05	B4DTZ1,O43303	9738	CCP110	centriolar coiled coil protein 110kDa	Hs.279912	ILMN_1773200	16p12.3	16
2.22	0.86	0.96					7.4e-18	0.0041	0.00022	0.025	4.7e-16	0.0016	E7EPM3,Q7Z5Q1,F5H160,F5H659	132864	CPEB2	cytoplasmic polyadenylation element binding protein 2	Hs.656937	ILMN_2375484	4p15.33	4
0.87	0.72	-1.04					3.2e-09	0.0033	3.3e-06	0.021	2.9e-08	4.2e-05	Q5QP71,Q8NE35,B3KXC1	22849	CPEB3	cytoplasmic polyadenylation element binding protein 3	Hs.131683,Hs.701732	ILMN_1755954	10q23.32	10
0.42	0.47	0.65	biological regulation;cellular process;establishment of localization;establishment of localization in cell;exocytosis;hormone secretion;hormone transport;insulin secretion;peptide hormone secretion;peptide secretion;peptide transport;regulation of biological process;regulation of biological quality;regulation of cell communication;regulation of cellular localization;regulation of cellular process…	neurotransmitter transporter activity;transmembrane transporter activity;transporter activity	cell junction;cell part;cytoplasmic part;cytosol;intracellular part;membrane;plasma membrane;synapse		5.4e-06	0.006	2.3e-05	0.034	2.9e-05	0.00023	Q8WVH0	594855	CPLX3	complexin 3	Hs.187694	ILMN_1689515	15q24.1	15
-0.7	-1.09	-0.46	biosynthetic process;cellular biosynthetic process;cellular macromolecule metabolic process;cellular metabolic process;cellular nitrogen compound metabolic process;cellular process;establishment of localization;establishment of localization in cell;establishment of RNA localization;histone mRNA 3'-end processing;histone mRNA metabolic process;intracellular transport;macromolecule metabolic proces…	binding;catalytic activity;hydrolase activity;nucleic acid binding;RNA binding	cell part;intracellular organelle part;intracellular part;macromolecular complex;mRNA cleavage and polyadenylation specificity factor complex;mRNA cleavage factor complex;nuclear part;nucleoplasm part;organelle part;protein complex	mRNA surveillance pathway	3.5e-08	5.5e-06	0.01	9.4e-05	2.7e-07	0.045	Q9P2I0	53981	CPSF2	cleavage and polyadenylation specific factor 2, 100kDa	Hs.657632,Hs.736541	ILMN_2144116	14q31.1	14
-0.3	-0.92	-0.51	biological regulation;cellular macromolecule metabolic process;cellular metabolic process;cellular nitrogen compound metabolic process;cellular process;interaction with host;interspecies interaction between organisms;macromolecule metabolic process;metabolic process;modification by symbiont of host morphology or physiology;modification by virus of host mRNA processing;modification of morphology o…	binding;cation binding;ion binding;metal ion binding;nucleic acid binding;RNA binding;transition metal ion binding;zinc ion binding	cell part;cytoplasmic part;intracellular membrane-bounded organelle;intracellular organelle;intracellular organelle part;intracellular part;macromolecular complex;membrane-bounded organelle;mitochondrion;mRNA cleavage and polyadenylation specificity factor complex;mRNA cleavage factor complex;nuclear part;nucleoplasm part;organelle;organelle part;protein complex	mRNA surveillance pathway	0.0026	2.9e-05	0.0026	0.00039	0.0089	0.014	O95639	10898	CPSF4	cleavage and polyadenylation specific factor 4, 30kDa	Hs.489287	ILMN_2357260	7q22.1	7
1.16	0.93	0.7					8.8e-14	4.8e-05	0.00016	0.0006	2.1e-12	0.0013	Q92523,A5PLL0,Q53FV7	1375	CPT1B	carnitine palmitoyltransferase 1B (muscle)	Hs.439777,Hs.609867	ILMN_1791754	22q13.33	22
-0.72	-0.54	1.2					9.7e-10	0.0047	1.6e-09	0.028	9.8e-09	4.9e-08	P78560,Q53XL1,F5H7C2	8738	CRADD	CASP2 and RIPK1 domain containing adaptor with death domain	Hs.38533,Hs.591016,Hs.719191	ILMN_1690282	12q21.33-q23.1	12
0.9	0.79	0.74					1e-12	5e-05	7.8e-06	0.00061	1.9e-11	8.9e-05	A7MD53,B2RNX8,Q96RY5	57585	CRAMP1L	Crm, cramped-like (Drosophila)	Hs.603676	ILMN_1660551	16p13.3	16
1.75	2.49	1.74	acrosome reaction;biological regulation;biosynthetic process;calcium ion-dependent exocytosis;cell surface receptor linked signaling pathway;cellular biosynthetic process;cellular macromolecule biosynthetic process;cellular macromolecule metabolic process;cellular metabolic process;cellular nitrogen compound metabolic process;cellular process;cellular process involved in reproduction;cellular res…	binding;calcitonin gene-related polypeptide receptor activity;calcitonin receptor activity;catalytic activity;DNA-directed RNA polymerase activity;G-protein coupled receptor activity;molecular transducer activity;nucleotide binding;nucleotidyltransferase activity;receptor activity;RNA polymerase activity;signal transducer activity;signaling receptor activity;transferase activity;transferase activ…	acrosomal vesicle;cell part;cytoplasmic membrane-bounded vesicle;cytoplasmic part;cytoplasmic vesicle;DNA polymerase complex;DNA polymerase III complex;intracellular membrane-bounded organelle;intracellular organelle;intracellular part;macromolecular complex;membrane;membrane-bounded organelle;membrane-bounded vesicle;nucleus;organelle;plasma membrane;protein complex;stored secretory granule;vesi…		3.7e-10	9e-07	1.5e-05	2e-05	4e-09	0.00015	O75575	27297	CRCP	CGRP receptor component	Hs.300684	ILMN_2381537	7q11.21	7
1.42	1.56	1.49					6.1e-13	1e-06	6.5e-08	2.3e-05	1.2e-11	1.3e-06	P16220,Q53X93,Q5U0J5	1385	CREB1	cAMP responsive element binding protein 1	Hs.516646	ILMN_2334243	2q34	2
1.76	1.85	1.57					1.1e-14	1.7e-07	9.6e-08	4.9e-06	3.3e-13	1.8e-06	P16220,Q53X93,Q5U0J5	1385	CREB1	cAMP responsive element binding protein 1	Hs.516646	ILMN_2334242	2q34	2
-0.37	-1.4	-0.84	biological regulation;negative regulation of biological process;negative regulation of cell growth;negative regulation of cellular process;negative regulation of growth;positive regulation of biological process;positive regulation of biosynthetic process;positive regulation of cell communication;positive regulation of cell cycle arrest;positive regulation of cell cycle process;positive regulation…		cell part;cytoplasm;intracellular part		0.00012	2.7e-09	1.7e-06	1.4e-07	0.00052	2.3e-05	Q8IUI8	51379	CRLF3	cytokine receptor-like factor 3	Hs.649372	ILMN_2155228	17q11.2	17
1.68	1.49	0.8	alcohol biosynthetic process;alcohol metabolic process;biological regulation;biosynthetic process;carbohydrate biosynthetic process;carbohydrate homeostasis;carbohydrate metabolic process;cellular biosynthetic process;cellular carbohydrate biosynthetic process;cellular carbohydrate metabolic process;cellular component assembly;cellular component organization;cellular component organization or bio…	cAMP response element binding protein binding;protein binding transcription factor activity;transcription coactivator activity;transcription cofactor activity;transcription factor binding transcription factor activity	cell part;cytoplasm;intracellular membrane-bounded organelle;intracellular organelle;intracellular part;membrane-bounded organelle;nucleus;organelle		2.6e-17	9.2e-08	0.0001	2.9e-06	1.4e-15	0.00086	Q53ET0	200186	CRTC2	CREB regulated transcription coactivator 2	Hs.406392	ILMN_1657771	1q21.3	1
-1.31	-0.54	-0.39	catabolic process;cellular catabolic process;cellular component assembly;cellular component organization;cellular component organization or biogenesis;cellular metabolic process;cellular process;macromolecular complex assembly;macromolecular complex subunit organization;metabolic process;multicellular organismal process;neurological system process;protein complex assembly;protein complex subunit …	binding;catalytic activity;cation binding;coenzyme binding;cofactor binding;ion binding;metal ion binding;mRNA 3'-UTR binding;mRNA binding;NADP binding;NADPH binding;NADPH:quinone reductase activity;nucleic acid binding;nucleotide binding;oxidoreductase activity;oxidoreductase activity, acting on NADH or NADPH;oxidoreductase activity, acting on NADH or NADPH, quinone or similar compound as accept…	cell part;cytoplasmic part;cytosol;Golgi apparatus;intracellular membrane-bounded organelle;intracellular organelle;intracellular part;membrane-bounded organelle;organelle		1.8e-17	0.0035	0.0095	0.022	1e-15	0.042	Q08257	1429	CRYZ	crystallin, zeta (quinone reductase)	Hs.83114	ILMN_1672389	1p31.1	1
-1.17	-0.78	-1.07	cellular metabolic process;cellular process;cofactor metabolic process;metabolic process;quinone cofactor metabolic process	binding;catalytic activity;cation binding;coenzyme binding;cofactor binding;ion binding;metal ion binding;NADP binding;NADPH:quinone reductase activity;nucleotide binding;oxidoreductase activity;oxidoreductase activity, acting on NADH or NADPH;oxidoreductase activity, acting on NADH or NADPH, quinone or similar compound as acceptor;transition metal ion binding;zinc ion binding	cell part;cytoplasmic part;cytosol;intracellular part		1.2e-14	0.00022	6.1e-08	0.0022	3.5e-13	1.2e-06	O95825	9946	CRYZL1	crystallin, zeta (quinone reductase)-like 1	Hs.352671	ILMN_1762115	21q21.3	21
-0.32	-0.71	-0.68	acetyl-CoA catabolic process;acetyl-CoA metabolic process;carbohydrate metabolic process;catabolic process;cellular carbohydrate metabolic process;cellular catabolic process;cellular metabolic process;cellular process;coenzyme catabolic process;coenzyme metabolic process;cofactor catabolic process;cofactor metabolic process;metabolic process;primary metabolic process;small molecule metabolic proc…	catalytic activity;citrate (Si)-synthase activity;transferase activity;transferase activity, transferring acyl groups;transferase activity, transferring acyl groups, acyl groups converted into alkyl on transfer	cell part;cytoplasmic part;intracellular organelle lumen;intracellular organelle part;intracellular part;membrane-enclosed lumen;mitochondrial matrix;mitochondrial part;organelle lumen;organelle part	Citrate cycle (TCA cycle);Glyoxylate and dicarboxylate metabolism	3.6e-06	7.7e-07	4.7e-08	1.8e-05	2e-05	9.7e-07	O75390	1431	CS	citrate synthase	Hs.743252	ILMN_1706057	12q13.2	12
-0.47	-0.66	-0.92	acetyl-CoA catabolic process;acetyl-CoA metabolic process;carbohydrate metabolic process;catabolic process;cellular carbohydrate metabolic process;cellular catabolic process;cellular metabolic process;cellular process;coenzyme catabolic process;coenzyme metabolic process;cofactor catabolic process;cofactor metabolic process;metabolic process;primary metabolic process;small molecule metabolic proc…	catalytic activity;citrate (Si)-synthase activity;transferase activity;transferase activity, transferring acyl groups;transferase activity, transferring acyl groups, acyl groups converted into alkyl on transfer	cell part;cytoplasmic part;intracellular organelle lumen;intracellular organelle part;intracellular part;membrane-enclosed lumen;mitochondrial matrix;mitochondrial part;organelle lumen;organelle part	Citrate cycle (TCA cycle);Glyoxylate and dicarboxylate metabolism	1.7e-06	0.00035	1.1e-07	0.0032	9.9e-06	2e-06	O75390	1431	CS	citrate synthase	Hs.743252	ILMN_2396410	12q13.2	12
-0.24	-0.68	-0.53	acetyl-CoA catabolic process;acetyl-CoA metabolic process;carbohydrate metabolic process;catabolic process;cellular carbohydrate metabolic process;cellular catabolic process;cellular metabolic process;cellular process;coenzyme catabolic process;coenzyme metabolic process;cofactor catabolic process;cofactor metabolic process;metabolic process;primary metabolic process;small molecule metabolic proc…	catalytic activity;citrate (Si)-synthase activity;transferase activity;transferase activity, transferring acyl groups;transferase activity, transferring acyl groups, acyl groups converted into alkyl on transfer	cell part;cytoplasmic part;intracellular organelle lumen;intracellular organelle part;intracellular part;membrane-enclosed lumen;mitochondrial matrix;mitochondrial part;organelle lumen;organelle part	Citrate cycle (TCA cycle);Glyoxylate and dicarboxylate metabolism	0.001	2.1e-05	5.1e-05	0.0003	0.0037	0.00046	O75390	1431	CS	citrate synthase	Hs.743252	ILMN_3307648	12q13.2	12
0.41	0.97	0.87					0.0043	0.0012	0.00053	0.0092	0.014	0.0036	Q86V02,Q9Y600,Q96JQ3	51380	CSAD	cysteine sulfinic acid decarboxylase	Hs.279815	ILMN_2119692	12q13.11-q14.3	12
-1.07	-0.93	-0.95					9.4e-11	0.00049	3.5e-05	0.0042	1.2e-09	0.00033	O75534,G5E9Q2	7812	CSDE1	cold shock domain containing E1, RNA-binding	Hs.69855,Hs.731496	ILMN_1685796	1p22	1
0.47	1.27	0.71	biological regulation;cell surface receptor linked signaling pathway;cellular process;cellular response to chemical stimulus;cellular response to cytokine stimulus;cellular response to organic substance;cellular response to stimulus;cytokine-mediated signaling pathway;regulation of biological process;regulation of cellular process;response to chemical stimulus;response to cytokine stimulus;respon…	binding;cytokine binding;cytokine receptor activity;molecular transducer activity;protein binding;receptor activity;signal transducer activity;signaling receptor activity;transmembrane signaling receptor activity	cell part;extracellular region;integral to membrane;integral to plasma membrane;intrinsic to membrane;intrinsic to plasma membrane;membrane part;plasma membrane part	Cytokine-cytokine receptor interaction;Hematopoietic cell lineage;Jak-STAT signaling pathway;Pathways in cancer	0.00043	1.3e-05	0.0016	0.0002	0.0017	0.0094	P15509	1438	CSF2RA	colony stimulating factor 2 receptor, alpha, low-affinity (granulocyte-macrophage)	Hs.520937	ILMN_2376458	Xp22.32,Yp11.3	X,Y
1.28	0.95	1.3	apoptosis;biological regulation;biosynthetic process;cell death;cellular biosynthetic process;cellular macromolecule biosynthetic process;cellular macromolecule metabolic process;cellular metabolic process;cellular nitrogen compound metabolic process;cellular process;death;macromolecule biosynthetic process;macromolecule metabolic process;metabolic process;negative regulation of catalytic activit…	binding;DNA binding;enzyme binding;nucleic acid binding;nucleic acid binding transcription factor activity;phosphatase binding;protein binding;sequence-specific DNA binding transcription factor activity	cell part;intracellular membrane-bounded organelle;intracellular organelle;intracellular part;membrane-bounded organelle;nucleus;organelle		9.8e-17	5.9e-06	2e-10	0.0001	4.7e-15	7.2e-09	Q9H175	81566	CSRNP2	cysteine-serine-rich nuclear protein 2	Hs.524425	ILMN_2187533	12q13.11-q13.12	12
1.25	0.7	1.22	apoptosis;biological regulation;biosynthetic process;cell death;cellular biosynthetic process;cellular macromolecule biosynthetic process;cellular macromolecule metabolic process;cellular metabolic process;cellular nitrogen compound metabolic process;cellular process;death;macromolecule biosynthetic process;macromolecule metabolic process;metabolic process;negative regulation of catalytic activit…	binding;DNA binding;enzyme binding;nucleic acid binding;nucleic acid binding transcription factor activity;phosphatase binding;protein binding;sequence-specific DNA binding transcription factor activity	cell part;intracellular membrane-bounded organelle;intracellular organelle;intracellular part;membrane-bounded organelle;nucleus;organelle		2.8e-15	0.00099	6.2e-09	0.0076	9.5e-14	1.6e-07	Q9H175	81566	CSRNP2	cysteine-serine-rich nuclear protein 2	Hs.524425	ILMN_3249110	12q13.11-q13.12	12
2.12	1.16	0.74	biological regulation;positive regulation of catalytic activity;positive regulation of GTPase activity;positive regulation of hydrolase activity;positive regulation of molecular function;regulation of ARF GTPase activity;regulation of biological process;regulation of catabolic process;regulation of catalytic activity;regulation of cellular catabolic process;regulation of cellular metabolic proces…	ARF GTPase activator activity;binding;cation binding;enzyme activator activity;enzyme regulator activity;GTPase activator activity;GTPase regulator activity;ion binding;lipid binding;metal ion binding;nucleoside-triphosphatase regulator activity;phospholipid binding;small GTPase regulator activity;transition metal ion binding;zinc ion binding			2.7e-23	2.7e-07	2.1e-05	7.1e-06	6.4e-21	0.00022	Q5VW22	414189	AGAP6	ArfGAP with GTPase domain, ankyrin repeat and PH domain 6	Hs.536158	ILMN_2209578	10q11.23	10
-0.16	-0.84	-0.35	adherens junction organization;aging;anatomical structure development;anatomical structure morphogenesis;apical junction assembly;axon regeneration;axonogenesis;biological adhesion;biological regulation;cell adhesion;cell differentiation;cell junction assembly;cell junction organization;cell part morphogenesis;cell projection morphogenesis;cell projection organization;cell-cell junction assembly;…	structural molecule activity	acrosomal vesicle;actin cytoskeleton;adherens junction;anchoring junction;catenin complex;cell junction;cell part;cell projection;cell-cell adherens junction;cell-cell contact zone;cell-cell junction;cytoplasmic membrane-bounded vesicle;cytoplasmic part;cytoplasmic vesicle;cytoskeleton;cytosol;extrinsic to membrane;extrinsic to plasma membrane;intercalated disc;intracellular membrane-bounded orga…	Adherens junction;Arrhythmogenic right ventricular cardiomyopathy (ARVC);Bacterial invasion of epithelial cells;Endometrial cancer;Leukocyte transendothelial migration;Pathways in cancer;Tight junction	0.0073	2e-08	0.00094	7.6e-07	0.023	0.0059	P35221	1495	CTNNA1	catenin (cadherin-associated protein), alpha 1, 102kDa	Hs.445981	ILMN_2230902	5q31.2	5
-1.08	-0.81	-0.84	amine metabolic process;biosynthetic process;carboxylic acid metabolic process;cellular amine metabolic process;cellular amino acid metabolic process;cellular biosynthetic process;cellular ketone metabolic process;cellular metabolic process;cellular nitrogen compound biosynthetic process;cellular nitrogen compound metabolic process;cellular process;CTP biosynthetic process;CTP metabolic process;'…	adenyl nucleotide binding;adenyl ribonucleotide binding;ATP binding;binding;catalytic activity;CTP synthase activity;ligase activity;ligase activity, forming carbon-nitrogen bonds;nucleotide binding;purine nucleotide binding;purine ribonucleoside triphosphate binding;purine ribonucleotide binding;ribonucleotide binding	cell part;cytoplasmic part;cytosol;intracellular membrane-bounded organelle;intracellular organelle;intracellular part;membrane-bounded organelle;mitochondrion;organelle	Pyrimidine metabolism	2.8e-14	7.2e-05	2.2e-06	0.00084	7.5e-13	2.9e-05	Q9NRF8	56474	CTPS2	CTP synthase 2	Hs.227049	ILMN_2392352	Xp22	X
-0.32	-1.2	-1.16	amine metabolic process;biosynthetic process;carboxylic acid metabolic process;cellular amine metabolic process;cellular amino acid metabolic process;cellular biosynthetic process;cellular ketone metabolic process;cellular metabolic process;cellular nitrogen compound biosynthetic process;cellular nitrogen compound metabolic process;cellular process;CTP biosynthetic process;CTP metabolic process;'…	adenyl nucleotide binding;adenyl ribonucleotide binding;ATP binding;binding;catalytic activity;CTP synthase activity;ligase activity;ligase activity, forming carbon-nitrogen bonds;nucleotide binding;purine nucleotide binding;purine ribonucleoside triphosphate binding;purine ribonucleotide binding;ribonucleotide binding	cell part;cytoplasmic part;cytosol;intracellular membrane-bounded organelle;intracellular organelle;intracellular part;membrane-bounded organelle;mitochondrion;organelle	Pyrimidine metabolism	0.0006	7.1e-08	2.3e-09	2.3e-06	0.0023	6.6e-08	Q9NRF8	56474	CTPS2	CTP synthase 2	Hs.227049	ILMN_2286024	Xp22	X
-1.16	-0.86	-0.75	amine metabolic process;biosynthetic process;carboxylic acid metabolic process;cellular amine metabolic process;cellular amino acid metabolic process;cellular biosynthetic process;cellular ketone metabolic process;cellular metabolic process;cellular nitrogen compound biosynthetic process;cellular nitrogen compound metabolic process;cellular process;CTP biosynthetic process;CTP metabolic process;'…	adenyl nucleotide binding;adenyl ribonucleotide binding;ATP binding;binding;catalytic activity;CTP synthase activity;ligase activity;ligase activity, forming carbon-nitrogen bonds;nucleotide binding;purine nucleotide binding;purine ribonucleoside triphosphate binding;purine ribonucleotide binding;ribonucleotide binding	cell part;cytoplasmic part;cytosol;intracellular membrane-bounded organelle;intracellular organelle;intracellular part;membrane-bounded organelle;mitochondrion;organelle	Pyrimidine metabolism	6.6e-14	0.00012	6.2e-05	0.0013	1.6e-12	0.00055	Q9NRF8	56474	CTPS2	CTP synthase 2	Hs.227049	ILMN_2392356	Xp22	X
-0.63	-0.76	-0.46	adaptive immune response;adaptive immune response based on somatic recombination of immune receptors built from immunoglobulin superfamily domains;aging;biological regulation;cell killing;developmental process;immune effector process;immune response;immune system process;induction of apoptosis;induction of programmed cell death;leukocyte mediated cytotoxicity;leukocyte mediated immunity;lymphocyt…	anion binding;binding;catalytic activity;chloride ion binding;cysteine-type peptidase activity;endopeptidase activity;hydrolase activity;ion binding;peptidase activity;peptidase activity, acting on L-amino acid peptides;serine hydrolase activity;serine-type endopeptidase activity;serine-type peptidase activity	cell part;cytoplasmic part;endoplasmic reticulum;Golgi apparatus;intracellular membrane-bounded organelle;intracellular organelle;intracellular part;lysosome;lytic vacuole;membrane-bounded organelle;organelle;vacuole	Lysosome	3.8e-08	0.00023	0.0055	0.0022	2.9e-07	0.027	P53634	1075	CTSC	cathepsin C	Hs.128065	ILMN_2242463	11q14.2	11
-0.43	1.06	-0.67	antigen processing and presentation;antigen processing and presentation of exogenous antigen;antigen processing and presentation of exogenous peptide antigen;antigen processing and presentation of exogenous peptide antigen via MHC class II;antigen processing and presentation of peptide antigen;antigen processing and presentation of peptide antigen via MHC class II;antigen processing and presentat…	catalytic activity;cysteine-type endopeptidase activity;cysteine-type peptidase activity;endopeptidase activity;hydrolase activity;peptidase activity;peptidase activity, acting on L-amino acid peptides	cell part;cytoplasmic part;intracellular organelle lumen;intracellular organelle part;intracellular part;lysosomal lumen;membrane-enclosed lumen;organelle lumen;organelle part;vacuolar lumen;vacuolar part	Lysosome	0.0037	0.00059	0.0066	0.005	0.012	0.031	Q9UBX1	8722	CTSF	cathepsin F	Hs.11590	ILMN_1804955	11q13	11
-0.31	-0.8	0.91					0.005	0.00065	9.7e-06	0.0054	0.016	0.00011	B2R717,O60911	1515	CTSV	cathepsin V	Hs.610096	ILMN_1748352	9q22.2	9
-1	-0.73	1.11	biological regulation;catabolic process;cell cycle;cellular catabolic process;cellular macromolecule catabolic process;cellular macromolecule metabolic process;cellular metabolic process;cellular nitrogen compound metabolic process;cellular process;cellular protein metabolic process;cellular response to stimulus;cellular response to stress;DNA metabolic process;DNA repair;macromolecule catabolic …		cell part;CUL4 RING ubiquitin ligase complex;Cul4B-RING ubiquitin ligase complex;cullin-RING ubiquitin ligase complex;intracellular membrane-bounded organelle;intracellular organelle;intracellular part;macromolecular complex;membrane;membrane-bounded organelle;nucleus;organelle;plasma membrane;protein complex;ubiquitin ligase complex	Nucleotide excision repair;Ubiquitin mediated proteolysis	1e-13	0.00018	5e-09	0.0018	2.4e-12	1.3e-07	Q13620	8450	CUL4B	cullin 4B	Hs.102914	ILMN_2385161	Xq23	X
-0.42	-0.69	-0.55	metabolic process	catalytic activity			1.6e-05	0.00031	0.00047	0.0029	8e-05	0.0032	Q2TBE0	143884	CWF19L2	CWF19-like 2, cell cycle control (S. pombe)	Hs.212140	ILMN_1668498	11q22.3	11
-0.25	-0.73	0.42	actin cytoskeleton organization;actin cytoskeleton reorganization;actin filament-based process;anatomical structure development;anatomical structure homeostasis;biological adhesion;biological regulation;blood coagulation;cardiac muscle fiber development;cell adhesion;cell chemotaxis;cell development;cell junction organization;cell migration;cell motility;cell-cell adhesion;cell-cell junction orga…	binding;connexin binding;identical protein binding;protein binding	acrosomal vesicle;adherens junction;anchoring junction;apicolateral plasma membrane;basolateral plasma membrane;cell body;cell junction;cell part;cell projection;cell projection part;cell-cell contact zone;cell-cell junction;cytoplasmic membrane-bounded vesicle;cytoplasmic part;cytoplasmic vesicle;extracellular region;extracellular region part;extracellular space;filopodium;growth cone;integral t…	Viral myocarditis	0.0097	0.00041	0.011	0.0037	0.03	0.046	P78310	1525	CXADR	coxsackie virus and adenovirus receptor	Hs.627078	ILMN_1796925	21q21.1	21
-0.67	-0.97	-0.76					1.4e-05	0.0011	0.0018	0.0081	7.1e-05	0.01	B1ATL7	100130613	CXorf64	chromosome X open reading frame 64	Hs.130370	ILMN_3247835	Xq25	X
1.2	0.56	0.68	activation of signaling protein activity involved in unfolded protein response;biological regulation;biosynthetic process;cellular biosynthetic process;cellular component organization;cellular component organization at cellular level;cellular component organization or biogenesis;cellular component organization or biogenesis at cellular level;cellular macromolecule biosynthetic process;cellular ma…	binding;cation binding;DNA binding;ion binding;metal ion binding;nucleic acid binding;sequence-specific DNA binding;transition metal ion binding;unmethylated CpG binding;zinc ion binding	cell part;chromatin remodeling complex;histone methyltransferase complex;intracellular organelle part;intracellular part;macromolecular complex;methyltransferase complex;nuclear body;nuclear matrix;nuclear part;nuclear speck;nucleoplasm part;organelle part;protein complex;Set1C/COMPASS complex		1.2e-17	0.00089	6.9e-06	0.007	7.2e-16	7.9e-05	Q9P0U4	30827	CXXC1	CXXC finger protein 1	Hs.180933	ILMN_1691276	18q12	18
0.87	0.67	-0.63		binding;cation binding;heme binding;ion binding;iron ion binding;metal ion binding;tetrapyrrole binding;transition metal ion binding			9e-11	0.0016	0.00046	0.011	1.1e-09	0.0032	Q6P9G0	124637	CYB5D1	cytochrome b5 domain containing 1	Hs.27475	ILMN_1670925	17p13.1	17
-0.48	-1.14	0.51	anatomical structure development;biological regulation;carbohydrate homeostasis;cell development;cellular developmental process;cellular metabolic process;cellular process;chemical homeostasis;detection of chemical stimulus;detection of oxygen;detection of stimulus;developmental process;establishment of localization;establishment of localization in cell;generation of precursor metabolites and ene…	binding;catalytic activity;cation binding;cytochrome-b5 reductase activity;heme binding;ion binding;iron ion binding;metal ion binding;NAD(P)H oxidase activity;oxidoreductase activity;oxidoreductase activity, acting on NADH or NADPH;oxidoreductase activity, acting on NADH or NADPH, heme protein as acceptor;oxidoreductase activity, acting on NADH or NADPH, oxygen as acceptor;tetrapyrrole binding;t…	cell part;cytoplasmic part;endoplasmic reticulum;intracellular membrane-bounded organelle;intracellular organelle;intracellular part;membrane-bounded organelle;organelle;perinuclear region of cytoplasm		1.2e-05	9.9e-07	0.003	2.2e-05	6e-05	0.016	Q7L1T6	51167	CYB5R4	cytochrome b5 reductase 4	Hs.5741	ILMN_1688158	6pter-q22.33	6
-0.71	-1.13	-0.72		catalytic activity;cytochrome-b5 reductase activity;oxidoreductase activity;oxidoreductase activity, acting on NADH or NADPH;oxidoreductase activity, acting on NADH or NADPH, heme protein as acceptor			4.2e-08	4.9e-06	0.00018	8.5e-05	3.2e-07	0.0014	Q6IPT4	606495	CYB5RL	cytochrome b5 reductase-like	Hs.591426	ILMN_1676833	1p32.3	1
1.44	1.19	3.64					2.6e-10	0.0013	6.2e-15	0.0097	2.9e-09	5.2e-13	A0N0X8,P04798	1543	CYP1A1	cytochrome P450, family 1, subfamily A, polypeptide 1	Hs.72912	ILMN_1807291	15q24.1	15
-1.22	-0.95	1.41					4e-15	1.7e-05	1.6e-10	0.00024	1.3e-13	5.9e-09	Q16678,Q53TK1	1545	CYP1B1	cytochrome P450, family 1, subfamily B, polypeptide 1	Hs.154654	ILMN_1693338	2p22.2	2
-0.65	0.95	2.72	anatomical structure morphogenesis;appendage morphogenesis;biological regulation;bone morphogenesis;carboxylic acid metabolic process;catabolic process;cell communication;cell cycle phase;cell cycle process;cell fate determination;cellular catabolic process;cellular developmental process;cellular hormone metabolic process;cellular ketone metabolic process;cellular lipid metabolic process;cellular…	binding;carboxylic acid binding;catalytic activity;cation binding;electron carrier activity;heme binding;ion binding;iron ion binding;isoprenoid binding;lipid binding;metal ion binding;monocarboxylic acid binding;monooxygenase activity;oxidoreductase activity;oxidoreductase activity, acting on paired donors, with incorporation or reduction of molecular oxygen;retinoic acid 4-hydroxylase activity;…	cell part;cytoplasmic part;endoplasmic reticulum membrane;endoplasmic reticulum part;intracellular organelle part;intracellular part;membrane;membrane part;organelle membrane;organelle part	Retinol metabolism	3.4e-06	0.00042	1.8e-15	0.0037	1.9e-05	1.7e-13	Q9NR63	56603	CYP26B1	cytochrome P450, family 26, subfamily B, polypeptide 1	Hs.91546	ILMN_1812297	2p13.2	2
-1.84	-1.08	1.94	carboxylic acid metabolic process;cellular ketone metabolic process;cellular lipid metabolic process;cellular metabolic process;cellular process;fatty acid metabolic process;fatty acid omega-oxidation;fatty acid oxidation;lipid metabolic process;lipid modification;lipid oxidation;metabolic process;monocarboxylic acid metabolic process;multicellular organismal process;neurological system process;o…	binding;catalytic activity;cation binding;electron carrier activity;heme binding;ion binding;iron ion binding;metal ion binding;monooxygenase activity;oxidoreductase activity;oxidoreductase activity, acting on paired donors, with incorporation or reduction of molecular oxygen;tetrapyrrole binding;transition metal ion binding	cell part;cytoplasmic part;endoplasmic reticulum membrane;endoplasmic reticulum part;integral to membrane;intracellular organelle part;intracellular part;intrinsic to membrane;membrane;membrane part;organelle membrane;organelle part		1.9e-14	0.001	4.2e-09	0.008	5.2e-13	1.1e-07	Q6ZWL3	285440	CYP4V2	cytochrome P450, family 4, subfamily V, polypeptide 2	Hs.587231	ILMN_2054607	4q35.2	4
-0.32	-0.68	0.52	activation of caspase activity;autophagy;biological regulation;catabolic process;cell communication;cellular catabolic process;cellular metabolic process;cellular process;cellular response to amino acid starvation;cellular response to external stimulus;cellular response to extracellular stimulus;cellular response to nutrient levels;cellular response to starvation;cellular response to stimulus;cel…				9.4e-05	5e-05	0.00013	0.00062	0.00041	0.001	P51397	1611	DAP	death-associated protein	Hs.75189	ILMN_2112493	5p15.2	5
1.64	1.13	0.96	apoptosis;biological regulation;biosynthetic process;cell death;cell differentiation;cellular biosynthetic process;cellular component organization;cellular component organization at cellular level;cellular component organization or biogenesis;cellular component organization or biogenesis at cellular level;cellular developmental process;cellular macromolecule biosynthetic process;cellular macromol…	adenyl nucleotide binding;adenyl ribonucleotide binding;ATP binding;binding;catalytic activity;identical protein binding;kinase activity;nucleotide binding;phosphotransferase activity, alcohol group as acceptor;protein binding;protein dimerization activity;protein homodimerization activity;protein kinase activity;protein serine/threonine kinase activity;purine nucleotide binding;purine ribonucleo…	cell part;chromosomal part;chromosome, centromeric region;cytoplasm;cytoplasmic part;cytoskeletal part;intracellular membrane-bounded organelle;intracellular organelle;intracellular organelle part;intracellular part;membrane-bounded organelle;microtubule organizing center;nuclear body;nuclear part;nucleoplasm part;nucleus;organelle;organelle part;PML body	Bladder cancer;Pathways in cancer	1.4e-16	2e-05	1.5e-05	0.00028	6.5e-15	0.00016	O43293	1613	DAPK3	death-associated protein kinase 3	Hs.631844	ILMN_1792710	19p13.3	19
1.19	1.8	1.43	biological regulation;cellular process;cellular response to stimulus;regulation of biological process;regulation of cellular process;response to stimulus;signal transduction	binding;catalytic activity;hydrolase activity;hydrolase activity, acting on ester bonds;lipid binding;phosphatase activity;phosphatidylinositol binding;phosphatidylinositol-3,4,5-trisphosphate binding;phosphatidylinositol-3,4-bisphosphate binding;phospholipid binding;phosphoprotein phosphatase activity;phosphoric ester hydrolase activity;protein tyrosine phosphatase activity	cell part;cytoplasmic part;cytosol;intracellular part;membrane;plasma membrane	B cell receptor signaling pathway	1.5e-09	8.2e-07	1.9e-06	1.9e-05	1.4e-08	2.5e-05	Q9UN19	27071	DAPP1	dual adaptor of phosphotyrosine and 3-phosphoinositides	Hs.436271,Hs.708484	ILMN_2097410	4q25-q27	4
0.24	-0.78	-0.41	cell differentiation;cellular developmental process;cellular process;developmental process;gamete generation;male gamete generation;multicellular organismal development;multicellular organismal process;multicellular organismal reproductive process;reproductive process;spermatogenesis	binding;nucleic acid binding;nucleotide binding;RNA binding	cell part;cytoplasm;intracellular membrane-bounded organelle;intracellular organelle;intracellular part;membrane-bounded organelle;nucleus;organelle	mRNA surveillance pathway	0.00015	1.2e-07	0.00014	3.5e-06	0.00063	0.0011	Q96EP5	26528	DAZAP1	DAZ associated protein 1	Hs.222510	ILMN_1746257	19p13.3	19
-0.71	-0.72	1.32	biological adhesion;biological regulation;cell adhesion;cellular process;cellular response to stimulus;intracellular receptor mediated signaling pathway;negative regulation of biological process;negative regulation of cell growth;negative regulation of cellular process;negative regulation of growth;regulation of biological process;regulation of cell growth;regulation of cellular component organiz…		cell part;cell surface;integral to membrane;integral to plasma membrane;intrinsic to membrane;intrinsic to plasma membrane;membrane part;plasma membrane part		4.2e-08	0.0017	7.1e-09	0.012	3.2e-07	1.8e-07	Q96PD2	131566	DCBLD2	discoidin, CUB and LCCL domain containing 2	Hs.203691	ILMN_1735499	3q12.1,3	3
-0.34	-0.75	-0.98	carboxylic acid catabolic process;carboxylic acid metabolic process;catabolic process;cellular catabolic process;cellular ketone metabolic process;cellular lipid catabolic process;cellular lipid metabolic process;cellular metabolic process;cellular process;fatty acid beta-oxidation;fatty acid catabolic process;fatty acid metabolic process;fatty acid oxidation;lipid catabolic process;lipid metabol…	catalytic activity;dodecenoyl-CoA delta-isomerase activity;intramolecular oxidoreductase activity;intramolecular oxidoreductase activity, transposing C=C bonds;isomerase activity	cell part;cytoplasmic part;intracellular organelle lumen;intracellular organelle part;intracellular part;membrane;membrane-enclosed lumen;mitochondrial inner membrane;mitochondrial matrix;mitochondrial membrane;mitochondrial part;organelle inner membrane;organelle lumen;organelle membrane;organelle part	Fatty acid metabolism	0.0048	0.0029	1.4e-05	0.019	0.016	0.00015	P42126	1632	ECI1	enoyl-CoA delta isomerase 1	Hs.403436	ILMN_2049303	16p13.3	16
-0.73	-1.68	-0.63					2.1e-06	2.6e-07	0.0071	7e-06	1.2e-05	0.033	F5CTF3,P27707	1633	DCK	deoxycytidine kinase	Hs.709	ILMN_1651433	4q13.3-q21.1	4
-0.52	-0.84	-0.81	anatomical structure homeostasis;biological regulation;cell cycle checkpoint;cellular component organization;cellular component organization at cellular level;cellular component organization or biogenesis;cellular component organization or biogenesis at cellular level;cellular macromolecule metabolic process;cellular metabolic process;cellular nitrogen compound metabolic process;cellular process;…	5'-3' exonuclease activity;catalytic activity;exonuclease activity;hydrolase activity;hydrolase activity, acting on ester bonds;nuclease activity	cell part;centrosome;chromosomal part;chromosome, telomeric region;cytoplasm;cytoplasmic part;cytoskeletal part;intracellular membrane-bounded organelle;intracellular non-membrane-bounded organelle;intracellular organelle;intracellular organelle part;intracellular part;membrane-bounded organelle;microtubule organizing center;non-membrane-bounded organelle;nucleus;organelle;organelle part		0.0001	0.0017	0.00031	0.012	0.00044	0.0023	Q9H816	64858	DCLRE1B	DNA cross-link repair 1B	Hs.591412	ILMN_1655382	1p13.2	1
0.94	1.52	1.03					1.7e-08	1.7e-06	4.1e-05	3.5e-05	1.4e-07	0.00038	Q96SD1,B3KMX5	64421	DCLRE1C	DNA cross-link repair 1C	Hs.655932,Hs.656065	ILMN_2321931	10p13	10
-0.67	-1.29	-1.24	biological regulation;catabolic process;cellular catabolic process;cellular macromolecule catabolic process;cellular macromolecule metabolic process;cellular metabolic process;cellular nitrogen compound metabolic process;cellular process;deadenylation-dependent decapping of nuclear-transcribed mRNA;exonucleolytic nuclear-transcribed mRNA catabolic process involved in deadenylation-dependent decay…	binding;catalytic activity;hydrolase activity;hydrolase activity, acting on acid anhydrides;hydrolase activity, acting on acid anhydrides, in phosphorus-containing anhydrides;m7G(5')pppN diphosphatase activity;nucleic acid binding;pyrophosphatase activity;RNA 7-methylguanosine cap binding;RNA binding;RNA cap binding	cell part;cytoplasmic part;cytosol;intracellular membrane-bounded organelle;intracellular organelle;intracellular part;membrane-bounded organelle;mitochondrion;nucleus;organelle	RNA degradation	2.2e-10	1e-09	2.5e-11	6e-08	2.5e-09	1.1e-09	Q96C86	28960	DCPS	decapping enzyme, scavenger	Hs.504249	ILMN_1740737	11q24.2	11
-0.44	-0.7	-0.51	biosynthetic process;cellular aromatic compound metabolic process;cellular biosynthetic process;cellular metabolic process;cellular nitrogen compound biosynthetic process;cellular nitrogen compound metabolic process;cellular process;heterocycle biosynthetic process;heterocycle metabolic process;metabolic process;nitrogen compound metabolic process;nucleobase metabolic process;nucleobase-containin…	binding;catalytic activity;cation binding;dCMP deaminase activity;deaminase activity;hydrolase activity;hydrolase activity, acting on carbon-nitrogen (but not peptide) bonds;hydrolase activity, acting on carbon-nitrogen (but not peptide) bonds, in cyclic amidines;ion binding;metal ion binding;transition metal ion binding;zinc ion binding	cell part;cytoplasmic part;cytosol;intracellular part	Pyrimidine metabolism	0.00014	0.0021	0.006	0.014	0.00059	0.029	P32321	1635	DCTD	dCMP deaminase	Hs.183850	ILMN_2415011	4q35.1	4
-0.3	-0.46	-0.43	antigen processing and presentation;antigen processing and presentation of exogenous antigen;antigen processing and presentation of exogenous peptide antigen;antigen processing and presentation of exogenous peptide antigen via MHC class II;antigen processing and presentation of peptide antigen;antigen processing and presentation of peptide antigen via MHC class II;antigen processing and presentat…	catalytic activity;hydrolase activity;hydrolase activity, acting on acid anhydrides;hydrolase activity, acting on acid anhydrides, in phosphorus-containing anhydrides;motor activity;nucleoside-triphosphatase activity;pyrophosphatase activity	cell part;cell projection part;centrosome;chromosomal part;cytoplasmic part;cytoskeletal part;cytosol;dynactin complex;dynein complex;growth cone;intracellular non-membrane-bounded organelle;intracellular organelle;intracellular organelle part;intracellular part;kinetochore;macromolecular complex;membrane;microtubule;microtubule associated complex;microtubule organizing center;non-membrane-bounde…	Huntington's disease;Vasopressin-regulated water reabsorption	6.3e-06	0.00036	8.1e-05	0.0033	3.4e-05	0.0007	Q13561	10540	DCTN2	dynactin 2 (p50)	Hs.289123	ILMN_1662232	12q13.3	12
0.44	-0.86	-0.43					3.8e-05	7.1e-05	0.0097	0.00083	0.00018	0.043	Q6PH85	55208	DCUN1D2	DCN1, defective in cullin neddylation 1, domain containing 2	Hs.682987	ILMN_1692706	13q34	13
-0.39	-0.66	1.27	biological regulation;positive regulation of catalytic activity;positive regulation of GTPase activity;positive regulation of hydrolase activity;positive regulation of molecular function;regulation of ARF GTPase activity;regulation of biological process;regulation of catabolic process;regulation of catalytic activity;regulation of cellular catabolic process;regulation of cellular metabolic proces…	ARF GTPase activator activity;binding;cation binding;enzyme activator activity;enzyme regulator activity;GTPase activator activity;GTPase regulator activity;ion binding;lipid binding;metal ion binding;nucleoside-triphosphatase regulator activity;phospholipid binding;small GTPase regulator activity;transition metal ion binding;zinc ion binding	cell part;cytoplasmic part;Golgi apparatus part;Golgi cisterna membrane;Golgi membrane;intracellular organelle part;intracellular part;membrane;organelle membrane;organelle part;plasma membrane	Endocytosis;Fc gamma R-mediated phagocytosis	4.1e-05	0.00048	1.5e-10	0.0042	0.00019	5.9e-09	O43150	8853	ASAP2	ArfGAP with SH3 domain, ankyrin repeat and PH domain 2	Hs.555902	ILMN_1757237	2p25,2p24	2
-0.63	-0.88	-0.79					7.4e-08	5.6e-05	1.8e-05	0.00068	5.4e-07	0.00018	O94830,B3KPM6,B3KXB5	23259	DDHD2	DDHD domain containing 2	Hs.434966	ILMN_2179063	8p11.23	8
-0.59	-1.22	-1.35					3.2e-08	3.1e-08	3.5e-11	1.1e-06	2.5e-07	1.5e-09	O94830,B3KPM6,B3KXB5	23259	DDHD2	DDHD domain containing 2	Hs.434966	ILMN_1705871	8p11.23	8
3.92	3.09	1.58					6.3e-20	1.9e-08	8e-05	7.6e-07	6.3e-18	0.00069	P35638,Q53YD1	1649	DDIT3	DNA-damage-inducible transcript 3	Hs.505777	ILMN_1676984	12q13.1-q13.2	12
0.86	1.43	-1.48	anatomical structure development;biological regulation;brain development;cell differentiation;cell migration;cell motility;cell proliferation;cell surface receptor linked signaling pathway;cellular component disassembly;cellular component movement;cellular component organization;cellular component organization or biogenesis;cellular developmental process;cellular metabolic process;cellular proces…		cell part;cytoplasm;cytoplasmic part;cytosol;intracellular membrane-bounded organelle;intracellular organelle;intracellular part;membrane-bounded organelle;mitochondrion;organelle	mTOR signaling pathway	0.00011	0.0012	9e-05	0.0088	0.00046	0.00076	Q9NX09	54541	DDIT4	DNA-damage-inducible transcript 4	Hs.744875	ILMN_1661599	10q22.1	10
1.1	0.85	-1.42			cell part;cell projection;cell projection membrane;cell projection part;cytoplasm;cytoplasmic part;dendritic spine membrane;endoplasmic reticulum membrane;endoplasmic reticulum part;intracellular membrane-bounded organelle;intracellular organelle;intracellular organelle part;intracellular part;leading edge membrane;membrane;membrane part;membrane-bounded organelle;neuron projection membrane;nucle…		6.7e-13	0.00023	8.2e-10	0.0023	1.3e-11	2.6e-08	O94850	23109	DDN	dendrin	Hs.591044	ILMN_1673450	12q13.12	12
-0.41	-0.63	-0.32	biosynthetic process;carbohydrate metabolic process;cell activation;cellular biosynthetic process;cellular carbohydrate metabolic process;cellular macromolecule biosynthetic process;cellular macromolecule metabolic process;cellular metabolic process;cellular process;cellular protein metabolic process;cotranslational protein targeting to membrane;defense response;establishment of localization;esta…	catalytic activity;dolichyl-diphosphooligosaccharide-protein glycotransferase activity;oligosaccharyl transferase activity;transferase activity;transferase activity, transferring glycosyl groups;transferase activity, transferring hexosyl groups	cell part;cytoplasmic part;endoplasmic reticulum part;integral to membrane;intracellular organelle part;intracellular part;intrinsic to membrane;macromolecular complex;membrane part;oligosaccharyltransferase complex;organelle part;protein complex	N-Glycan biosynthesis;Protein processing in endoplasmic reticulum;Various types of N-glycan biosynthesis	8.4e-07	8.1e-05	0.0085	0.00093	5.1e-06	0.039	P39656	1650	DDOST	dolichyl-diphosphooligosaccharide--protein glycosyltransferase subunit (non-catalytic)	Hs.523145	ILMN_1734231	1p36.1	1
-0.3	-0.73	-0.62					6.1e-05	4.7e-06	2.7e-06	8.3e-05	0.00028	3.5e-05	A3RJH1,Q92499	1653	DDX1	DEAD (Asp-Glu-Ala-Asp) box helicase 1	Hs.440599	ILMN_2182750	2p24	2
0.81	-0.78	-0.73					3.4e-08	0.0021	0.00071	0.014	2.6e-07	0.0046	Q96FC9,Q2NKM7	1663	DDX11	DEAD/H (Asp-Glu-Ala-Asp/His) box helicase 11	Hs.443960	ILMN_2345908	12p11	12
0.54	0.46	0.57	localization;macromolecule localization;protein localization	adenyl nucleotide binding;adenyl ribonucleotide binding;ATP binding;ATPase activity;ATPase activity, coupled;ATP-dependent helicase activity;binding;catalytic activity;helicase activity;hydrolase activity;hydrolase activity, acting on acid anhydrides;hydrolase activity, acting on acid anhydrides, in phosphorus-containing anhydrides;nucleic acid binding;nucleoside-triphosphatase activity;nucleotid…	Cajal body;cell part;cytoplasm;intracellular membrane-bounded organelle;intracellular organelle;intracellular organelle part;intracellular part;membrane-bounded organelle;nuclear body;nuclear part;nuclear speck;nucleoplasm part;nucleus;organelle;organelle part	Spliceosome	1.9e-11	0.0003	6.8e-07	0.0028	2.7e-10	1e-05	Q86XP3	11325	DDX42	DEAD (Asp-Glu-Ala-Asp) box helicase 42	Hs.702010	ILMN_1695983	17q23.3	17
-0.91	-1.36	-0.79	cellular macromolecule metabolic process;cellular metabolic process;cellular nitrogen compound metabolic process;cellular process;macromolecule metabolic process;metabolic process;mRNA metabolic process;mRNA processing;nitrogen compound metabolic process;nucleic acid metabolic process;nucleobase-containing compound metabolic process;primary metabolic process;RNA metabolic process;RNA processing;R…	adenyl nucleotide binding;adenyl ribonucleotide binding;ATP binding;ATPase activity;ATPase activity, coupled;ATP-dependent helicase activity;binding;catalytic activity;helicase activity;hydrolase activity;hydrolase activity, acting on acid anhydrides;hydrolase activity, acting on acid anhydrides, in phosphorus-containing anhydrides;nucleic acid binding;nucleoside-triphosphatase activity;nucleotid…	Cajal body;cell part;intracellular non-membrane-bounded organelle;intracellular organelle;intracellular organelle part;intracellular part;non-membrane-bounded organelle;nuclear body;nuclear part;nuclear speck;nucleolus;nucleoplasm part;organelle;organelle part	Spliceosome	9.5e-12	2.1e-08	1.3e-05	8.3e-07	1.4e-10	0.00014	Q7L014	9879	DDX46	DEAD (Asp-Glu-Ala-Asp) box polypeptide 46	Hs.406549	ILMN_1727001	5q31.1	5
0.42	0.39	0.54	biological regulation;biosynthetic process;cell growth;cellular biosynthetic process;cellular macromolecule biosynthetic process;cellular macromolecule metabolic process;cellular metabolic process;cellular nitrogen compound metabolic process;cellular process;cellular response to stimulus;chordate embryonic development;circadian rhythm;developmental process;embryo development;embryo development en…	adenyl nucleotide binding;adenyl ribonucleotide binding;androgen receptor binding;ATP binding;ATPase activity;ATPase activity, coupled;ATP-dependent helicase activity;ATP-dependent RNA helicase activity;binding;catalytic activity;estrogen receptor binding;helicase activity;hormone receptor binding;hydrolase activity;hydrolase activity, acting on acid anhydrides;hydrolase activity, acting on acid …	catalytic step 2 spliceosome;cell part;intracellular non-membrane-bounded organelle;intracellular organelle;intracellular organelle part;intracellular part;macromolecular complex;non-membrane-bounded organelle;nuclear part;nucleolus;organelle;organelle part;ribonucleoprotein complex;spliceosomal complex	Spliceosome	4.5e-08	0.0036	8.7e-06	0.022	3.4e-07	9.7e-05	P17844	1655	DDX5	DEAD (Asp-Glu-Ala-Asp) box helicase 5	Hs.279806	ILMN_1805344	17q21	17
1.89	2.07	1.72	cellular macromolecule metabolic process;cellular metabolic process;cellular nitrogen compound metabolic process;cellular process;macromolecule metabolic process;metabolic process;ncRNA metabolic process;ncRNA processing;nitrogen compound metabolic process;nucleic acid metabolic process;nucleobase-containing compound metabolic process;primary metabolic process;RNA metabolic process;RNA processing…	adenyl nucleotide binding;adenyl ribonucleotide binding;ATP binding;ATPase activity;ATPase activity, coupled;ATP-dependent helicase activity;binding;catalytic activity;helicase activity;hydrolase activity;hydrolase activity, acting on acid anhydrides;hydrolase activity, acting on acid anhydrides, in phosphorus-containing anhydrides;nucleic acid binding;nucleoside-triphosphatase activity;nucleotid…	cell part;intracellular non-membrane-bounded organelle;intracellular organelle;intracellular organelle part;intracellular part;non-membrane-bounded organelle;nuclear part;nucleolus;organelle;organelle part		1.2e-12	1.7e-06	1.7e-06	3.5e-05	2.2e-11	2.3e-05	Q8N8A6	317781	DDX51	DEAD (Asp-Glu-Ala-Asp) box polypeptide 51	Hs.445168	ILMN_2215382	12q24.33	12
0.41	1.15	0.6	biological regulation;defense response;detection of biotic stimulus;detection of external stimulus;detection of stimulus;detection of symbiont;detection of virus;immune response;immune system process;innate immune response;interaction with host;interspecies interaction between organisms;multi-organism process;negative regulation of biological process;negative regulation of cytokine production;neg…	adenyl nucleotide binding;adenyl ribonucleotide binding;ATP binding;ATPase activity;ATPase activity, coupled;ATP-dependent helicase activity;binding;catalytic activity;cation binding;DNA binding;double-stranded DNA binding;double-stranded RNA binding;helicase activity;hydrolase activity;hydrolase activity, acting on acid anhydrides;hydrolase activity, acting on acid anhydrides, in phosphorus-cont…	actin cytoskeleton;cell junction;cell part;cell projection membrane;cell projection part;cell-cell junction;cytoplasmic part;cytoskeleton;cytosol;intracellular non-membrane-bounded organelle;intracellular organelle;intracellular part;leading edge membrane;membrane part;non-membrane-bounded organelle;occluding junction;organelle;plasma membrane part;ruffle membrane;tight junction	Cytosolic DNA-sensing pathway;Hepatitis C;Measles;RIG-I-like receptor signaling pathway	0.0012	2.7e-05	0.0043	0.00036	0.0044	0.022	O95786	23586	DDX58	DEAD (Asp-Glu-Ala-Asp) box polypeptide 58	Hs.190622	ILMN_1797001	9p12	9
1.27	1.68	0.41	apoptotic nuclear change;biological regulation;biosynthetic process;catabolic process;cellular biosynthetic process;cellular catabolic process;cellular component disassembly;cellular component disassembly at cellular level;cellular component disassembly involved in apoptosis;cellular component organization;cellular component organization at cellular level;cellular component organization or biogen…	binding;DNA binding;nucleic acid binding;protein binding;protein complex scaffold;receptor signaling complex scaffold activity;structural molecule activity	cell part;intracellular non-membrane-bounded organelle;intracellular organelle;intracellular organelle part;intracellular part;non-membrane-bounded organelle;nuclear part;nucleolus;organelle;organelle part		5e-18	1.8e-12	0.0033	2.4e-10	3.2e-16	0.017	Q8WXF8	162989	DEDD2	death effector domain containing 2	Hs.515432,Hs.741580	ILMN_1768031	19q13.2	19
1.74	2.28	1.91		3'-5' exonuclease activity;3'-5'-exodeoxyribonuclease activity;4 iron, 4 sulfur cluster binding;5'-3' exodeoxyribonuclease activity;5'-3' exonuclease activity;binding;catalytic activity;cation binding;deoxyribonuclease activity;DNA binding;exodeoxyribonuclease activity;exodeoxyribonuclease activity, producing 5'-phosphomonoesters;exonuclease activity;exonuclease activity, active with either ribo-…	cell part;cytoplasmic part;cytosol;intracellular membrane-bounded organelle;intracellular organelle;intracellular part;membrane-bounded organelle;nucleus;organelle		2.5e-13	1.8e-08	1.4e-08	7.3e-07	5.4e-12	3.3e-07	Q9H790	64789	EXO5	exonuclease 5	Hs.59584	ILMN_2117569	1p34.2	1
-0.27	-0.84	0.7		3'-5' exonuclease activity;3'-5'-exodeoxyribonuclease activity;4 iron, 4 sulfur cluster binding;5'-3' exodeoxyribonuclease activity;5'-3' exonuclease activity;binding;catalytic activity;cation binding;deoxyribonuclease activity;DNA binding;exodeoxyribonuclease activity;exodeoxyribonuclease activity, producing 5'-phosphomonoesters;exonuclease activity;exonuclease activity, active with either ribo-…	cell part;cytoplasmic part;cytosol;intracellular membrane-bounded organelle;intracellular organelle;intracellular part;membrane-bounded organelle;nucleus;organelle		0.0018	1.4e-05	1.3e-05	0.00022	0.0064	0.00014	Q9H790	64789	EXO5	exonuclease 5	Hs.59584	ILMN_1783996	1p34.2	1
1.18	1.87	1.31		binding;nucleic acid binding;RNA binding;translation factor activity, nucleic acid binding;translation initiation factor activity			2.2e-08	3.1e-06	3.8e-05	5.9e-05	1.8e-07	0.00036	O43583	8562	DENR	density-regulated protein	Hs.22393	ILMN_2168952	12q24.31	12
-0.5	-2.59	1.05	biological regulation;biosynthetic process;cellular biosynthetic process;cellular macromolecule biosynthetic process;cellular macromolecule metabolic process;cellular metabolic process;cellular nitrogen compound metabolic process;cellular process;cellular response to stimulus;intracellular signal transduction;macromolecule biosynthetic process;macromolecule metabolic process;metabolic process;neg…	enzyme activator activity;enzyme regulator activity;GTPase activator activity;GTPase regulator activity;nucleoside-triphosphatase regulator activity	cell part;intracellular organelle part;intracellular part;macromolecular complex;nuclear part;nucleoplasm part;organelle part;protein complex;transcriptional repressor complex		0.0021	6.6e-10	0.00022	4.1e-08	0.0072	0.0017	Q5TB30	55635	DEPDC1	DEP domain containing 1	Hs.445098	ILMN_1802819	1p31.2	1
0.87	1.11	0.6					5e-08	0.00013	0.0081	0.0014	3.7e-07	0.037	B9EGE6,Q9P202	25861	DFNB31	deafness, autosomal recessive 31	Hs.93836	ILMN_1717434	9q32	9
0.73	-0.57	-1.19	anatomical structure development;cellular macromolecule metabolic process;cellular metabolic process;cellular nitrogen compound metabolic process;cellular process;developmental process;macromolecule metabolic process;metabolic process;mRNA metabolic process;mRNA processing;nervous system development;nitrogen compound metabolic process;nuclear mRNA splicing, via spliceosome;nucleic acid metabolic …		catalytic step 2 spliceosome;cell part;intracellular organelle part;intracellular part;macromolecular complex;nuclear part;organelle part;ribonucleoprotein complex;spliceosomal complex		2.7e-09	0.0048	7.9e-09	0.028	2.6e-08	2e-07	Q96DF8	8220	DGCR14	DiGeorge syndrome critical region gene 14	Hs.517407,Hs.741535	ILMN_1754643	22q11.21,22q11.2	22
0.48	-0.77	-0.82	cellular macromolecule metabolic process;cellular metabolic process;cellular nitrogen compound metabolic process;cellular process;macromolecule metabolic process;metabolic process;ncRNA metabolic process;ncRNA processing;nitrogen compound metabolic process;nucleic acid metabolic process;nucleobase-containing compound metabolic process;primary metabolic process;primary miRNA processing;RNA metabol…	binding;cation binding;double-stranded RNA binding;ion binding;metal ion binding;nucleic acid binding;RNA binding	cell part;cytoplasm;cytoskeleton;intracellular non-membrane-bounded organelle;intracellular organelle;intracellular organelle part;intracellular part;microtubule cytoskeleton;non-membrane-bounded organelle;nuclear part;nucleoplasm;organelle;organelle part		9.3e-08	8e-06	7.9e-08	0.00013	6.6e-07	1.5e-06	Q8WYQ5	54487	DGCR8	DGCR8 microprocessor complex subunit	Hs.643452,Hs.713579	ILMN_1694223	22q11.2	22
-0.46	1.18	1.38	activation of protein kinase activity;activation of protein kinase C activity by G-protein coupled receptor protein signaling pathway;biological regulation;cell activation;cell surface receptor linked signaling pathway;cellular process;cellular response to stimulus;G-protein coupled receptor protein signaling pathway;intracellular signal transduction;platelet activation;positive regulation of cat…	adenyl nucleotide binding;adenyl ribonucleotide binding;ATP binding;binding;calcium ion binding;catalytic activity;cation binding;diacylglycerol kinase activity;ion binding;kinase activity;lipid binding;metal ion binding;nucleotide binding;phospholipid binding;phosphotransferase activity, alcohol group as acceptor;purine nucleotide binding;purine ribonucleoside triphosphate binding;purine ribonuc…	cell part;cytoplasmic part;cytosol;intracellular part;membrane;plasma membrane	Glycerolipid metabolism;Glycerophospholipid metabolism;Phosphatidylinositol signaling system	0.00023	1.1e-05	2.1e-08	0.00017	0.00094	4.6e-07	P23743	1606	DGKA	diacylglycerol kinase, alpha 80kDa	Hs.524488	ILMN_2319910	12q13.3	12
-0.51	1.37	1.73	activation of protein kinase activity;activation of protein kinase C activity by G-protein coupled receptor protein signaling pathway;biological regulation;cell activation;cell surface receptor linked signaling pathway;cellular process;cellular response to stimulus;G-protein coupled receptor protein signaling pathway;intracellular signal transduction;platelet activation;positive regulation of cat…	adenyl nucleotide binding;adenyl ribonucleotide binding;ATP binding;binding;calcium ion binding;catalytic activity;cation binding;diacylglycerol kinase activity;ion binding;kinase activity;lipid binding;metal ion binding;nucleotide binding;phospholipid binding;phosphotransferase activity, alcohol group as acceptor;purine nucleotide binding;purine ribonucleoside triphosphate binding;purine ribonuc…	cell part;cytoplasmic part;cytosol;intracellular part;membrane;plasma membrane	Glycerolipid metabolism;Glycerophospholipid metabolism;Phosphatidylinositol signaling system	0.0002	4.4e-06	1e-09	7.8e-05	0.00085	3.2e-08	P23743	1606	DGKA	diacylglycerol kinase, alpha 80kDa	Hs.524488	ILMN_2319913	12q13.3	12
0.61	0.67	0.57					1.4e-06	0.0043	0.0031	0.026	8.1e-06	0.016	P52824,Q59FF7	1609	DGKQ	diacylglycerol kinase, theta 110kDa	Hs.584858	ILMN_1793017	4p16.3	4
-0.68	-1.12	-0.75					3.8e-06	0.0001	0.0011	0.0011	2.1e-05	0.0067	B0YJ76,P00374	1719	DHFR	dihydrofolate reductase	Hs.592364,Hs.648635	ILMN_1782813	5q11.2-q13.2	5
-0.65	-0.96	-2.38	biological regulation;biosynthetic process;body fluid secretion;cellular aromatic compound metabolic process;cellular biosynthetic process;cellular metabolic process;cellular nitrogen compound biosynthetic process;cellular nitrogen compound metabolic process;cellular process;'de novo' pyrimidine base biosynthetic process;'de novo' UMP biosynthetic process;establishment of localization;female preg…	binding;catalytic activity;coenzyme binding;cofactor binding;dihydroorotate dehydrogenase activity;dihydroorotate oxidase activity;drug binding;FMN binding;nucleotide binding;oxidoreductase activity;oxidoreductase activity, acting on the CH-CH group of donors;oxidoreductase activity, acting on the CH-CH group of donors, oxygen as acceptor;oxidoreductase activity, acting on the CH-CH group of dono…	cell body;cell part;cytoplasmic part;integral to membrane;intracellular organelle part;intracellular part;intrinsic to membrane;membrane;membrane part;mitochondrial inner membrane;mitochondrial membrane;mitochondrial part;neuronal cell body;organelle inner membrane;organelle membrane;organelle part	Pyrimidine metabolism	8.2e-05	0.003	2.6e-11	0.019	0.00036	1.2e-09	Q02127	1723	DHODH	dihydroorotate dehydrogenase (quinone)	Hs.654427	ILMN_1782993	16q22	16
-0.35	-0.96	-1.5		catalytic activity;oxidoreductase activity	extracellular region		0.012	0.0011	9.2e-08	0.0086	0.037	1.8e-06	Q6UX07	147015	DHRS13	dehydrogenase/reductase (SDR family) member 13	Hs.631760	ILMN_1790781	17q11.2	17
0.39	1.04	1.24	biological regulation;C21-steroid hormone metabolic process;cell activation;cell differentiation;cellular developmental process;cellular hormone metabolic process;cellular metabolic process;cellular process;cellular response to chemical stimulus;cellular response to oxidative stress;cellular response to stimulus;cellular response to stress;developmental process;hormone metabolic process;immune sy…	carbonyl reductase (NADPH) activity;catalytic activity;oxidoreductase activity;oxidoreductase activity, acting on CH-OH group of donors;oxidoreductase activity, acting on the CH-OH group of donors, NAD or NADP as acceptor	cell part;cytoplasmic part;envelope;intracellular membrane-bounded organelle;intracellular organelle;intracellular organelle part;intracellular part;membrane-bounded organelle;mitochondrion;nuclear envelope;nuclear part;organelle;organelle envelope;organelle part		0.0066	0.00064	4.7e-06	0.0053	0.021	5.6e-05	Q13268	10202	DHRS2	dehydrogenase/reductase (SDR family) member 2	Hs.272499	ILMN_1725726	14q11.2	14
-0.72	1.01	0.83	biological regulation;cellular hormone metabolic process;cellular lipid metabolic process;cellular metabolic process;cellular process;cellular response to stimulus;detection of abiotic stimulus;detection of external stimulus;detection of light stimulus;detection of stimulus;detection of visible light;diterpenoid metabolic process;fat-soluble vitamin metabolic process;hormone metabolic process;iso…	alcohol dehydrogenase (NADP+) activity;aldo-keto reductase (NADP) activity;binding;catalytic activity;electron carrier activity;NADP-retinol dehydrogenase activity;nucleotide binding;oxidoreductase activity;oxidoreductase activity, acting on CH-OH group of donors;oxidoreductase activity, acting on the CH-OH group of donors, NAD or NADP as acceptor	cell part;cell projection part;cilium part;integral to membrane;intracellular organelle part;intracellular part;intrinsic to membrane;membrane;membrane part;organelle part;photoreceptor outer segment membrane	Retinol metabolism	3.7e-06	0.00072	0.00078	0.0059	2e-05	0.005	O75911	9249	DHRS3	dehydrogenase/reductase (SDR family) member 3	Hs.289347	ILMN_1752478	1p36.1	1
-0.87	-1.37	-0.45	acetyl-CoA catabolic process;acetyl-CoA metabolic process;alcohol catabolic process;alcohol metabolic process;carbohydrate catabolic process;carbohydrate metabolic process;catabolic process;cellular carbohydrate catabolic process;cellular carbohydrate metabolic process;cellular catabolic process;cellular metabolic process;cellular process;coenzyme catabolic process;coenzyme metabolic process;cofa…	binding;catalytic activity;coenzyme binding;cofactor binding;oxidoreductase activity;oxidoreductase activity, acting on the aldehyde or oxo group of donors;oxidoreductase activity, acting on the aldehyde or oxo group of donors, disulfide as acceptor;oxoglutarate dehydrogenase (succinyl-transferring) activity;thiamine pyrophosphate binding;vitamin binding	cell part;cytoplasmic part;intracellular membrane-bounded organelle;intracellular organelle;intracellular part;membrane-bounded organelle;mitochondrion;organelle		4.5e-11	2.7e-08	0.0075	1e-06	5.9e-10	0.035	Q96HY7	55526	DHTKD1	dehydrogenase E1 and transketolase domain containing 1	Hs.104980,Hs.568075	ILMN_1664369	10p14	10
0.56	-0.52	-0.77		adenyl nucleotide binding;adenyl ribonucleotide binding;ATP binding;ATPase activity;ATPase activity, coupled;ATP-dependent helicase activity;binding;catalytic activity;chromatin binding;helicase activity;hydrolase activity;hydrolase activity, acting on acid anhydrides;hydrolase activity, acting on acid anhydrides, in phosphorus-containing anhydrides;nucleic acid binding;nucleoside-triphosphatase …	cell part;cytoplasmic part;intracellular non-membrane-bounded organelle;intracellular organelle;intracellular organelle part;intracellular part;mitochondrial nucleoid;mitochondrial part;non-membrane-bounded organelle;nucleoid;organelle;organelle part		3.2e-07	0.0074	1.2e-05	0.041	2.1e-06	0.00013	Q7L2E3	22907	DHX30	DEAH (Asp-Glu-Ala-His) box helicase 30	Hs.517948	ILMN_2403555	3p21.31	3
0.53	1.1	-0.77		structural molecule activity	cell part;integral to membrane;intrinsic to membrane;membrane;membrane part;plasma membrane;viral capsid;virion part		1.9e-08	1.8e-08	5.9e-07	7e-07	1.5e-07	9e-06	Q68D85	374383	NCR3LG1	natural killer cell cytotoxicity receptor 3 ligand 1	Hs.146274	ILMN_1669972	11p15.1	11
1.73	2.32	1.69					1.1e-12	3.4e-08	4.3e-07	1.2e-06	2e-11	6.7e-06	B4DMW6,Q14565	11144	DMC1	DNA meiotic recombinase 1	Hs.339396	ILMN_2162367	22q13.1	22
1.45	0.96	0.8					4.3e-16	5.6e-05	5.2e-05	0.00067	1.8e-14	0.00047	Q09019,Q8WUW6	1762	DMWD	dystrophia myotonica, WD repeat containing	Hs.515474	ILMN_1714352	19q13.3	19
0.5	0.9	4.22					1.5e-05	0.0001	7e-24	0.0011	7.5e-05	2.6e-21	Q69YX3,Q8WW22	55466	DNAJA4	DnaJ (Hsp40) homolog, subfamily A, member 4	Hs.513053	ILMN_1776998	15q25.1	15
0.56	1.64	-0.48					2.1e-09	3.2e-13	0.0003	5.4e-11	2e-08	0.0022	P25685,Q6FHS4	3337	DNAJB1	DnaJ (Hsp40) homolog, subfamily B, member 1	Hs.515210	ILMN_1775304	19p13.2	19
1.87	1.04	0.65					1.4e-21	1.7e-06	0.00013	3.4e-05	2e-19	0.001	P25686,Q53QD7	3300	DNAJB2	DnaJ (Hsp40) homolog, subfamily B, member 2	Hs.77768	ILMN_2390974	2q32-q34	2
-0.48	1.14	0.53					8.9e-05	1.2e-05	0.0073	0.00018	0.0004	0.034	Q9UDY4,B4DNN2	11080	DNAJB4	DnaJ (Hsp40) homolog, subfamily B, member 4	Hs.13852	ILMN_2222317	1p31.1	1
1.61	1.24	1.59					1.2e-14	3.4e-05	1.2e-08	0.00044	3.6e-13	3e-07	Q6FIF1,Q9UBS3	4189	DNAJB9	DnaJ (Hsp40) homolog, subfamily B, member 9	Hs.732494,Hs.741182	ILMN_1773742	7q31,14q24.2-q24.3	7
-0.78	-1.05	0.78	apoptosis;apoptosis in response to endoplasmic reticulum stress;biological regulation;catabolic process;cell death;cell redox homeostasis;cellular catabolic process;cellular homeostasis;cellular macromolecule catabolic process;cellular macromolecule metabolic process;cellular metabolic process;cellular process;death;ER-associated protein catabolic process;glycerol ether metabolic process;homeosta…	ATPase activator activity;ATPase regulator activity;binding;catalytic activity;chaperone binding;disulfide oxidoreductase activity;electron carrier activity;enzyme activator activity;enzyme regulator activity;misfolded protein binding;nucleoside-triphosphatase regulator activity;oxidoreductase activity;oxidoreductase activity, acting on a sulfur group of donors;protein binding;protein disulfide o…	cell part;cytoplasmic part;endoplasmic reticulum chaperone complex;endoplasmic reticulum lumen;endoplasmic reticulum part;extracellular region;intracellular organelle lumen;intracellular organelle part;intracellular part;macromolecular complex;membrane-enclosed lumen;organelle lumen;organelle part;protein complex	Protein processing in endoplasmic reticulum	1.8e-10	1.5e-06	8.8e-06	3.1e-05	2.1e-09	9.9e-05	Q8IXB1	54431	DNAJC10	DnaJ (Hsp40) homolog, subfamily C, member 10	Hs.516632,Hs.744512	ILMN_2151541	2q32.1	2
0.61	0.64	-0.77					2.5e-06	0.0066	0.00017	0.037	1.4e-05	0.0014	Q6IAH1,Q9UKB3	56521	DNAJC12	DnaJ (Hsp40) homolog, subfamily C, member 12	Hs.260720	ILMN_1725773	10q22.1	10
-0.41	-0.84	-0.74					4e-06	5e-06	1.7e-06	8.8e-05	2.2e-05	2.3e-05	O75165	23317	DNAJC13	DnaJ (Hsp40) homolog, subfamily C, member 13	Hs.12707	ILMN_1752281	3q22.1	3
-0.83	-0.68	-1.05			cell part;integral to membrane;intrinsic to membrane;membrane part		5.3e-10	0.0019	3.5e-07	0.013	5.6e-09	5.7e-06	Q9H819	202052	DNAJC18	DnaJ (Hsp40) homolog, subfamily C, member 18	Hs.483537	ILMN_1688730	5q31.2	5
-1.12	-0.76	-0.55	cellular macromolecule metabolic process;cellular metabolic process;cellular process;cellular protein metabolic process;macromolecule metabolic process;metabolic process;primary metabolic process;protein folding;protein metabolic process	binding;cation binding;ion binding;metal ion binding;nucleic acid binding;transition metal ion binding;zinc ion binding	cell part;cytoplasmic part;intracellular non-membrane-bounded organelle;intracellular organelle;intracellular part;macromolecular complex;non-membrane-bounded organelle;organelle;ribonucleoprotein complex;ribosome		6e-13	0.00089	0.0029	0.007	1.2e-11	0.015	Q5F1R6	134218	DNAJC21	DnaJ (Hsp40) homolog, subfamily C, member 21	Hs.131887	ILMN_1711089	5p13.2	5
-1.15	-0.96	-0.62			cell part;integral to membrane;intrinsic to membrane;membrane part		3.9e-10	0.0013	0.0098	0.0093	4.3e-09	0.043	Q9H1X3	552891	DNAJC25-GNG10	DNAJC25-GNG10 readthrough	Hs.534196	ILMN_1767809	9q31.3	9
-0.46	-1.1	0.84	biological regulation;cellular component organization;cellular component organization at cellular level;cellular component organization or biogenesis;cellular component organization or biogenesis at cellular level;cellular metabolic process;cellular nitrogen compound metabolic process;cellular process;cellular response to acid;cellular response to amine stimulus;cellular response to amino acid st…	binding;catalytic activity;cation binding;DNA (cytosine-5-)-methyltransferase activity;DNA binding;DNA-methyltransferase activity;ion binding;metal ion binding;methyltransferase activity;nucleic acid binding;protein binding transcription factor activity;S-adenosylmethionine-dependent methyltransferase activity;transcription cofactor activity;transcription corepressor activity;transcription factor…	cell part;chromatin;chromosomal part;heterochromatin;intracellular membrane-bounded organelle;intracellular organelle;intracellular organelle part;intracellular part;membrane-bounded organelle;nuclear chromatin;nuclear chromosome part;nuclear heterochromatin;nuclear part;nucleus;organelle;organelle part	Cysteine and methionine metabolism	0.00017	2.5e-05	7.7e-05	0.00034	0.00071	0.00067	Q9UBC3	1789	DNMT3B	DNA (cytosine-5-)-methyltransferase 3 beta	Hs.643024,Hs.713611	ILMN_1794692	20q11.2	20
[truncated: 1,850 more rows]
