# Supplementary material for: Interferon‐regulated suprabasin is essential for stress‐induced stem‐like cell conversion and therapy resistance of human malignancies
Source: Mol Oncol. 2019 Jun 10;13(7):1467–89. doi: 10.1002/1878-0261.12480 (PMC6599850; doi:10.1002/1878-0261.12480)
Supplement: Supplementary file 7 [file MOL2-13-1467-s007.xlsx]

## Sheet: Suppl table 1b
Cluster I										Cluster II										Cluster III
Cluster ID	Type	Name	P value	Enrichment	Total	In cluster	Cluster size	Ben. Ho. FDR		Cluster ID	Type	Name	P value	Enrichment	Total	In cluster	Cluster size	Ben. Ho. FDR		Cluster ID	Type	Name	P value	Enrichment	Total	In cluster	Cluster size	Ben. Ho. FDR
2444	GOBP name	defense response	3.8312e-08	4.0975	68	19	167	0.00018298		2433	GOCC name	mitochondrial part	1.1367e-14	1.5129	133	117	1424	7.5024e-12		2431	GOBP name	positive regulation of biological process	4.7388e-07	1.4251	334	124	638	0.0001886
2444	GOBP name	response to lipopolysaccharide	3.6648e-07	9.0244	13	8	167	0.00043758		2433	GOCC name	cytoplasmic part	2.7556e-11	1.158	802	540	1424	9.0934e-09		2431	GOBP name	positive regulation of cell communication	4.4837e-07	2.1395	61	34	638	0.00019468
2444	GOBP name	immune response	2.7842e-07	4.021	62	17	167	0.00044324		2433	GOCC name	intracellular organelle part	3.3905e-10	1.1557	750	504	1424	7.4592e-08		2431	GOBP name	regulation of nitrogen compound metabolic process	4.2795e-07	1.441	317	119	638	0.00020439
2444	GOBP name	intracellular signal transduction	6.1064e-07	3.0115	112	23	167	0.00048607		2433	GOCC name	organelle part	1.4239e-09	1.148	761	508	1424	2.3494e-07		2431	GOBP name	regulation of transcription, DNA-dependent	6.1874e-07	1.4961	254	99	638	0.00021108
2444	GOBP name	signal transduction	5.7089e-07	2.1171	284	41	167	0.00054531		2433	GOCC name	macromolecular complex	9.9551e-09	1.1977	448	312	1424	1.0951e-06		2431	GOBP name	regulation of biosynthetic process	5.7585e-07	1.4395	312	117	638	0.00021156
2444	GOBP name	response to biotic stimulus	2.3686e-07	4.8882	42	14	167	0.00056563		2433	GOCC name	mitochondrion	2.4491e-07	1.335	143	111	1424	2.3091e-05		2431	GOBP name	regulation of RNA metabolic process	4.0359e-07	1.4896	268	104	638	0.00021417
2444	GOBP name	response to molecule of bacterial origin	1.601e-06	7.8212	15	8	167	0.0010923		2433	GOCC name	protein complex	1.9018e-06	1.1854	354	244	1424	0.00013946		2431	GOBP name	positive regulation of gene expression	2.3128e-07	1.9193	94	47	638	0.00022092
2444	GOBP name	TRIF-dependent toll-like receptor signaling pathway	3.4351e-06	8.5544	12	7	167	0.0013672		2433	GOCC name	ribonucleoprotein complex	3.1369e-06	1.3876	88	71	1424	0.00020704		2431	GOBP name	positive regulation of cellular process	3.7644e-07	1.4587	300	114	638	0.00022473
2444	GOBP name	toll-like receptor signaling pathway	3.4351e-06	8.5544	12	7	167	0.0014914		2433	GOCC name	mitochondrial membrane	3.665e-06	1.4784	57	49	1424	0.0002199		2431	GOBP name	positive regulation of transcription, DNA-dependent	3.3121e-07	1.965	84	43	638	0.00022598
2444	GOCC name	extracellular region part	2.3481e-06	3.2026	87	19	167	0.0015498		2433	GOBP name	DNA metabolic process	2.0204e-06	1.3998	86	70	1424	0.00024124		2431	GOBP name	biological regulation	1.9435e-07	1.2443	799	259	638	0.00023206
2444	GOBP name	toll-like receptor 4 signaling pathway	3.4351e-06	8.5544	12	7	167	0.0016406		2433	GOCC name	ribosome	1.0664e-05	1.7198	21	21	1424	0.00058654		2431	GOBP name	regulation of cellular biosynthetic process	7.3359e-07	1.4364	310	116	638	0.00023358
2444	GOBP name	toll-like receptor 3 signaling pathway	3.4351e-06	8.5544	12	7	167	0.0018229		2433	GOCC name	organelle membrane	1.1694e-05	1.211	240	169	1424	0.00059368		2431	GOBP name	regulation of macromolecule biosynthetic process	7.8715e-07	1.4493	294	111	638	0.00023496
2444	GOBP name	MyD88-independent toll-like receptor signaling pathway	3.4351e-06	8.5544	12	7	167	0.0020507		2433	GOCC name	organelle inner membrane	1.8628e-05	1.5151	42	37	1424	0.00076839		2431	GOBP name	regulation of cellular process	2.9688e-07	1.2552	737	241	638	0.00023632
2444	GOBP name	pattern recognition receptor signaling pathway	6.954e-06	7.8964	13	7	167	0.0022142		2433	GOBP name	DNA repair	9.593e-06	1.4838	51	44	1424	0.00077654		2431	GOBP name	positive regulation of macromolecule biosynthetic process	9.7939e-07	1.8587	95	46	638	0.00027515
2444	GOBP name	response to stimulus	7.5407e-06	1.6449	526	59	167	0.0022509		2433	GOCC name	mitochondrial inner membrane	1.8628e-05	1.5151	42	37	1424	0.00081961		2431	GOBP name	regulation of biological process	1.9207e-07	1.2542	759	248	638	0.00030578
2444	GOBP name	innate immune response-activating signal transduction	6.954e-06	7.8964	13	7	167	0.0023723		2433	GOCC name	mitochondrial membrane part	1.7764e-05	1.6051	30	28	1424	0.00083746		2431	GOBP name	regulation of nucleobase-containing compound metabolic process	1.6065e-07	1.4641	312	119	638	0.00038362
2444	GOBP name	regulation of innate immune response	8.8887e-06	6.5176	18	8	167	0.0024972		2433	GOBP name	cell division	1.0984e-05	1.5003	47	41	1424	0.00085998		2431	GOBP name	positive regulation of nucleobase-containing compound metabolic process	1.665e-06	1.7913	105	49	638	0.0003976
2444	GOCC name	extracellular space	7.6336e-06	3.5479	62	15	167	0.0025191		2433	GOBP name	translation	1.7764e-05	1.6051	30	28	1424	0.001212		2431	GOBP name	positive regulation of nitrogen compound metabolic process	1.665e-06	1.7913	105	49	638	0.00041853
2444	GOBP name	activation of innate immune response	6.954e-06	7.8964	13	7	167	0.0025548		2433	GOBP name	cellular metabolic process	1.8621e-05	1.0977	774	494	1424	0.0012526		2431	GOBP name	positive regulation of biosynthetic process	1.5847e-06	1.8064	102	48	638	0.00042046
2444	GOBP name	innate immune response	1.3681e-05	4.0925	43	12	167	0.0034389		2433	GOBP name	small molecule metabolic process	2.2103e-05	1.2046	237	166	1424	0.0013534		2431	GOBP name	regulation of cellular macromolecule biosynthetic process	1.8577e-06	1.4329	292	109	638	0.00042248
2444	GOBP name	regulation of defense response	1.3288e-05	4.8882	30	10	167	0.0035258		2433	GOBP name	cellular amino acid metabolic process	2.511e-05	1.4905	45	39	1424	0.0014625		2431	GOBP name	positive regulation of cellular biosynthetic process	2.9627e-06	1.7863	101	47	638	0.00064317
2444	GOBP name	response to stress	1.9871e-05	2.0333	238	33	167	0.0047452		2433	GOMF name	catalytic activity	9.7221e-06	1.1306	540	355	1424	0.0017833		2431	GOBP name	positive regulation of RNA metabolic process	1.5436e-07	1.9399	93	47	638	0.00073722
2444	GOBP name	response to extracellular stimulus	2.4948e-05	4.5827	32	10	167	0.005416		2433	GOBP name	ribonucleotide metabolic process	4.6308e-05	1.597	28	26	1424	0.0023529		2431	GOBP name	positive regulation of response to stimulus	3.576e-06	1.8161	93	44	638	0.00074257
2444	GOBP name	regulation of multicellular organismal process	2.3976e-05	2.3781	148	24	167	0.0054529		2433	GOBP name	metabolic process	4.8349e-05	1.0865	831	525	1424	0.0023806		2431	GOBP name	positive regulation of signal transduction	3.8005e-06	2.0938	55	30	638	0.0007563
2444	GOBP name	cellular response to stimulus	3.3163e-05	1.706	404	47	167	0.0068863		2433	GOBP name	purine ribonucleotide biosynthetic process	5.5173e-05	1.7198	18	18	1424	0.0026888		2431	GOMF name	DNA binding	6.2399e-07	1.5461	216	87	638	0.00080121
2444	GOBP name	negative regulation of cell proliferation	4.0203e-05	3.4662	55	13	167	0.0080005		2433	GOBP name	ribonucleotide biosynthetic process	5.9858e-05	1.645	23	22	1424	0.0028028		2431	GOBP name	transcription, DNA-dependent	5.653e-06	1.5834	160	66	638	0.00108
2444	GOBP name	regulation of response to stress	4.1931e-05	3.2588	63	14	167	0.0080105		2433	GOBP name	purine ribonucleotide metabolic process	5.9858e-05	1.645	23	22	1424	0.0028305		2431	GOMF name	nucleic acid binding	1.8311e-06	1.4136	315	116	638	0.0011756
2444	GOBP name	toll-like receptor 2 signaling pathway	6.3528e-05	9.1654	8	5	167	0.010114		2433	GOBP name	nucleoside triphosphate metabolic process	5.9858e-05	1.645	23	22	1424	0.0028588		2431	GOBP name	regulation of cellular metabolic process	6.6784e-06	1.3148	435	149	638	0.0012268
2444	GOBP name	positive regulation of innate immune response	6.0048e-05	6.0384	17	7	167	0.010242		2433	GOBP name	ncRNA metabolic process	6.5772e-05	1.4993	39	34	1424	0.0030498		2431	GOBP name	regulation of response to stimulus	8.1537e-06	1.5442	174	70	638	0.0013908
2444	GOBP name	small GTPase mediated signal transduction	5.8033e-05	4.1899	35	10	167	0.010265		2433	GOCC name	mitochondrial matrix	9.9386e-05	1.4935	38	33	1424	0.0034523		2431	GOBP name	regulation of gene expression	8.0052e-06	1.3804	317	114	638	0.001416
2444	GOBP name	cell surface receptor linked signaling pathway	5.6442e-05	2.2561	156	24	167	0.010368		2433	GOBP name	spindle organization	9.5366e-05	1.7198	17	17	1424	0.0042567		2431	GOMF name	zinc ion binding	3.5025e-06	1.6097	155	65	638	0.0014991
2444	GOBP name	response to wounding	6.7843e-05	4.5511	29	9	167	0.010452		2433	GOBP name	ncRNA processing	0.0001193	1.5875	26	24	1424	0.0050872		2431	GOBP name	regulation of metabolic process	9.1061e-06	1.2931	472	159	638	0.0014997
2444	GOBP name	MyD88-dependent toll-like receptor signaling pathway	6.3528e-05	9.1654	8	5	167	0.010462		2433	GOBP name	cellular ketone metabolic process	0.00015481	1.3094	88	67	1424	0.0065431		2431	GOBP name	RNA biosynthetic process	9.8855e-06	1.5004	197	77	638	0.0015738
2444	GOBP name	activation of immune response	9.9517e-05	4.8882	24	8	167	0.01358		2433	GOBP name	cellular protein complex assembly	0.0001635	1.6379	21	20	1424	0.0066175		2431	GOBP name	positive regulation of signaling	1.1098e-05	1.9833	60	31	638	0.0017098
2444	GOBP name	defense response to bacterium	9.7559e-05	11.732	5	4	167	0.013704		2433	GOCC name	integral to membrane	0.00022662	1.1447	317	211	1424	0.0067985		2431	GOMF name	sequence-specific DNA binding	6.1068e-06	2.0564	56	30	638	0.0019603
2444	GOBP name	regulation of immune system process	9.2521e-05	2.8943	76	15	167	0.013809		2433	GOBP name	organelle fission	0.00017252	1.5113	33	29	1424	0.0068663		2431	GOMF name	sequence-specific DNA binding transcription factor activity	9.3453e-06	1.8688	76	37	638	0.0019999
2444	GOBP name	cellular response to interleukin-1	9.7559e-05	11.732	5	4	167	0.014119		2433	GOBP name	oxidation-reduction process	0.00018558	1.4618	40	34	1424	0.0072059		2431	GOBP name	regulation of signaling	1.5609e-05	1.5602	155	63	638	0.0023296
2444	GOBP name	regulation of phosphorylation	0.00011145	2.7283	86	16	167	0.014786		2433	GOMF name	transferase activity	8.7266e-05	1.2228	173	123	1424	0.0080036		2431	GOMF name	nucleic acid binding transcription factor activity	9.3453e-06	1.8688	76	37	638	0.0023999
2444	GOBP name	immune system process	0.00013909	2.4902	106	18	167	0.015816		2433	GOBP name	generation of precursor metabolites and energy	0.00025044	1.4207	46	38	1424	0.0083643		2431	GOBP name	regulation of developmental process	1.8019e-05	1.6042	134	56	638	0.0025312
2444	GOBP name	response to external stimulus	0.00013621	2.9329	70	14	167	0.015867		2433	GOCC name	intrinsic to organelle membrane	0.00030319	1.5765	24	22	1424	0.0087002		2431	GOBP name	regulation of transcription from RNA polymerase II promoter	1.7529e-05	1.7375	95	43	638	0.0025369
2444	GOBP name	positive regulation of defense response	0.00013578	5.4028	19	7	167	0.016212		2433	GOBP name	purine nucleotide biosynthetic process	0.0002692	1.6338	20	19	1424	0.0087462		2431	GOBP name	regulation of primary metabolic process	2.506e-05	1.2979	417	141	638	0.0034196
2444	GOBP name	immune response-regulating signaling pathway	0.00013578	5.4028	19	7	167	0.016628		2433	GOBP name	nucleoside triphosphate biosynthetic process	0.00028467	1.7198	15	15	1424	0.0091247		2431	GOBP name	regulation of multicellular organismal development	4.2734e-05	1.6609	104	45	638	0.0055162
2444	GOBP name	immune response-activating signal transduction	0.00013578	5.4028	19	7	167	0.017065		2433	GOBP name	primary metabolic process	0.0003204	1.0774	771	483	1424	0.010134		2431	GOBP name	positive regulation of intracellular protein kinase cascade	4.8948e-05	2.2791	32	19	638	0.0059942
2444	GOBP name	second-messenger-mediated signaling	0.00013345	8.147	9	5	167	0.017226		2433	GOBP name	catabolic process	0.00031871	1.1989	175	122	1424	0.010148		2431	GOBP name	regulation of signal transduction	4.7937e-05	1.5639	135	55	638	0.0060249
2444	GOBP name	response to nutrient levels	0.00018458	4.5122	26	8	167	0.020501		2433	GOBP name	microtubule-based process	0.00042192	1.3826	51	41	1424	0.012139		2431	GOBP name	regulation of cell communication	5.4561e-05	1.6162	114	48	638	0.0063557
2444	GOBP name	positive regulation of immune system process	0.00020792	3.3607	48	11	167	0.022569		2433	GOBP name	tRNA metabolic process	0.00044199	1.6293	19	18	1424	0.012565		2431	GOBP name	positive regulation of transcription from RNA polymerase II promoter	5.4134e-05	1.9555	53	27	638	0.0064636
2444	GOBP name	nucleosome assembly	0.00027342	4.8882	21	7	167	0.024639		2433	GOBP name	ribonucleoside triphosphate metabolic process	0.00044199	1.6293	19	18	1424	0.012641		2431	GOBP name	positive regulation of cellular metabolic process	6.1971e-05	1.5107	155	61	638	0.007047
2444	GOBP name	toll-like receptor 9 signaling pathway	0.00027316	9.7764	6	4	167	0.025089		2433	GOMF name	structural constituent of ribosome	0.00018915	1.5419	29	26	1424	0.01518		2431	GOBP name	positive regulation of macromolecule metabolic process	6.4162e-05	1.5152	152	60	638	0.0071264
2444	GOBP name	regulation of inflammatory response	0.00024918	7.3323	10	5	167	0.025321		2433	GOBP name	cellular catabolic process	0.00059226	1.2111	142	100	1424	0.015457		2431	GOBP name	positive regulation of metabolic process	6.7971e-05	1.4889	165	64	638	0.0073779
2444	GOBP name	toll-like receptor 5 signaling pathway	0.00027316	9.7764	6	4	167	0.02558		2433	GOBP name	oxoacid metabolic process	0.00060562	1.2847	83	62	1424	0.015635		2431	GOMF name	transition metal ion binding	6.7189e-05	1.4633	181	69	638	0.012324
2444	GOBP name	cellular response to molecule of bacterial origin	0.00024918	7.3323	10	5	167	0.025872		2433	GOBP name	carboxylic acid metabolic process	0.00060562	1.2847	83	62	1424	0.01572		2431	GOBP name	negative regulation of nucleobase-containing compound metabolic process	0.00012139	1.7224	78	35	638	0.012883
2444	GOBP name	toll-like receptor 10 signaling pathway	0.00027316	9.7764	6	4	167	0.026092		2433	GOBP name	RNA processing	0.00062005	1.2899	80	60	1424	0.015921		2431	GOBP name	regulation of cell differentiation	0.00012592	1.6634	90	39	638	0.013074
2444	GOBP name	cellular response to lipopolysaccharide	0.00024918	7.3323	10	5	167	0.026447		2433	GOBP name	cellular protein metabolic process	0.00064214	1.1465	261	174	1424	0.016227		2431	GOBP name	regulation of macromolecule metabolic process	0.00014013	1.2611	417	137	638	0.013943
2444	GOBP name	response to interleukin-1	0.00027316	9.7764	6	4	167	0.026625		2433	GOBP name	heterocycle metabolic process	0.00065529	1.3315	62	48	1424	0.0163		2431	GOBP name	embryonic morphogenesis	0.00013891	2.3991	24	15	638	0.014115
2444	GOBP name	response to bacterium	0.00027316	9.7764	6	4	167	0.027179		2433	GOCC name	intracellular part	0.00060328	1.0446	1327	806	1424	0.01659		2431	GOBP name	multicellular organismal process	0.00015295	1.4568	166	63	638	0.01461
2444	GOMF name	GTPase activity	2.235e-05	5.8659	20	8	167	0.028698		2433	GOBP name	purine nucleoside triphosphate metabolic process	0.00072348	1.6243	18	17	1424	0.017811		2431	GOBP name	negative regulation of nitrogen compound metabolic process	0.00016252	1.7006	79	35	638	0.015219
2444	GOBP name	cell communication	0.00034286	2.9826	59	12	167	0.030324		2433	GOBP name	organic acid metabolic process	0.00076242	1.2747	85	63	1424	0.018674		2431	GOMF name	binding	0.00010859	1.1615	846	256	638	0.015492
2444	GOBP name	nucleosome organization	0.00037459	4.666	22	7	167	0.031947		2433	GOBP name	ribonucleoside triphosphate biosynthetic process	0.00084874	1.7198	13	13	1424	0.020268		2431	GOBP name	regulation of intracellular protein kinase cascade	0.00016973	1.8507	56	27	638	0.015589
2444	GOBP name	inflammatory response	0.00037365	5.4993	16	6	167	0.032446		2433	GOBP name	establishment of localization in cell	0.00087177	1.1898	159	110	1424	0.02041		2431	GOMF name	signal transducer activity	0.00013511	1.8249	61	29	638	0.015771
2444	GOMF name	guanyl ribonucleotide binding	0.00015355	3.7602	39	10	167	0.032859		2433	GOBP name	intracellular transport	0.0008622	1.2223	121	86	1424	0.020487		2431	GOMF name	molecular transducer activity	0.00013511	1.8249	61	29	638	0.017348
2444	GOCC name	nucleosome	0.00024918	7.3323	10	5	167	0.032892		2433	GOBP name	nuclear division	0.00089818	1.4826	29	25	1424	0.020723		2431	GOBP name	negative regulation of cell cycle	0.00019265	2.1592	32	18	638	0.01736
2444	GOBP name	regulation of immune response	0.0003973	3.6662	36	9	167	0.03329		2433	GOCC name	chromosomal part	0.00078562	1.2794	82	61	1424	0.02074		2431	GOBP name	regulation of multicellular organismal process	0.00019684	1.4784	148	57	638	0.01741
2444	GOBP name	positive regulation of immune response	0.00041364	4.0454	29	8	167	0.034061		2433	GOBP name	mitosis	0.00089818	1.4826	29	25	1424	0.020824		2431	GOBP name	regulation of hormone levels	0.00022544	2.4951	20	13	638	0.019227
2444	GOBP name	cellular response to biotic stimulus	0.00042649	6.6658	11	5	167	0.034524		2433	GOBP name	DNA recombination	0.00089818	1.4826	29	25	1424	0.020925		2431	GOCC name	receptor complex	0.00034702	2.639	16	11	638	0.022904
2444	GOBP name	regulation of phosphorus metabolic process	0.00049382	2.3942	98	16	167	0.03804		2433	GOCC name	intrinsic to membrane	0.00085269	1.1237	326	213	1424	0.021645		2431	GOMF name	signaling receptor activity	0.00027622	2.0203	38	20	638	0.027282
2444	GOBP name	regulation of protein phosphorylation	0.00048162	2.5988	79	14	167	0.038337		2433	GOBP name	heterocycle biosynthetic process	0.0010205	1.3922	42	34	1424	0.022053		2431	GOBP name	positive regulation of protein phosphorylation	0.00034702	2.639	16	11	638	0.028091
2444	GOBP name	regulation of phosphate metabolic process	0.00049382	2.3942	98	16	167	0.038664		2433	GOBP name	carbohydrate metabolic process	0.0010146	1.2739	81	60	1424	0.022127		2431	GOBP name	negative regulation of cellular biosynthetic process	0.00044089	1.5758	95	39	638	0.034519
2444	GOMF name	guanyl nucleotide binding	0.00015355	3.7602	39	10	167	0.039431		2433	GOBP name	cofactor metabolic process	0.0010205	1.3922	42	34	1424	0.022154		2431	GOBP name	cellular hormone metabolic process	0.00047653	2.8789	12	9	638	0.036125
2444	GOMF name	sequence-specific DNA binding transcription factor activity	9.2521e-05	2.8943	76	15	167	0.039599		2433	GOBP name	nucleotide biosynthetic process	0.0010743	1.4511	32	27	1424	0.022906		2431	GOBP name	cell-substrate adhesion	0.00047653	2.8789	12	9	638	0.036708
										2433	GOBP name	nucleobase-containing compound biosynthetic process	0.0010743	1.4511	32	27	1424	0.023009		2431	GOBP name	response to stimulus	0.00050573	1.1968	526	164	638	0.037159
										2433	GOBP name	purine-containing compound biosynthetic process	0.0011916	1.556	21	19	1424	0.024961		2431	GOBP name	regulation of cell morphogenesis involved in differentiation	0.00056882	2.4244	19	12	638	0.039951
										2433	GOBP name	microtubule cytoskeleton organization	0.0012215	1.425	35	29	1424	0.025145
										2433	GOMF name	oxidoreductase activity, acting on NADH or NADPH	0.00049161	1.7198	14	14	1424	0.025249
										2433	GOBP name	establishment of protein localization to organelle	0.0012215	1.425	35	29	1424	0.025254
										2433	GOBP name	tRNA processing	0.0014649	1.7198	12	12	1424	0.029645
										2433	GOBP name	purine nucleoside triphosphate biosynthetic process	0.0014649	1.7198	12	12	1424	0.029771
										2433	GOBP name	amine metabolic process	0.0015396	1.3037	62	47	1424	0.031025
										2433	GOBP name	nucleobase-containing small molecule metabolic process	0.0015668	1.3414	50	39	1424	0.031442
										2433	GOBP name	cellular amine metabolic process	0.0015773	1.3304	53	41	1424	0.03152
										2433	GOBP name	mitotic cell cycle	0.0016212	1.5048	24	21	1424	0.031995
										2433	GOBP name	mitochondrial transport	0.0016212	1.5048	24	21	1424	0.032128
										2433	GOBP name	purine-containing compound metabolic process	0.0017508	1.4163	34	28	1424	0.033717
										2433	GOBP name	cellular macromolecule metabolic process	0.0017636	1.0767	575	360	1424	0.033826
										2433	GOBP name	post-translational protein modification	0.0018626	1.5478	20	18	1424	0.035441
										2433	GOBP name	respiratory electron transport chain	0.0019181	1.6123	16	15	1424	0.035924
										2433	GOBP name	purine ribonucleoside triphosphate metabolic process	0.0019181	1.6123	16	15	1424	0.036066
										2433	GOCC name	integral to organelle membrane	0.0018626	1.5478	20	18	1424	0.036156
										2433	GOCC name	endoplasmic reticulum part	0.001719	1.2237	104	74	1424	0.036598
										2433	GOBP name	cellular nitrogen compound biosynthetic process	0.0020636	1.3047	58	44	1424	0.038499
