# Supplementary material for: Interferon‐regulated suprabasin is essential for stress‐induced stem‐like cell conversion and therapy resistance of human malignancies
Source: Mol Oncol. 2019 Jun 10;13(7):1467–89. doi: 10.1002/1878-0261.12480 (PMC6599850; doi:10.1002/1878-0261.12480)
Supplement: Supplementary file 8 — Table S2. Changes of functional categories on the proteome and transcriptome level of irradiated low‐adherent DU145 cells. Gene ontology (GO) biological processes (GOBP), molecular functions (GOMF), cellular compartments (GOCC), and KEGG pathways were analyzed with 1D protein (2a) and 2D protein and mRNA annotation enrichment (2b) obtained from the comparison of irradiated (10 × 2 Gy) low‐adherent and non‐irradiated control DU145 cells. P – values were adjusted using the Benjamini–Hochberg false discovery rate (FDR) method. [file MOL2-13-1467-s008.xlsx]

## Sheet: Suppl table 2a
1D annotation enrichment - Irradiated DU145 protein
Column	Type	Name	Size	Score	P value	Benj. Hoch. FDR	Mean	Median
IR	GOCC name	integral to membrane	1199	0.475395	2.33259e-148	2.59617e-145	0.483059	0.598438
IR	GOCC name	intrinsic to membrane	1220	0.467263	2.39272e-145	1.33155e-142	0.470167	0.578525
IR	GOCC name	membrane part	1768	0.396858	1.46685e-137	5.44203e-135	0.337216	0.366497
IR	GOCC name	organelle membrane	1168	0.420915	2.28269e-114	6.35158e-112	0.411557	0.431624
IR	GOCC name	endoplasmic reticulum part	470	0.574291	2.68338e-96	5.9732e-94	0.741524	0.827718
IR	GOCC name	cytoplasmic part	3885	0.28643	5.82419e-94	1.08039e-91	0.0851786	0.0319456
IR	GOCC name	mitochondrial part	567	0.51338	1.51374e-91	2.40685e-89	0.558118	0.638384
IR	GOBP name	small molecule metabolic process	1242	0.328773	6.13646e-74	5.1669e-70	0.263554	0.219677
IR	GOCC name	intracellular organelle lumen	313	0.582017	5.03421e-68	7.00385e-66	0.732469	0.861498
IR	GOBP name	nucleic acid metabolic process	1655	-0.279064	4.5818e-66	1.92894e-62	-0.38648	-0.353598
IR	GOCC name	organelle lumen	327	0.561516	4.59336e-66	5.68045e-64	0.701907	0.83249
IR	GOBP name	RNA metabolic process	1381	-0.295435	5.28529e-65	1.4834e-61	-0.415928	-0.376002
IR	GOCC name	membrane-enclosed lumen	361	0.531328	5.34753e-65	5.9518e-63	0.650665	0.779322
IR	GOBP name	RNA biosynthetic process	851	-0.343186	2.40733e-59	5.06743e-56	-0.493546	-0.453147
IR	GOMF name	catalytic activity	2686	0.22864	3.16773e-58	8.7556e-55	0.088936	0.0510818
IR	GOCC name	endoplasmic reticulum membrane	326	0.519102	1.44353e-56	1.46059e-54	0.666628	0.739649
IR	GOCC name	membrane	1988	0.240075	2.35557e-55	2.18479e-53	0.157791	0.0994433
IR	GOMF name	nucleic acid binding	1362	-0.269122	1.05222e-53	1.45417e-50	-0.382747	-0.377772
IR	GOMF name	oxidoreductase activity	388	0.454027	3.37118e-51	3.10598e-48	0.515962	0.596219
IR	GOBP name	regulation of cellular macromolecule biosynthetic process	1177	-0.267717	1.19103e-47	2.0057e-44	-0.397031	-0.376612
IR	GOBP name	oxidation-reduction process	294	0.496044	4.07537e-47	5.7191e-44	0.581114	0.626611
IR	GOBP name	regulation of macromolecule biosynthetic process	1192	-0.261957	3.83977e-46	4.61869e-43	-0.38936	-0.371679
IR	GOBP name	regulation of nucleobase-containing compound metabolic process	1295	-0.252974	6.33353e-46	6.66604e-43	-0.373699	-0.35373
IR	GOCC name	intracellular non-membrane-bounded organelle	1339	-0.248294	2.07108e-45	1.77316e-43	-0.364459	-0.35692
IR	GOCC name	non-membrane-bounded organelle	1339	-0.248294	2.07108e-45	1.64651e-43	-0.364459	-0.35692
IR	GOBP name	regulation of gene expression	1284	-0.249025	2.824e-44	2.64201e-41	-0.367477	-0.361228
IR	GOCC name	nucleus	1805	-0.219525	6.02586e-44	4.47118e-42	-0.319414	-0.30561
IR	GOBP name	regulation of RNA metabolic process	1085	-0.264991	7.26319e-44	6.1156e-41	-0.398211	-0.370857
IR	GOCC name	mitochondrial membrane	269	0.49744	1.19273e-43	8.29693e-42	0.586745	0.675807
IR	GOBP name	regulation of nitrogen compound metabolic process	1349	-0.24182	2.12786e-43	1.62878e-40	-0.359264	-0.347015
IR	GOBP name	transcription, DNA-dependent	623	-0.334716	2.30578e-43	1.61789e-40	-0.504872	-0.45681
IR	GOBP name	carbohydrate metabolic process	376	0.416638	3.52947e-42	2.28601e-39	0.439117	0.382507
IR	GOBP name	regulation of cellular biosynthetic process	1251	-0.244825	4.97624e-42	2.99285e-39	-0.370135	-0.362269
IR	GOBP name	regulation of transcription, DNA-dependent	1011	-0.26538	1.32733e-41	7.45077e-39	-0.402583	-0.376002
IR	GOBP name	cellular macromolecule biosynthetic process	957	-0.268048	1.38148e-40	7.27006e-38	-0.409939	-0.401319
IR	GOBP name	regulation of cellular metabolic process	1845	-0.208373	2.61381e-40	1.29461e-37	-0.307222	-0.31242
IR	GOBP name	regulation of biosynthetic process	1265	-0.238054	3.654e-40	1.70926e-37	-0.361557	-0.360735
IR	GOBP name	cellular ketone metabolic process	446	0.374818	3.7828e-40	1.67638e-37	0.361369	0.359894
IR	GOBP name	nucleobase-containing compound metabolic process	1921	-0.205214	4.11887e-40	1.73405e-37	-0.303714	-0.286523
IR	GOCC name	organelle inner membrane	204	0.534527	8.53979e-39	5.59105e-37	0.648421	0.77156
IR	GOBP name	regulation of primary metabolic process	1784	-0.206319	9.75014e-39	3.90934e-36	-0.309037	-0.31155
IR	GOBP name	carboxylic acid metabolic process	436	0.371572	1.07227e-38	4.10386e-36	0.356227	0.349896
IR	GOBP name	oxoacid metabolic process	436	0.371572	1.07227e-38	3.92543e-36	0.356227	0.349896
IR	GOBP name	organic acid metabolic process	440	0.368699	1.94241e-38	6.81462e-36	0.352262	0.346697
IR	GOCC name	mitochondrial inner membrane	184	0.555439	6.18847e-38	3.82654e-36	0.681112	0.782813
IR	GOBP name	cellular carbohydrate metabolic process	297	0.439979	8.68212e-38	2.92414e-35	0.492592	0.403922
IR	GOMF name	transmembrane transporter activity	229	0.495795	2.15307e-37	1.48777e-34	0.61823	0.747182
IR	GOBP name	macromolecule biosynthetic process	980	-0.253696	3.09101e-37	1.00101e-34	-0.395606	-0.393304
IR	GOBP name	lipid metabolic process	465	0.352289	5.18929e-37	1.61829e-34	0.367032	0.399675
IR	GOBP name	regulation of macromolecule metabolic process	1713	-0.20285	1.50221e-36	4.51735e-34	-0.301562	-0.313455
IR	GOCC name	mitochondrial membrane part	121	0.656792	2.50066e-35	1.46486e-33	0.82828	0.849203
IR	GOMF name	substrate-specific transmembrane transporter activity	204	0.508097	3.21718e-35	1.77846e-32	0.641054	0.75767
IR	GOCC name	mitochondrion	676	0.288487	5.23529e-35	2.91344e-33	0.252132	0.224767
IR	GOCC name	cytoplasm	1603	-0.198149	1.80557e-33	9.56952e-32	-0.312695	-0.293695
IR	GOMF name	transporter activity	356	0.378664	1.85647e-33	8.55213e-31	0.415107	0.396699
IR	GOBP name	electron transport chain	115	0.651184	3.81591e-33	1.10793e-30	0.843634	0.866087
IR	GOCC name	nuclear part	1616	-0.194359	1.93785e-32	9.80375e-31	-0.299695	-0.294864
IR	GOMF name	substrate-specific transporter activity	285	0.413494	2.42567e-32	9.57794e-30	0.476398	0.524324
IR	KEGG name	Oxidative phosphorylation	101	0.683618	3.37439e-32	9.07711e-30	0.882417	0.911974
IR	GOCC name	mitochondrial matrix	166	0.5284	2.30678e-31	1.11628e-29	0.60856	0.734881
IR	GOBP name	respiratory electron transport chain	94	0.696171	3.63562e-31	1.0204e-28	0.924717	0.926944
IR	GOBP name	generation of precursor metabolites and energy	244	0.433558	1.02171e-30	2.77511e-28	0.490867	0.48585
IR	GOBP name	regulation of metabolic process	2006	-0.175156	1.98095e-30	5.21237e-28	-0.266573	-0.279395
IR	GOBP name	cellular lipid metabolic process	374	0.350754	3.01664e-30	7.697e-28	0.360479	0.390587
IR	GOBP name	glycosylation	118	0.603828	1.98661e-29	4.91978e-27	0.786196	0.910685
IR	GOBP name	macromolecule glycosylation	116	0.606678	3.18026e-29	7.6508e-27	0.794779	0.913308
IR	GOBP name	protein glycosylation	116	0.606678	3.18026e-29	7.43828e-27	0.794779	0.913308
IR	GOMF name	ion transmembrane transporter activity	161	0.513036	7.72292e-29	2.66827e-26	0.654741	0.763399
IR	GOCC name	endoplasmic reticulum lumen	81	0.715085	1.54657e-28	7.17221e-27	1.10977	1.34273
IR	GOCC name	endoplasmic reticulum	310	0.371408	1.73978e-28	7.74551e-27	0.458388	0.456753
IR	GOBP name	small molecule catabolic process	185	0.47196	5.37325e-28	1.22278e-25	0.54323	0.500656
IR	GOMF name	DNA binding	703	-0.251059	8.143e-28	2.5008e-25	-0.395719	-0.399144
IR	GOBP name	post-translational protein modification	108	0.602581	5.24397e-27	1.16195e-24	0.805129	0.929964
IR	KEGG name	Parkinson's disease	99	0.623543	1.42848e-26	1.9213e-24	0.828847	0.911974
IR	GOMF name	cation transmembrane transporter activity	137	0.519603	1.82527e-25	5.04505e-23	0.655861	0.763399
IR	GOCC name	intrinsic to organelle membrane	112	0.57072	3.17913e-25	1.36091e-23	0.714595	0.739388
IR	GOBP name	monocarboxylic acid metabolic process	185	0.443914	5.88129e-25	1.26976e-22	0.507843	0.576146
IR	GOBP name	cellular nitrogen compound metabolic process	2129	-0.15369	1.39139e-24	2.92887e-22	-0.247977	-0.242823
IR	GOCC name	intracellular organelle part	3651	0.141389	1.84331e-24	7.59852e-23	0.00872002	-0.0646573
IR	GOBP name	cellular component organization or biogenesis at cellular level	1609	-0.165497	6.60294e-24	1.35602e-21	-0.266655	-0.296176
IR	GOCC name	integral to organelle membrane	105	0.572152	6.97255e-24	2.77159e-22	0.729478	0.76494
IR	GOBP name	regulation of cellular process	3058	-0.137939	4.37075e-23	8.76232e-21	-0.201437	-0.230123
IR	GOCC name	organelle part	3689	0.136912	5.18283e-23	1.98913e-21	0.00503427	-0.0733038
IR	GOBP name	carboxylic acid catabolic process	114	0.529322	2.79441e-22	5.47185e-20	0.647573	0.704269
IR	GOBP name	organic acid catabolic process	114	0.529322	2.79441e-22	5.34749e-20	0.647573	0.704269
IR	GOMF name	RNA binding	675	-0.227018	2.79949e-22	7.03436e-20	-0.361375	-0.363053
IR	KEGG name	Alzheimer's disease	116	0.524055	3.20752e-22	2.87608e-20	0.653651	0.770597
IR	GOMF name	zinc ion binding	569	-0.244126	4.25178e-22	9.79327e-20	-0.399439	-0.412287
IR	GOBP name	cellular component organization at cellular level	1582	-0.15844	8.36937e-22	1.566e-19	-0.260347	-0.291007
IR	GOBP name	lipid biosynthetic process	222	0.377725	8.7516e-22	1.60192e-19	0.439927	0.451106
IR	GOCC name	Golgi membrane	271	0.340629	1.71627e-21	6.36738e-20	0.367284	0.319537
IR	GOMF name	transferase activity, transferring glycosyl groups	112	0.520207	3.14163e-21	6.67959e-19	0.629125	0.650043
IR	GOBP name	alcohol metabolic process	267	0.339374	4.58003e-21	8.20508e-19	0.327466	0.239413
IR	GOBP name	amine metabolic process	316	0.30669	2.82155e-20	4.94946e-18	0.269905	0.243759
IR	GOBP name	cellular macromolecule metabolic process	2669	-0.13036	5.14655e-20	8.84366e-18	-0.204059	-0.231211
IR	GOMF name	transferase activity, transferring hexosyl groups	76	0.609803	5.34629e-20	1.05551e-17	0.779998	0.91073
IR	GOBP name	nitrogen compound metabolic process	2192	-0.135784	7.88212e-20	1.32735e-17	-0.228936	-0.233167
IR	KEGG name	Ribosome	83	-0.578637	1.13127e-19	7.60781e-18	-0.784821	-0.803927
IR	GOBP name	regulation of biological process	3201	-0.125363	1.70169e-19	2.80945e-17	-0.186049	-0.222324
IR	GOBP name	translational initiation	102	-0.518557	2.1817e-19	3.53267e-17	-0.711105	-0.752183
IR	GOBP name	viral transcription	81	-0.580383	2.38656e-19	3.79147e-17	-0.787899	-0.803927
IR	GOMF name	hydrogen ion transmembrane transporter activity	57	0.690361	2.47273e-19	4.55642e-17	0.967263	1.04007
IR	GOMF name	hydrolase activity	1147	0.167001	3.4639e-19	5.98388e-17	0.0764632	0.0313446
IR	KEGG name	Huntington's disease	130	0.457501	3.56849e-19	1.91985e-17	0.594906	0.770597
IR	GOBP name	protein N-linked glycosylation	79	0.574708	1.41061e-18	2.1995e-16	0.772209	0.908108
IR	GOCC name	vacuolar part	137	0.43727	1.68493e-18	6.04944e-17	0.544249	0.688673
IR	KEGG name	N-Glycan biosynthesis	37	0.82708	3.62334e-18	1.62447e-16	1.17661	1.26646
IR	GOBP name	fatty acid metabolic process	128	0.446997	4.0337e-18	6.17523e-16	0.506685	0.635027
IR	GOBP name	translational termination	81	-0.55911	4.54644e-18	6.8359e-16	-0.76468	-0.797016
IR	GOCC name	nucleolus	436	-0.246574	5.95297e-18	2.07052e-16	-0.391382	-0.413538
IR	GOCC name	cell part	6306	0.203863	6.12088e-18	2.06441e-16	-0.0648744	-0.111879
IR	GOBP name	protein N-linked glycosylation via asparagine	76	0.573573	7.13122e-18	1.05342e-15	0.760941	0.902132
IR	GOMF name	oxidoreductase activity, acting on CH-OH group of donors	78	0.564184	9.38129e-18	1.52529e-15	0.719531	0.717303
IR	GOBP name	transmembrane transport	162	0.392248	1.27958e-17	1.85759e-15	0.458941	0.490378
IR	GOBP name	nuclear-transcribed mRNA catabolic process	159	-0.395692	1.31643e-17	1.8787e-15	-0.583056	-0.531707
IR	GOBP name	translational elongation	88	-0.528087	1.52262e-17	2.13675e-15	-0.724386	-0.785686
IR	GOBP name	ion transport	161	0.389948	2.45885e-17	3.39402e-15	0.470938	0.407614
IR	GOBP name	positive regulation of cellular biosynthetic process	489	-0.229276	2.51429e-17	3.41457e-15	-0.389537	-0.38087
IR	GOMF name	oxidoreductase activity, acting on NADH or NADPH	69	0.590887	2.70681e-17	4.15646e-15	0.676949	0.702922
IR	GOBP name	peptidyl-asparagine modification	77	0.558027	3.3501e-17	4.47744e-15	0.741238	0.896156
IR	GOMF name	inorganic cation transmembrane transporter activity	88	0.521353	3.87244e-17	5.63339e-15	0.674508	0.834172
IR	GOBP name	mitochondrial transport	90	0.514207	4.70176e-17	6.18575e-15	0.614143	0.585148
IR	GOBP name	mRNA metabolic process	501	-0.224429	5.22774e-17	6.77193e-15	-0.369049	-0.344931
IR	KEGG name	Lysosome	83	0.532496	6.72111e-17	2.58283e-15	0.690033	0.825253
IR	GOBP name	regulation of transcription from RNA polymerase II promoter	453	-0.234184	6.99705e-17	8.92654e-15	-0.39952	-0.383168
IR	GOCC name	nucleoplasm part	497	-0.223727	8.47503e-17	2.77432e-15	-0.370608	-0.359672
IR	GOBP name	cellular lipid catabolic process	70	0.575182	1.10797e-16	1.3924e-14	0.620549	0.834137
IR	GOMF name	electron carrier activity	77	0.548661	1.1125e-16	1.53747e-14	0.664359	0.62514
IR	GOBP name	cellular protein complex disassembly	91	-0.505087	1.13133e-16	1.40085e-14	-0.702899	-0.775855
IR	GOBP name	cation transport	128	0.426674	1.19816e-16	1.4621e-14	0.526342	0.469557
IR	GOBP name	positive regulation of biosynthetic process	501	-0.220043	2.07496e-16	2.49588e-14	-0.375525	-0.376002
IR	GOMF name	nucleic acid binding transcription factor activity	216	-0.32793	2.09171e-16	2.75309e-14	-0.551143	-0.479066
IR	GOMF name	sequence-specific DNA binding transcription factor activity	216	-0.32793	2.09171e-16	2.62795e-14	-0.551143	-0.479066
IR	GOBP name	positive regulation of macromolecule biosynthetic process	446	-0.231631	2.47632e-16	2.93671e-14	-0.394032	-0.38317
IR	GOCC name	Golgi apparatus part	374	0.251481	2.53008e-16	8.04566e-15	0.228499	0.180815
IR	GOMF name	cofactor binding	172	0.364357	3.00326e-16	3.60913e-14	0.370676	0.380035
IR	GOMF name	monovalent inorganic cation transmembrane transporter activity	73	0.551652	4.65314e-16	5.35887e-14	0.733328	0.94877
IR	GOBP name	lipid catabolic process	99	0.474165	4.94851e-16	5.78701e-14	0.506194	0.683953
IR	GOBP name	protein complex disassembly	92	-0.490446	5.80519e-16	6.69585e-14	-0.682596	-0.772631
IR	GOCC name	cell junction	328	-0.264093	6.1503e-16	1.90147e-14	-0.447366	-0.43632
IR	GOMF name	oxidoreductase activity, acting on the CH-OH group of donors, NAD or NADP as acceptor	73	0.548539	6.78003e-16	7.496e-14	0.690446	0.672614
IR	GOBP name	nuclear-transcribed mRNA catabolic process, nonsense-mediated decay	109	-0.449429	7.46441e-16	8.49329e-14	-0.634883	-0.640379
IR	GOBP name	transport	1369	0.139978	8.9575e-16	1.00563e-13	0.0630235	0.00411502
IR	GOBP name	positive regulation of gene expression	413	-0.234288	1.26434e-15	1.40076e-13	-0.402004	-0.379119
IR	GOBP name	positive regulation of nucleobase-containing compound metabolic process	458	-0.223159	1.29777e-15	1.41912e-13	-0.381818	-0.364272
IR	GOBP name	cellular component organization or biogenesis	1993	-0.12236	1.31073e-15	1.41492e-13	-0.216779	-0.242823
IR	GOMF name	transcription factor binding transcription factor activity	271	-0.285869	1.34578e-15	1.43067e-13	-0.478252	-0.383172
IR	GOBP name	cellular macromolecular complex disassembly	111	-0.439215	1.8615e-15	1.98403e-13	-0.6289	-0.63857
IR	GOBP name	monocarboxylic acid catabolic process	45	0.686243	1.90992e-15	2.01019e-13	0.882564	0.899433
IR	GOMF name	coenzyme binding	129	0.407705	1.93683e-15	1.98274e-13	0.439618	0.512453
IR	GOMF name	protein binding transcription factor activity	272	-0.283321	2.1371e-15	2.10962e-13	-0.475616	-0.381171
IR	GOBP name	positive regulation of RNA metabolic process	423	-0.229689	2.20323e-15	2.29027e-13	-0.395903	-0.366192
IR	GOBP name	RNA processing	508	-0.210646	2.42884e-15	2.494e-13	-0.363058	-0.323158
IR	GOBP name	RNA catabolic process	183	-0.340829	3.28133e-15	3.32877e-13	-0.50946	-0.504221
IR	GOBP name	mRNA catabolic process	167	-0.355877	3.57518e-15	3.58369e-13	-0.532761	-0.513978
IR	GOCC name	intrinsic to endoplasmic reticulum membrane	56	0.607835	4.28993e-15	1.29046e-13	0.819243	0.835224
IR	GOCC name	ribonucleoprotein complex	519	-0.206547	4.5034e-15	1.31902e-13	-0.361771	-0.291652
IR	GOMF name	transcription cofactor activity	268	-0.281355	5.18842e-15	4.9451e-13	-0.472588	-0.381171
IR	GOBP name	macromolecule metabolic process	2827	-0.109976	5.88686e-15	5.83145e-13	-0.18258	-0.216841
IR	GOBP name	positive regulation of transcription, DNA-dependent	379	-0.237554	6.77243e-15	6.63069e-13	-0.408991	-0.379119
IR	GOBP name	macromolecular complex disassembly	112	-0.427759	7.4208e-15	7.18197e-13	-0.612883	-0.636646
IR	GOMF name	oxidoreductase activity, acting on NADH or NADPH, quinone or similar compound as acceptor	50	0.636258	8.23161e-15	7.58406e-13	0.736932	0.770597
IR	GOBP name	positive regulation of nitrogen compound metabolic process	468	-0.214517	8.31542e-15	7.95635e-13	-0.36803	-0.360992
IR	GOBP name	fatty acid catabolic process	40	0.707797	1.06977e-14	1.01207e-12	0.926537	0.956508
IR	GOCC name	vesicle	354	0.243278	1.1328e-14	3.23283e-13	0.241206	0.17689
IR	GOCC name	cytoskeleton	373	-0.236932	1.25759e-14	3.49925e-13	-0.400345	-0.36599
IR	GOBP name	fatty acid oxidation	42	0.686535	1.55986e-14	1.45933e-12	0.894777	0.92749
IR	GOBP name	lipid oxidation	42	0.686535	1.55986e-14	1.4433e-12	0.894777	0.92749
IR	KEGG name	Peroxisome	54	0.604386	1.82834e-14	6.1478e-13	0.74688	0.723286
IR	GOBP name	cytoskeleton organization	386	-0.230347	2.58123e-14	2.36239e-12	-0.382699	-0.354192
IR	GOBP name	fatty acid beta-oxidation	33	0.766536	2.77717e-14	2.51438e-12	1.04115	1.00076
IR	GOBP name	negative regulation of macromolecule metabolic process	572	-0.190234	4.37353e-14	3.91757e-12	-0.334286	-0.331662
IR	GOCC name	integral to endoplasmic reticulum membrane	51	0.611892	4.68563e-14	1.27198e-12	0.845718	0.853153
IR	GOCC name	membrane-bounded vesicle	305	0.254682	4.96648e-14	1.31612e-12	0.264043	0.195867
IR	GOCC name	mitochondrial respiratory chain complex I	42	0.671873	5.54318e-14	1.43478e-12	0.765273	0.770597
IR	GOCC name	NADH dehydrogenase complex	42	0.671873	5.54318e-14	1.40217e-12	0.765273	0.770597
IR	GOCC name	respiratory chain complex I	42	0.671873	5.54318e-14	1.37101e-12	0.765273	0.770597
IR	GOBP name	cellular component organization	1966	-0.11554	5.60423e-14	4.96712e-12	-0.211018	-0.23943
IR	GOBP name	cellular process involved in reproduction	164	-0.34241	6.16415e-14	5.40648e-12	-0.532185	-0.57643
IR	GOBP name	cellular component disassembly at cellular level	179	-0.328106	6.17006e-14	5.35587e-12	-0.506518	-0.507542
IR	GOBP name	negative regulation of cellular macromolecule biosynthetic process	370	-0.231354	6.38697e-14	5.48758e-12	-0.387153	-0.387605
IR	GOMF name	active transmembrane transporter activity	102	0.430913	7.32195e-14	6.52834e-12	0.516965	0.66833
IR	GOBP name	cellular amine metabolic process	263	0.270638	8.88027e-14	7.55271e-12	0.219173	0.210505
IR	GOBP name	establishment of localization	1401	0.128193	1.10512e-13	9.30512e-12	0.0491735	-0.0084002
IR	GOMF name	transition metal ion binding	686	-0.172133	1.22683e-13	1.05968e-11	-0.303343	-0.333367
IR	GOBP name	cation homeostasis	141	0.363928	1.28003e-13	1.06711e-11	0.37901	0.38045
IR	GOBP name	cellular component disassembly	180	-0.321556	1.64864e-13	1.36094e-11	-0.497232	-0.506569
IR	GOCC name	vacuole	111	0.406893	1.7691e-13	4.28045e-12	0.48998	0.482022
IR	GOBP name	small molecule biosynthetic process	227	0.286064	2.1048e-13	1.72062e-11	0.264481	0.229044
IR	GOBP name	biological regulation	3368	-0.101363	2.44213e-13	1.97719e-11	-0.164589	-0.202399
IR	GOCC name	vacuolar membrane	97	0.43175	2.6101e-13	6.18094e-12	0.552341	0.48174
IR	GOCC name	cytoplasmic membrane-bounded vesicle	266	0.263287	3.01655e-13	6.99463e-12	0.272967	0.225366
IR	GOBP name	negative regulation of macromolecule biosynthetic process	376	-0.222904	3.31288e-13	2.65661e-11	-0.37775	-0.385664
IR	GOBP name	mitochondrial electron transport, NADH to ubiquinone	39	0.67454	3.45677e-13	2.74585e-11	0.782738	0.785507
IR	GOBP name	negative regulation of gene expression	342	-0.232275	4.0288e-13	3.17033e-11	-0.38016	-0.406397
IR	GOBP name	negative regulation of nucleobase-containing compound metabolic process	367	-0.224552	4.12215e-13	3.21375e-11	-0.372954	-0.39316
IR	GOMF name	NADH dehydrogenase (quinone) activity	40	0.661926	4.8417e-13	4.05529e-11	0.745617	0.770597
IR	GOMF name	NADH dehydrogenase (ubiquinone) activity	40	0.661926	4.8417e-13	3.93602e-11	0.745617	0.770597
IR	GOMF name	NADH dehydrogenase activity	40	0.661926	4.8417e-13	3.82356e-11	0.745617	0.770597
IR	GOBP name	positive regulation of macromolecule metabolic process	721	-0.16343	6.19185e-13	4.78306e-11	-0.30135	-0.305459
IR	GOMF name	UDP-glycosyltransferase activity	47	0.606597	7.06966e-13	5.42793e-11	0.750117	0.87541
IR	GOCC name	cytoplasmic vesicle	303	0.243159	7.5314e-13	1.7107e-11	0.239375	0.210955
IR	GOBP name	monosaccharide metabolic process	156	0.334816	8.00333e-13	6.12619e-11	0.334809	0.197864
IR	GOBP name	hexose metabolic process	133	0.360992	9.25615e-13	7.02133e-11	0.377856	0.200247
IR	GOBP name	negative regulation of RNA metabolic process	329	-0.23253	1.00239e-12	7.53584e-11	-0.386096	-0.401319
IR	GOCC name	cytoskeletal part	666	-0.1674	1.1158e-12	2.48377e-11	-0.317553	-0.292552
IR	GOCC name	melanosome	76	0.471236	1.48292e-12	3.23626e-11	0.599543	0.529608
IR	GOCC name	pigment granule	76	0.471236	1.48292e-12	3.17403e-11	0.599543	0.529608
IR	GOBP name	negative regulation of transcription, DNA-dependent	307	-0.238271	1.55612e-12	1.15952e-10	-0.397374	-0.404224
IR	KEGG name	Phagosome	78	0.464723	1.56643e-12	4.68188e-11	0.515196	0.397888
IR	GOMF name	transcription coactivator activity	166	-0.32026	1.65631e-12	1.23731e-10	-0.545893	-0.397613
IR	KEGG name	Valine, leucine and isoleucine degradation	38	0.663152	1.65692e-12	4.45711e-11	0.842286	0.952547
IR	GOBP name	cellular amino acid metabolic process	235	0.270323	1.7265e-12	1.27519e-10	0.211629	0.210505
IR	GOCC name	lytic vacuole	100	0.40998	1.79697e-12	3.77363e-11	0.504495	0.496259
IR	GOBP name	cellular homeostasis	225	0.275696	1.84586e-12	1.35149e-10	0.279967	0.257263
IR	GOBP name	negative regulation of cellular biosynthetic process	385	-0.213053	1.96122e-12	1.42358e-10	-0.369336	-0.37917
IR	GOCC name	lysosomal membrane	83	0.447346	2.27786e-12	4.69492e-11	0.581521	0.48174
IR	GOBP name	regulation of developmental process	527	-0.183432	2.35359e-12	1.69378e-10	-0.340578	-0.344322
IR	GOBP name	glycerolipid metabolic process	142	0.342837	2.50388e-12	1.78667e-10	0.354756	0.303994
IR	GOBP name	ion homeostasis	173	0.311234	2.53592e-12	1.79433e-10	0.311436	0.326212
IR	GOCC name	anchoring junction	142	-0.340222	3.66149e-12	7.40952e-11	-0.584078	-0.552005
IR	GOBP name	heterocycle metabolic process	327	0.227197	3.74482e-12	2.62762e-10	0.166304	0.167607
IR	GOCC name	lysosome	99	0.405851	3.81327e-12	7.57888e-11	0.499107	0.482022
IR	GOBP name	negative regulation of cellular process	1208	-0.126183	4.99516e-12	3.47597e-10	-0.242793	-0.252238
IR	KEGG name	Various types of N-glycan biosynthesis	24	0.814115	5.36432e-12	1.31182e-10	1.11819	1.19001
IR	GOMF name	oxidoreductase activity, acting on the CH-CH group of donors	43	0.608901	5.42801e-12	3.94816e-10	0.736752	0.787141
IR	GOBP name	negative regulation of nitrogen compound metabolic process	372	-0.210794	7.34327e-12	5.06806e-10	-0.351735	-0.38839
IR	GOBP name	chromatin modification	219	-0.271162	7.92996e-12	5.42848e-10	-0.437797	-0.428234
IR	GOBP name	glycerol ether metabolic process	66	0.487844	8.40421e-12	5.70673e-10	0.579046	0.694989
IR	GOBP name	organic ether metabolic process	66	0.487844	8.40421e-12	5.66108e-10	0.579046	0.694989
IR	GOMF name	hydrolase activity, hydrolyzing O-glycosyl compounds	40	0.624134	9.30293e-12	6.59315e-10	0.853749	1.03941
IR	GOBP name	negative regulation of metabolic process	604	-0.16746	9.63534e-12	6.43886e-10	-0.313292	-0.305535
IR	GOBP name	negative regulation of biological process	1308	-0.119944	1.2792e-11	8.48103e-10	-0.225807	-0.255695
IR	GOBP name	carbohydrate biosynthetic process	120	0.35975	1.32166e-11	8.69402e-10	0.33284	0.288973
IR	GOBP name	metal ion homeostasis	102	0.389157	1.40911e-11	9.19745e-10	0.415674	0.393908
IR	GOBP name	metabolic process	3865	0.0938665	1.54806e-11	1.00267e-09	-0.0386782	-0.0867342
IR	GOCC name	cytosolic large ribosomal subunit	47	-0.568324	1.75367e-11	3.42428e-10	-0.803674	-0.840318
IR	GOCC name	adherens junction	132	-0.340299	1.9877e-11	3.81434e-10	-0.588284	-0.547554
IR	GOBP name	negative regulation of biosynthetic process	393	-0.200789	2.13292e-11	1.37093e-09	-0.353522	-0.359338
IR	GOBP name	negative regulation of cellular metabolic process	555	-0.170475	2.50975e-11	1.60092e-09	-0.320442	-0.313417
IR	GOBP name	oligosaccharide metabolic process	40	0.610078	2.67608e-11	1.69418e-09	0.781638	1.02447
IR	GOCC name	nucleoplasm	531	-0.173403	2.90199e-11	5.47444e-10	-0.32726	-0.263635
IR	GOBP name	positive regulation of metabolic process	781	-0.145606	3.12237e-11	1.96197e-09	-0.278438	-0.279069
IR	GOBP name	lipid modification	72	0.453881	3.23138e-11	2.01542e-09	0.54895	0.601256
IR	GOBP name	cellular cation homeostasis	121	0.351281	3.26821e-11	2.0234e-09	0.354975	0.372725
IR	GOBP name	cellular metal ion homeostasis	98	0.386507	4.7057e-11	2.89212e-09	0.40416	0.393908
IR	KEGG name	Citrate cycle (TCA cycle)	28	0.719248	4.75911e-11	1.06683e-09	0.910345	0.939535
IR	GOBP name	hydrogen transport	30	0.690773	6.20765e-11	3.78757e-09	0.978154	1.13039
IR	GOBP name	proton transport	30	0.690773	6.20765e-11	3.76032e-09	0.978154	1.13039
IR	GOBP name	acetyl-CoA catabolic process	26	0.741753	6.2229e-11	3.74263e-09	0.959185	0.970415
IR	GOBP name	tricarboxylic acid cycle	26	0.741753	6.2229e-11	3.71609e-09	0.959185	0.970415
IR	GOBP name	chromosome organization	356	-0.20522	6.46537e-11	3.83369e-09	-0.352777	-0.353503
IR	GOMF name	hydrolase activity, acting on acid anhydrides, catalyzing transmembrane movement of substances	48	0.544823	7.27668e-11	5.02819e-09	0.641474	0.64112
IR	GOMF name	P-P-bond-hydrolysis-driven transmembrane transporter activity	53	0.517251	8.196e-11	5.5253e-09	0.601616	0.56914
IR	GOMF name	primary active transmembrane transporter activity	53	0.517251	8.196e-11	5.39375e-09	0.601616	0.56914
IR	GOBP name	membrane lipid metabolic process	52	0.519943	9.84349e-11	5.79596e-09	0.618813	0.652654
IR	GOBP name	sphingolipid metabolic process	52	0.519943	9.84349e-11	5.75571e-09	0.618813	0.652654
IR	GOBP name	positive regulation of cellular metabolic process	733	-0.145698	1.03071e-10	5.98525e-09	-0.277321	-0.280575
IR	GOMF name	ATPase activity, coupled to transmembrane movement of substances	47	0.545359	1.09343e-10	7.02844e-09	0.647027	0.713101
IR	GOBP name	chromatin organization	251	-0.23883	1.24231e-10	7.16457e-09	-0.398063	-0.400625
IR	GOBP name	amine catabolic process	72	0.438481	1.45063e-10	8.30903e-09	0.52915	0.612706
IR	GOCC name	cell-cell junction	137	-0.319232	1.48002e-10	2.74544e-09	-0.530775	-0.526472
IR	GOMF name	ubiquitin-protein ligase activity	142	-0.313642	1.48677e-10	9.33963e-09	-0.506444	-0.471896
IR	GOBP name	nucleobase-containing small molecule metabolic process	268	0.230051	1.59606e-10	9.08031e-09	0.162442	0.139013
IR	GOMF name	small conjugating protein ligase activity	153	-0.301316	1.72809e-10	1.06143e-08	-0.489458	-0.457813
IR	GOMF name	ATPase activity, coupled to movement of substances	48	0.533825	1.73277e-10	1.04117e-08	0.630598	0.64112
IR	GOCC name	microbody part	54	0.501318	2.07746e-10	3.79052e-09	0.588585	0.63458
IR	GOCC name	peroxisomal part	54	0.501318	2.07746e-10	3.72938e-09	0.588585	0.63458
IR	GOBP name	regulation of cell cycle	402	-0.188265	2.2091e-10	1.24837e-08	-0.343578	-0.317213
IR	GOMF name	hydrolase activity, acting on glycosyl bonds	49	0.524189	2.4105e-10	1.41758e-08	0.700075	0.906232
IR	GOBP name	nucleoside phosphate metabolic process	238	0.240792	2.5681e-10	1.44156e-08	0.193258	0.163846
IR	GOBP name	nucleotide metabolic process	238	0.240792	2.5681e-10	1.43201e-08	0.193258	0.163846
IR	GOBP name	negative regulation of transcription from RNA polymerase II promoter	174	-0.280187	2.60536e-10	1.44323e-08	-0.45392	-0.450666
IR	GOBP name	cellular macromolecule catabolic process	456	-0.176211	2.97534e-10	1.63741e-08	-0.307061	-0.328038
IR	GOBP name	cellular ion homeostasis	154	0.296265	3.03979e-10	1.66201e-08	0.293015	0.297373
IR	GOBP name	coenzyme catabolic process	29	0.674519	3.43102e-10	1.86382e-08	0.857826	0.942139
IR	GOBP name	organelle organization	1097	-0.119018	3.68883e-10	1.99102e-08	-0.228615	-0.272752
IR	GOBP name	cell cycle process	517	-0.164896	4.15813e-10	2.23003e-08	-0.31231	-0.293518
IR	GOMF name	chromatin binding	175	-0.276035	4.2554e-10	2.4504e-08	-0.459221	-0.401319
IR	GOBP name	ion transmembrane transport	51	0.504215	5.18248e-10	2.7618e-08	0.690074	0.849203
IR	GOBP name	cofactor metabolic process	178	0.272044	5.46172e-10	2.89231e-08	0.229846	0.235024
IR	GOBP name	metal ion transport	103	0.353811	6.70773e-10	3.52994e-08	0.402619	0.372725
IR	GOBP name	protein O-linked glycosylation	25	0.711004	7.9473e-10	4.15629e-08	0.935087	0.972632
IR	GOBP name	cellular macromolecular complex subunit organization	400	-0.182627	8.16797e-10	4.24533e-08	-0.327984	-0.309057
IR	GOBP name	acetyl-CoA metabolic process	34	0.607821	9.16872e-10	4.73623e-08	0.757631	0.891491
IR	GOCC name	cell-cell adherens junction	32	-0.625487	9.71875e-10	1.71698e-08	-1.02475	-0.989878
IR	GOCC name	outer membrane	88	0.378304	1.01311e-09	1.76186e-08	0.441396	0.335457
IR	GOBP name	cellular amino acid catabolic process	67	0.431495	1.14642e-09	5.8859e-08	0.511726	0.429332
IR	GOCC name	organelle outer membrane	85	0.382258	1.30825e-09	2.24013e-08	0.444967	0.32355
IR	GOBP name	cofactor catabolic process	33	0.610978	1.32529e-09	6.763e-08	0.742581	0.84605
IR	GOBP name	anatomical structure morphogenesis	418	-0.176565	1.34789e-09	6.8369e-08	-0.349472	-0.345078
IR	GOCC name	cytoplasmic vesicle membrane	163	0.276923	1.43777e-09	2.42461e-08	0.276232	0.22815
IR	GOBP name	monovalent inorganic cation transport	50	0.494997	1.53903e-09	7.75964e-08	0.647766	0.636606
IR	GOBP name	protein folding	158	0.280412	1.59028e-09	7.97033e-08	0.339507	0.142481
IR	GOMF name	channel activity	44	0.526346	1.66321e-09	9.38189e-08	0.666089	0.722276
IR	GOMF name	passive transmembrane transporter activity	44	0.526346	1.66321e-09	9.19425e-08	0.666089	0.722276
IR	KEGG name	Fatty acid metabolism	29	0.64705	1.71984e-09	3.55875e-08	0.740664	0.849792
IR	GOBP name	SRP-dependent cotranslational protein targeting to membrane	100	-0.349942	1.77598e-09	8.84836e-08	-0.485052	-0.639474
IR	GOCC name	microbody	66	0.428529	1.96263e-09	3.26031e-08	0.461303	0.536548
IR	GOBP name	glycerophospholipid metabolic process	108	0.33481	2.24157e-09	1.11024e-07	0.388462	0.303994
IR	GOMF name	sequence-specific DNA binding	140	-0.294349	2.35786e-09	1.27787e-07	-0.497375	-0.44328
IR	GOMF name	acid-amino acid ligase activity	163	-0.273045	2.4246e-09	1.28877e-07	-0.455618	-0.42738
IR	KEGG name	Protein processing in endoplasmic reticulum	125	0.30893	3.06524e-09	5.88964e-08	0.418094	0.348437
IR	GOBP name	coenzyme metabolic process	137	0.294901	3.23803e-09	1.5944e-07	0.26039	0.238029
IR	GOBP name	regulation of cellular component organization	636	-0.141738	3.60407e-09	1.76432e-07	-0.282069	-0.290462
IR	GOBP name	carboxylic acid biosynthetic process	147	0.283942	3.65493e-09	1.77887e-07	0.266654	0.249049
IR	GOBP name	organic acid biosynthetic process	147	0.283942	3.65493e-09	1.76865e-07	0.266654	0.249049
IR	GOBP name	organophosphate metabolic process	150	0.280413	4.01346e-09	1.93105e-07	0.302147	0.221283
IR	GOMF name	structural molecule activity	313	-0.196221	4.20885e-09	2.19495e-07	-0.365729	-0.372246
IR	GOBP name	ATP metabolic process	65	0.422679	4.24462e-09	2.03067e-07	0.514621	0.551429
IR	GOMF name	oxidoreductase activity, acting on a sulfur group of donors	44	0.5127	4.32078e-09	2.2116e-07	0.742608	0.723383
IR	GOCC name	transcription factor complex	124	-0.306546	4.65204e-09	7.6143e-08	-0.48221	-0.461142
IR	GOCC name	cytoplasmic vesicle part	216	0.233713	4.74241e-09	7.64972e-08	0.218688	0.143204
IR	GOBP name	rRNA metabolic process	107	-0.329084	4.91141e-09	2.33639e-07	-0.506484	-0.490622
IR	GOBP name	establishment of protein localization in endoplasmic reticulum	101	-0.337694	5.37871e-09	2.54431e-07	-0.46705	-0.63857
IR	GOBP name	protein targeting to ER	101	-0.337694	5.37871e-09	2.5301e-07	-0.46705	-0.63857
IR	GOBP name	cellular chemical homeostasis	173	0.258101	6.39647e-09	2.99212e-07	0.239852	0.218662
IR	GOBP name	phospholipid metabolic process	132	0.294297	6.62075e-09	3.07993e-07	0.310015	0.251198
IR	GOCC name	mitochondrial outer membrane	70	0.402096	6.74456e-09	1.07238e-07	0.470365	0.371445
IR	GOBP name	glycerolipid biosynthetic process	102	0.333788	6.80873e-09	3.14997e-07	0.403359	0.386266
IR	GOBP name	chemical homeostasis	246	0.217115	6.92719e-09	3.18726e-07	0.154017	0.189498
IR	GOCC name	endoplasmic reticulum-Golgi intermediate compartment membrane	22	0.711458	7.9101e-09	1.23999e-07	1.16226	1.50129
IR	GOBP name	catabolic process	945	0.116382	8.37651e-09	3.83316e-07	0.0349674	-0.0138585
IR	GOBP name	actin filament-based process	220	-0.227693	8.61205e-09	3.91965e-07	-0.370833	-0.345835
IR	GOBP name	glycolipid metabolic process	22	0.709455	8.70958e-09	3.94273e-07	0.950796	1.18828
IR	GOBP name	ATP biosynthetic process	25	0.665097	8.96914e-09	4.03851e-07	0.950203	1.1342
IR	GOBP name	actin cytoskeleton organization	197	-0.239642	9.33244e-09	4.17974e-07	-0.386864	-0.345847
IR	GOBP name	cotranslational protein targeting to membrane	102	-0.329805	1.02564e-08	4.56925e-07	-0.461832	-0.636646
IR	GOMF name	transcription regulatory region DNA binding	108	-0.320583	1.03331e-08	5.19285e-07	-0.543255	-0.506296
IR	GOBP name	rRNA processing	103	-0.32807	1.04206e-08	4.61796e-07	-0.505769	-0.491232
IR	GOMF name	substrate-specific channel activity	39	0.527964	1.23818e-08	6.11131e-07	0.678372	0.747182
IR	GOMF name	regulatory region DNA binding	111	-0.314303	1.27628e-08	6.18886e-07	-0.525509	-0.505297
IR	GOMF name	regulatory region nucleic acid binding	111	-0.314303	1.27628e-08	6.08215e-07	-0.525509	-0.505297
IR	GOCC name	vesicle membrane	170	0.254695	1.34072e-08	2.07253e-07	0.245926	0.198658
IR	GOMF name	intramolecular oxidoreductase activity, transposing S-S bonds	13	0.910078	1.36502e-08	6.39479e-07	1.51991	1.62155
IR	GOMF name	protein disulfide isomerase activity	13	0.910078	1.36502e-08	6.28821e-07	1.51991	1.62155
IR	GOBP name	purine nucleotide metabolic process	158	0.263642	1.39491e-08	6.14927e-07	0.256267	0.190193
IR	GOBP name	protein modification by small protein conjugation or removal	310	-0.18985	1.52314e-08	6.67959e-07	-0.361037	-0.290813
IR	GOMF name	transferase activity, transferring acyl groups	100	0.328774	1.5758e-08	7.14017e-07	0.371898	0.376785
IR	GOBP name	Wnt receptor signaling pathway	83	-0.360065	1.62922e-08	7.10777e-07	-0.599362	-0.595305
IR	GOCC name	microtubule organizing center	270	-0.202231	1.67546e-08	2.55451e-07	-0.364801	-0.312188
IR	GOCC name	intracellular organelle	3796	-0.0782555	1.77024e-08	2.66254e-07	-0.141594	-0.181089
IR	GOBP name	calcium ion homeostasis	64	0.408324	1.78707e-08	7.75627e-07	0.417354	0.382507
IR	GOBP name	ncRNA processing	174	-0.249464	1.82802e-08	7.89331e-07	-0.412546	-0.426255
IR	GOCC name	large ribosomal subunit	65	-0.403302	2.08181e-08	3.0894e-07	-0.610961	-0.769407
IR	GOBP name	ribonucleotide metabolic process	153	0.264486	2.10137e-08	9.02731e-07	0.245094	0.187896
IR	GOBP name	O-glycan processing	18	0.762506	2.19856e-08	9.39689e-07	0.964431	0.959604
IR	GOMF name	binding	3953	-0.0780355	2.2908e-08	1.02126e-06	-0.142959	-0.173846
IR	GOBP name	ribonucleoprotein complex biogenesis	46	-0.474855	2.7064e-08	1.1509e-06	-0.685774	-0.678882
IR	GOBP name	response to DNA damage stimulus	361	-0.173416	2.74923e-08	1.16324e-06	-0.341051	-0.285581
IR	GOBP name	branched chain family amino acid catabolic process	19	0.736228	2.84986e-08	1.19979e-06	0.97565	1.092
IR	GOBP name	cell redox homeostasis	39	0.513861	2.98569e-08	1.25072e-06	0.703997	0.689461
IR	GOBP name	cellular calcium ion homeostasis	60	0.413809	3.24872e-08	1.35417e-06	0.416501	0.393908
IR	GOBP name	divalent inorganic cation homeostasis	67	0.391467	3.3354e-08	1.38345e-06	0.393964	0.372725
IR	GOMF name	ion channel activity	38	0.517595	3.56988e-08	1.56622e-06	0.657401	0.722276
IR	GOBP name	positive regulation of transcription from RNA polymerase II promoter	234	-0.211344	3.70514e-08	1.52928e-06	-0.386826	-0.358547
IR	GOBP name	cellular component biogenesis at cellular level	49	-0.455137	3.83236e-08	1.57407e-06	-0.661173	-0.667185
IR	GOBP name	purine nucleoside triphosphate metabolic process	122	0.289161	4.18359e-08	1.70999e-06	0.298556	0.213593
IR	GOBP name	cell junction organization	104	-0.311846	4.58681e-08	1.86575e-06	-0.54357	-0.490243
IR	GOMF name	GDP binding	37	0.517437	5.42902e-08	2.34466e-06	0.510668	0.48174
IR	GOBP name	purine nucleoside triphosphate biosynthetic process	33	0.547662	5.45347e-08	2.20761e-06	0.730542	1.00822
IR	GOBP name	regulation of cell differentiation	362	-0.169249	5.6267e-08	2.26683e-06	-0.321614	-0.332535
IR	GOBP name	purine-containing compound metabolic process	185	0.233489	5.73979e-08	2.30138e-06	0.19049	0.131573
IR	GOBP name	ATP synthesis coupled proton transport	15	0.809658	5.79184e-08	2.31125e-06	1.24238	1.30156
IR	GOBP name	energy coupled proton transport, down electrochemical gradient	15	0.809658	5.79184e-08	2.30035e-06	1.24238	1.30156
IR	GOBP name	mitochondrial ATP synthesis coupled proton transport	15	0.809658	5.79184e-08	2.28955e-06	1.24238	1.30156
IR	GOBP name	organic substance transport	136	0.270937	6.00725e-08	2.3636e-06	0.224982	0.218697
IR	GOBP name	homeostatic process	390	0.163012	6.05585e-08	2.37164e-06	0.0948681	0.132317
IR	GOBP name	cellular divalent inorganic cation homeostasis	63	0.395611	6.17294e-08	2.4063e-06	0.391666	0.390118
IR	GOBP name	purine ribonucleotide metabolic process	139	0.267243	6.58483e-08	2.55503e-06	0.257878	0.189371
IR	GOMF name	calcium ion binding	199	0.224262	6.65263e-08	2.8289e-06	0.243005	0.205141
IR	GOCC name	proton-transporting two-sector ATPase complex, proton-transporting domain	15	0.805898	6.66707e-08	9.76375e-07	1.22727	1.28191
IR	GOBP name	glycosphingolipid metabolic process	20	0.695364	7.52574e-08	2.90673e-06	0.926364	1.17363
IR	GOMF name	structural constituent of ribosome	144	-0.261354	7.64469e-08	3.2015e-06	-0.433382	-0.498109
IR	GOBP name	purine ribonucleoside triphosphate biosynthetic process	32	0.549863	7.66845e-08	2.94833e-06	0.743127	1.02093
IR	GOBP name	acylglycerol metabolic process	50	0.438722	8.62595e-08	3.30138e-06	0.44701	0.516435
IR	GOBP name	neutral lipid metabolic process	50	0.438722	8.62595e-08	3.28645e-06	0.44701	0.516435
IR	GOBP name	purine ribonucleoside triphosphate metabolic process	117	0.287974	8.82925e-08	3.34875e-06	0.30058	0.210955
IR	GOMF name	ATPase activity, coupled to transmembrane movement of ions	31	0.555913	8.85849e-08	3.65446e-06	0.662558	0.713101
IR	GOCC name	organelle	3813	-0.0743253	8.90614e-08	1.28734e-06	-0.138292	-0.178833
IR	GOCC name	cytosolic small ribosomal subunit	35	-0.52293	9.06284e-08	1.2932e-06	-0.695696	-0.64896
IR	GOBP name	cellular nitrogen compound biosynthetic process	229	0.207052	9.46852e-08	3.57511e-06	0.157549	0.129209
IR	GOMF name	intramolecular oxidoreductase activity, interconverting keto- and enol-groups	14	0.821716	1.03999e-07	4.22725e-06	1.38099	1.58302
IR	GOMF name	intramolecular oxidoreductase activity	33	0.535389	1.07225e-07	4.2952e-06	0.821123	0.961606
IR	GOBP name	steroid metabolic process	92	0.320821	1.19544e-07	4.49357e-06	0.342426	0.414885
IR	GOCC name	centrosome	215	-0.211685	1.20899e-07	1.7033e-06	-0.379811	-0.311957
IR	GOMF name	isomerase activity	111	0.292193	1.22995e-07	4.85656e-06	0.352452	0.158854
IR	GOBP name	regulation of cytoskeleton organization	166	-0.239805	1.24377e-07	4.65447e-06	-0.396925	-0.366091
IR	GOBP name	regulation of anatomical structure morphogenesis	230	-0.204345	1.30632e-07	4.86691e-06	-0.395215	-0.417308
IR	GOCC name	endoplasmic reticulum-Golgi intermediate compartment	42	0.471108	1.3507e-07	1.87916e-06	0.734452	0.989294
IR	GOBP name	protein ubiquitination	240	-0.199756	1.39055e-07	5.15791e-06	-0.37643	-0.312136
IR	GOBP name	steroid biosynthetic process	52	0.422949	1.4211e-07	5.2481e-06	0.571169	0.61402
IR	GOBP name	mRNA processing	303	-0.178291	1.46574e-07	5.38931e-06	-0.325789	-0.289677
IR	GOCC name	phagocytic vesicle membrane	37	0.499815	1.5087e-07	2.07307e-06	0.582701	0.539889
IR	GOCC name	lysosomal lumen	36	0.506381	1.53363e-07	2.08162e-06	0.633168	0.903213
IR	GOBP name	glucose metabolic process	106	0.296354	1.57119e-07	5.75192e-06	0.275866	0.174529
IR	GOCC name	nuclear body	195	-0.219627	1.63363e-07	2.19063e-06	-0.378698	-0.35373
IR	GOBP name	aminoglycan metabolic process	48	0.43762	1.6683e-07	6.08098e-06	0.49252	0.765453
IR	GOMF name	ligase activity, forming carbon-nitrogen bonds	191	-0.221287	1.75533e-07	6.83341e-06	-0.384067	-0.363986
IR	GOCC name	integral to lumenal side of endoplasmic reticulum membrane	18	0.711796	1.756e-07	2.3267e-06	0.989969	0.809707
IR	GOBP name	alcohol catabolic process	64	0.378604	1.7742e-07	6.43914e-06	0.409433	0.226808
IR	GOBP name	cellular component assembly at cellular level	539	-0.134892	1.89022e-07	6.83075e-06	-0.276937	-0.291216
IR	GOBP name	DNA metabolic process	394	-0.155358	2.13013e-07	7.66482e-06	-0.303049	-0.305225
IR	GOBP name	branched chain family amino acid metabolic process	21	0.654373	2.15187e-07	7.71009e-06	0.857976	1.05465
IR	GOBP name	divalent inorganic cation transport	52	0.41639	2.20824e-07	7.87855e-06	0.501807	0.502395
IR	GOBP name	DNA repair	225	-0.20243	2.30012e-07	8.17173e-06	-0.368667	-0.353958
IR	GOCC name	vacuolar lumen	38	0.485794	2.31206e-07	3.02743e-06	0.600623	0.853233
IR	GOCC name	lamellipodium	78	-0.339286	2.46207e-07	3.18638e-06	-0.561594	-0.440423
IR	GOCC name	mitochondrial nucleoid	33	0.51989	2.46689e-07	3.15592e-06	0.680685	0.782371
IR	GOCC name	nucleoid	33	0.51989	2.46689e-07	3.12006e-06	0.680685	0.782371
IR	GOBP name	ribonucleoprotein complex assembly	106	-0.291157	2.57647e-07	9.11508e-06	-0.478467	-0.477822
IR	GOBP name	ribonucleoside triphosphate metabolic process	122	0.271486	2.6359e-07	9.2863e-06	0.276653	0.191061
IR	GOBP name	protein modification by small protein conjugation	261	-0.187515	2.64013e-07	9.26244e-06	-0.359959	-0.300564
IR	GOBP name	positive regulation of cellular process	1336	-0.0903112	2.75194e-07	9.61467e-06	-0.195154	-0.227014
IR	GOCC name	ribosome	143	-0.250743	2.75452e-07	3.4447e-06	-0.426163	-0.414266
IR	GOBP name	phospholipid biosynthetic process	102	0.295309	2.93666e-07	1.02176e-05	0.353401	0.294134
IR	GOBP name	sphingoid metabolic process	31	0.53286	2.94544e-07	1.0206e-05	0.671064	0.810278
IR	GOBP name	carbohydrate catabolic process	95	0.304739	3.23829e-07	1.11748e-05	0.287545	0.175564
IR	KEGG name	Glycerophospholipid metabolism	45	0.440049	3.46909e-07	6.22123e-06	0.559604	0.685072
IR	GOMF name	flavin adenine dinucleotide binding	44	0.444393	3.59624e-07	1.38056e-05	0.49195	0.56435
IR	GOBP name	activation of signaling protein activity involved in unfolded protein response	42	0.453609	3.85451e-07	1.32469e-05	0.618562	0.606055
IR	GOMF name	gated channel activity	26	0.575748	3.8748e-07	1.46712e-05	0.766644	0.793823
IR	GOMF name	actin binding	98	-0.298082	3.88329e-07	1.45046e-05	-0.474777	-0.450013
IR	GOBP name	polysaccharide metabolic process	86	0.317607	3.98696e-07	1.36464e-05	0.299722	0.326828
IR	GOBP name	regulation of cellular protein metabolic process	704	-0.116188	4.14397e-07	1.41264e-05	-0.238622	-0.274772
IR	GOBP name	glycosaminoglycan metabolic process	47	0.427712	4.16463e-07	1.41396e-05	0.473334	0.757162
IR	GOCC name	cell-substrate junction	98	-0.297116	4.23342e-07	5.23533e-06	-0.521214	-0.427624
IR	KEGG name	Cardiac muscle contraction	35	0.493711	4.51274e-07	7.58704e-06	0.695579	0.850079
IR	GOBP name	ribonucleoprotein complex subunit organization	110	-0.279922	4.55029e-07	1.53869e-05	-0.465031	-0.448591
IR	GOBP name	reproductive process	670	-0.11805	4.87355e-07	1.64141e-05	-0.248451	-0.250616
IR	GOBP name	regulation of translation	159	-0.232093	5.43062e-07	1.82174e-05	-0.412149	-0.402037
IR	GOBP name	posttranscriptional regulation of gene expression	249	-0.18667	5.45534e-07	1.82278e-05	-0.341763	-0.359338
IR	KEGG name	Pyruvate metabolism	32	0.510023	6.18541e-07	9.78751e-06	0.531658	0.536827
IR	GOBP name	glycerophospholipid biosynthetic process	88	0.308338	6.4311e-07	2.14031e-05	0.380368	0.323249
IR	GOCC name	endosomal part	196	0.208119	6.53313e-07	7.99052e-06	0.189185	0.108332
IR	GOBP name	divalent metal ion transport	50	0.407467	6.62216e-07	2.19522e-05	0.496894	0.502395
IR	GOMF name	guanyl nucleotide binding	217	0.197952	6.65963e-07	2.4543e-05	0.119224	0.150627
IR	GOMF name	guanyl ribonucleotide binding	217	0.197952	6.65963e-07	2.422e-05	0.119224	0.150627
IR	GOBP name	heterocycle catabolic process	127	0.256932	6.73588e-07	2.22416e-05	0.222677	0.187896
IR	GOMF name	NAD binding	39	0.45938	7.24516e-07	2.60073e-05	0.515419	0.596161
IR	GOBP name	purine nucleotide biosynthetic process	55	0.385507	8.13999e-07	2.6773e-05	0.493823	0.381914
IR	GOMF name	transcription regulatory region sequence-specific DNA binding	36	-0.475373	8.34662e-07	2.9577e-05	-0.772202	-0.615286
IR	GOBP name	acylglycerol biosynthetic process	27	0.547784	8.64822e-07	2.83338e-05	0.704833	0.786788
IR	GOBP name	neutral lipid biosynthetic process	27	0.547784	8.64822e-07	2.8224e-05	0.704833	0.786788
IR	GOBP name	cell-cell junction organization	66	-0.350422	9.24318e-07	3.00493e-05	-0.594416	-0.542505
IR	GOCC name	endocytic vesicle membrane	57	0.376217	9.62521e-07	1.16444e-05	0.452348	0.449852
IR	GOBP name	regulation of cell morphogenesis	134	-0.246497	9.8741e-07	3.19769e-05	-0.44655	-0.429758
IR	GOBP name	regulation of cell cycle process	233	-0.188238	9.95808e-07	3.21253e-05	-0.349902	-0.334408
IR	GOBP name	glycerol ether biosynthetic process	30	0.516705	1.00337e-06	3.22456e-05	0.654969	0.785021
IR	GOBP name	cellular carbohydrate catabolic process	71	0.336841	1.00545e-06	3.21896e-05	0.343188	0.143204
IR	GOBP name	cell division	221	-0.192614	1.0613e-06	3.3849e-05	-0.338904	-0.31242
IR	GOMF name	unfolded protein binding	53	0.388229	1.08051e-06	3.78042e-05	0.492014	0.35357
IR	GOMF name	carboxylic ester hydrolase activity	44	0.425291	1.11364e-06	3.84763e-05	0.423587	0.429988
IR	GOBP name	oligosaccharide biosynthetic process	29	0.523157	1.12072e-06	3.56092e-05	0.633091	0.896156
IR	KEGG name	Ubiquitin mediated proteolysis	93	-0.293239	1.14516e-06	1.71137e-05	-0.478248	-0.42738
IR	GOMF name	cytoskeletal protein binding	200	-0.201525	1.14681e-06	3.91332e-05	-0.350001	-0.338466
IR	GOBP name	positive regulation of nuclease activity	44	0.424335	1.17699e-06	3.72565e-05	0.576376	0.562624
IR	GOBP name	establishment of protein localization in mitochondrion	50	0.39819	1.18025e-06	3.72197e-05	0.389604	0.472335
IR	GOBP name	protein targeting to mitochondrion	50	0.39819	1.18025e-06	3.70808e-05	0.389604	0.472335
IR	KEGG name	Propanoate metabolism	24	0.573598	1.18339e-06	1.67543e-05	0.665526	0.684745
IR	GOMF name	GTP binding	214	0.194752	1.18683e-06	4.00047e-05	0.113641	0.142101
IR	GOCC name	endosome membrane	188	0.207008	1.24067e-06	1.4848e-05	0.193019	0.0892493
IR	KEGG name	Mucin type O-Glycan biosynthesis	13	0.77619	1.28261e-06	1.72511e-05	1.01455	0.972632
IR	GOCC name	integral to mitochondrial membrane	30	0.511563	1.28343e-06	1.51964e-05	0.595744	0.521921
IR	GOBP name	developmental process	1350	-0.0847216	1.29354e-06	4.04892e-05	-0.198356	-0.216679
IR	GOBP name	immune effector process	124	0.252966	1.33108e-06	4.15101e-05	0.359301	0.170134
IR	GOBP name	ribonucleoside triphosphate biosynthetic process	37	0.459982	1.34506e-06	4.1791e-05	0.60443	0.8333
IR	GOCC name	secretory granule membrane	22	0.595635	1.3587e-06	1.59182e-05	0.86162	0.846573
IR	GOBP name	hormone metabolic process	46	0.412509	1.36866e-06	4.2368e-05	0.489681	0.605218
IR	GOCC name	oligosaccharyltransferase complex	10	0.88203	1.38423e-06	1.60485e-05	1.36055	1.36595
IR	GOMF name	O-acyltransferase activity	20	0.623942	1.39482e-06	4.64492e-05	0.812441	0.782579
IR	GOMF name	cation-transporting ATPase activity	27	0.536767	1.42704e-06	4.69565e-05	0.630553	0.713101
IR	GOBP name	peptide metabolic process	48	0.403025	1.44092e-06	4.44416e-05	0.413207	0.40902
IR	GOBP name	nucleoside triphosphate metabolic process	132	0.244329	1.4687e-06	4.51331e-05	0.2322	0.190193
IR	GOBP name	regulation of nuclease activity	48	0.402684	1.4706e-06	4.5027e-05	0.58683	0.562624
IR	GOBP name	regulation of protein metabolic process	750	-0.107413	1.48982e-06	4.54502e-05	-0.224735	-0.257243
IR	GOBP name	heterocycle biosynthetic process	142	0.235564	1.4956e-06	4.54621e-05	0.196388	0.186243
IR	GOBP name	covalent chromatin modification	125	-0.250732	1.49956e-06	4.54184e-05	-0.412034	-0.38742
IR	GOMF name	transferase activity, transferring acyl groups other than amino-acyl groups	83	0.306614	1.51667e-06	4.93187e-05	0.348686	0.291433
IR	GOCC name	chromosomal part	329	-0.156597	1.57226e-06	1.80405e-05	-0.314377	-0.301775
IR	GOMF name	carboxylic acid binding	83	0.306008	1.59041e-06	5.1115e-05	0.327486	0.221506
IR	GOBP name	dicarboxylic acid metabolic process	32	0.490554	1.62651e-06	4.90868e-05	0.55596	0.672635
IR	GOMF name	oxidoreductase activity, acting on the CH-CH group of donors, NAD or NADP as acceptor	17	0.672081	1.63964e-06	5.20915e-05	0.877246	0.865404
IR	KEGG name	Glycerolipid metabolism	26	0.543327	1.67422e-06	2.1446e-05	0.653099	0.57262
IR	GOMF name	oxidoreductase activity, acting on the aldehyde or oxo group of donors	27	0.533074	1.68439e-06	5.29052e-05	0.626658	0.798079
IR	GOBP name	ceramide metabolic process	29	0.514249	1.69921e-06	5.10976e-05	0.639697	0.810278
IR	GOBP name	cell junction assembly	88	-0.295868	1.78394e-06	5.34549e-05	-0.524026	-0.485384
IR	GOBP name	iron ion homeostasis	46	0.407389	1.84624e-06	5.51254e-05	0.481991	0.51816
IR	GOBP name	regulation of multicellular organismal development	367	-0.14737	1.94515e-06	5.78733e-05	-0.290369	-0.314644
IR	GOBP name	cellular metabolic process	3622	0.0658829	1.95594e-06	5.79896e-05	-0.0537953	-0.0993781
IR	GOBP name	carboxylic acid transport	38	0.446343	2.01136e-06	5.94232e-05	0.563008	0.715722
IR	GOBP name	organic acid transport	38	0.446343	2.01136e-06	5.92154e-05	0.563008	0.715722
IR	GOBP name	cell projection organization	215	-0.19004	2.02392e-06	5.93777e-05	-0.353121	-0.355203
IR	GOBP name	triglyceride metabolic process	45	0.410252	2.02476e-06	5.9196e-05	0.383875	0.475025
IR	GOCC name	microbody lumen	23	0.570327	2.25265e-06	2.55836e-05	0.654384	0.695518
IR	GOCC name	peroxisomal matrix	23	0.570327	2.25265e-06	2.53252e-05	0.654384	0.695518
IR	GOBP name	cell proliferation	247	-0.176826	2.27858e-06	6.63864e-05	-0.335651	-0.29004
IR	GOBP name	calcium ion transport	39	0.436749	2.47013e-06	7.1719e-05	0.533242	0.415294
IR	GOBP name	regulation of hormone levels	57	0.361367	2.52903e-06	7.31768e-05	0.409732	0.545547
IR	GOBP name	triglyceride biosynthetic process	25	0.544308	2.53817e-06	7.31897e-05	0.691345	0.786788
IR	GOCC name	extracellular region	178	0.20626	2.54229e-06	2.82957e-05	0.240537	0.194837
IR	KEGG name	Sphingolipid metabolism	20	0.608293	2.54231e-06	3.10855e-05	0.756372	0.758835
IR	GOBP name	cell cycle phase	216	-0.187631	2.58468e-06	7.42764e-05	-0.33277	-0.310369
IR	GOBP name	nucleoside triphosphate biosynthetic process	40	0.430321	2.60118e-06	7.44963e-05	0.533761	0.64613
IR	GOBP name	cellular biosynthetic process	1586	-0.077207	2.87003e-06	8.19174e-05	-0.176682	-0.211256
IR	GOBP name	purine ribonucleotide biosynthetic process	52	0.376115	2.87187e-06	8.16932e-05	0.448036	0.35487
IR	GOCC name	respiratory chain	16	0.675324	2.96733e-06	3.26994e-05	0.934273	0.996232
IR	GOBP name	regulation of signal transduction	636	-0.111834	3.21913e-06	9.1263e-05	-0.248233	-0.276303
IR	GOBP name	cellular hormone metabolic process	35	0.455069	3.30313e-06	9.33301e-05	0.551151	0.698527
IR	GOBP name	C-terminal protein lipidation	13	0.744947	3.35958e-06	9.46075e-05	1.13657	1.32762
IR	GOBP name	ribonucleotide biosynthetic process	64	0.336116	3.55925e-06	9.98961e-05	0.369941	0.211295
IR	GOCC name	chromatin	125	-0.241351	3.63412e-06	3.96546e-05	-0.438703	-0.339457
IR	GOBP name	cellular response to stimulus	1671	-0.0749924	3.67639e-06	0.000102841	-0.184458	-0.192564
IR	GOCC name	cytosol	1563	-0.0766369	3.81179e-06	4.11895e-05	-0.193605	-0.182838
IR	GOBP name	cellular nitrogen compound catabolic process	128	0.236372	4.45703e-06	0.000124266	0.191974	0.145753
IR	GOMF name	acetylgalactosaminyltransferase activity	13	0.734392	4.61279e-06	0.000143256	0.911308	0.946576
IR	GOMF name	protein disulfide oxidoreductase activity	22	0.564883	4.61548e-06	0.000141746	0.804085	0.723383
IR	GOBP name	cellular carbohydrate biosynthetic process	81	0.29548	4.67433e-06	0.000129894	0.247214	0.143515
IR	GOBP name	histone modification	123	-0.239862	4.96157e-06	0.000137422	-0.395781	-0.385196
IR	GOMF name	hydrogen ion transporting ATP synthase activity, rotational mechanism	9	0.878971	5.01911e-06	0.000152449	1.33746	1.33615
IR	GOCC name	cell-substrate adherens junction	92	-0.275642	5.39945e-06	5.77845e-05	-0.491445	-0.350163
IR	GOBP name	purine-containing compound biosynthetic process	69	0.317725	5.40962e-06	0.000149341	0.337512	0.206359
IR	GOCC name	mitochondrial respiratory chain complex III	8	0.928751	5.44179e-06	5.7683e-05	1.59402	1.55715
IR	GOCC name	respiratory chain complex III	8	0.928751	5.44179e-06	5.71388e-05	1.59402	1.55715
IR	GOBP name	nucleobase-containing compound catabolic process	117	0.244476	5.59057e-06	0.000153832	0.21155	0.172741
IR	GOMF name	transferase activity	851	0.0958866	5.65257e-06	0.000169823	0.0105881	-0.0132515
IR	GOCC name	peroxisome	42	0.405546	5.6744e-06	5.90244e-05	0.427751	0.492793
IR	GOCC name	Golgi cisterna membrane	37	0.431921	5.67505e-06	5.84845e-05	0.524876	0.757162
IR	GOBP name	diacylglycerol metabolic process	13	0.727157	5.71875e-06	0.000156846	1.04963	0.886454
IR	GOBP name	bile acid metabolic process	12	0.755968	5.85461e-06	0.000160051	1.28371	1.26426
IR	GOBP name	macromolecule catabolic process	519	-0.119193	6.05968e-06	0.000165121	-0.239097	-0.263635
IR	GOCC name	late endosome membrane	59	0.341255	6.16893e-06	6.2991e-05	0.444193	0.230532
IR	GOBP name	adherens junction organization	24	-0.533672	6.17743e-06	0.000167787	-0.824991	-0.800068
IR	GOCC name	proton-transporting two-sector ATPase complex	19	0.599085	6.28718e-06	6.36148e-05	0.782611	1.03532
IR	KEGG name	Butanoate metabolism	19	0.598282	6.46933e-06	7.5663e-05	0.774784	0.955547
IR	GOMF name	galactosyltransferase activity	12	0.751294	6.68252e-06	0.000198607	0.941735	1.05269
IR	GOBP name	sulfur compound metabolic process	103	0.256879	7.40533e-06	0.000200492	0.163089	0.277284
IR	KEGG name	Glycosylphosphatidylinositol(GPI)-anchor biosynthesis	10	0.817596	7.65463e-06	8.57956e-05	1.20794	1.35182
IR	GOBP name	ATP catabolic process	41	0.403342	8.20438e-06	0.000221413	0.483074	0.454162
IR	GOMF name	small GTPase regulator activity	145	-0.215971	8.31207e-06	0.00024441	-0.365283	-0.330289
IR	GOMF name	GTPase activity	154	0.208782	9.10554e-06	0.000264923	0.128015	0.185111
IR	GOMF name	steroid dehydrogenase activity	10	0.809977	9.2964e-06	0.000267659	1.40779	1.00444
IR	GOMF name	steroid dehydrogenase activity, acting on the CH-OH group of donors, NAD or NADP as acceptor	10	0.809977	9.2964e-06	0.0002649	1.40779	1.00444
IR	GOBP name	membrane lipid catabolic process	11	0.771989	9.38332e-06	0.00025242	1.0077	1.15054
IR	GOBP name	sphingolipid catabolic process	11	0.771989	9.38332e-06	0.000251617	1.0077	1.15054
IR	GOMF name	helicase activity	113	-0.242246	9.70746e-06	0.00027379	-0.392948	-0.41475
IR	GOMF name	disulfide oxidoreductase activity	26	0.501696	9.76721e-06	0.000272693	0.68044	0.629006
IR	KEGG name	Adherens junction	52	-0.353591	1.08488e-05	0.000116733	-0.633146	-0.461341
IR	GOMF name	aldo-keto reductase (NADP) activity	12	0.732001	1.14448e-05	0.000316333	1.02402	1.00489
IR	GOMF name	transcription corepressor activity	90	-0.26879	1.14539e-05	0.000313452	-0.451406	-0.374531
IR	GOBP name	transcription initiation from RNA polymerase II promoter	96	-0.260317	1.15e-05	0.000307397	-0.433427	-0.397927
IR	GOCC name	postsynaptic membrane	37	-0.416046	1.23482e-05	0.000123816	-0.650198	-0.648802
IR	GOMF name	cation channel activity	24	0.515329	1.27203e-05	0.000344695	0.599111	0.651839
IR	GOBP name	transcription from RNA polymerase II promoter	78	-0.286682	1.2979e-05	0.000345832	-0.511618	-0.466285
IR	GOMF name	monocarboxylic acid binding	33	0.439178	1.30607e-05	0.000350482	0.536687	0.446655
IR	GOBP name	nucleotide catabolic process	110	0.241564	1.34206e-05	0.000356471	0.21433	0.159597
IR	GOBP name	regulation of muscle cell differentiation	43	-0.382234	1.5073e-05	0.000399103	-0.653367	-0.608782
IR	GOMF name	transcription factor binding	89	-0.266135	1.55669e-05	0.000413721	-0.453367	-0.419004
IR	GOMF name	peptide binding	60	0.323173	1.58308e-05	0.000416728	0.374441	0.183474
IR	GOBP name	ribonucleotide catabolic process	94	0.258743	1.59375e-05	0.000420669	0.243371	0.188634
IR	GOMF name	RNA polymerase II regulatory region DNA binding	30	-0.455786	1.60082e-05	0.000417422	-0.737319	-0.615286
IR	GOCC name	focal adhesion	90	-0.264181	1.61419e-05	0.00016041	-0.47648	-0.341865
IR	GOBP name	bile acid biosynthetic process	8	0.879779	1.6531e-05	0.000434971	1.616	1.37906
IR	GOBP name	protein K48-linked ubiquitination	24	-0.507515	1.71825e-05	0.000450706	-0.849307	-0.707627
IR	GOMF name	GTPase regulator activity	199	-0.178417	1.73645e-05	0.000448555	-0.328792	-0.294809
IR	GOCC name	stress granule	29	-0.461299	1.75925e-05	0.000173278	-0.753882	-0.752312
IR	GOBP name	macromolecular complex subunit organization	651	-0.101907	1.80571e-05	0.000472176	-0.224803	-0.239659
IR	GOMF name	protein binding	1011	-0.0840574	1.87006e-05	0.000478597	-0.18455	-0.222486
IR	GOBP name	positive regulation of biological process	1462	-0.0726056	1.92115e-05	0.000500808	-0.170722	-0.206445
IR	GOCC name	RNA granule	61	-0.316931	1.97016e-05	0.00019235	-0.527879	-0.416635
IR	GOCC name	macromolecular complex	2286	-0.0628159	2.01229e-05	0.000194755	-0.159668	-0.175594
IR	GOBP name	dolichol-linked oligosaccharide biosynthetic process	25	0.493099	2.02255e-05	0.000525613	0.597499	0.845671
IR	GOBP name	protein polyubiquitination	130	-0.217583	2.07802e-05	0.000538367	-0.417931	-0.312136
IR	GOBP name	fatty acid transport	16	0.614946	2.08797e-05	0.000539285	0.86148	0.993104
IR	GOBP name	ncRNA metabolic process	244	-0.15992	2.13805e-05	0.000550532	-0.312663	-0.280365
IR	GOBP name	purine nucleotide catabolic process	101	0.245826	2.16049e-05	0.000554614	0.22605	0.172741
IR	GOBP name	acyl-CoA metabolic process	23	0.511851	2.19154e-05	0.000560875	0.656704	0.783255
IR	GOBP name	thioester metabolic process	23	0.511851	2.19154e-05	0.000559175	0.656704	0.783255
IR	GOBP name	regulation of cell development	177	-0.186513	2.20902e-05	0.000561932	-0.334778	-0.371189
IR	GOBP name	oxidative phosphorylation	12	0.707698	2.21314e-05	0.000561284	1.0639	1.25416
IR	KEGG name	Antigen processing and presentation	34	0.420543	2.26933e-05	0.000234788	0.614772	0.478703
IR	GOBP name	lipid transport	66	0.302328	2.29957e-05	0.000581454	0.24937	0.262878
IR	GOCC name	mitochondrial proton-transporting ATP synthase complex, coupling factor F(o)	8	0.864401	2.31679e-05	0.000222292	1.31037	1.25424
IR	GOBP name	protein targeting to membrane	125	-0.220275	2.36968e-05	0.000597387	-0.327976	-0.505596
IR	GOBP name	purine-containing compound catabolic process	102	0.24335	2.38624e-05	0.000599765	0.222467	0.159597
IR	KEGG name	Pathways in cancer	149	-0.202	2.39436e-05	0.00023855	-0.409915	-0.347472
IR	GOBP name	'de novo' protein folding	49	0.349476	2.42207e-05	0.00060696	0.367454	0.182761
IR	GOCC name	actin cytoskeleton	100	-0.245502	2.42905e-05	0.000231071	-0.455024	-0.329204
IR	GOBP name	locomotion	356	-0.132487	2.47223e-05	0.00061769	-0.293741	-0.276542
IR	GOCC name	mitochondrial proton-transporting ATP synthase complex	10	0.769551	2.5348e-05	0.000239088	1.15283	1.25424
IR	GOCC name	proton-transporting ATP synthase complex	10	0.769551	2.5348e-05	0.000237079	1.15283	1.25424
IR	GOBP name	establishment or maintenance of cell polarity	49	-0.347889	2.63674e-05	0.000656845	-0.532239	-0.458099
IR	GOBP name	cell differentiation	416	-0.12249	2.72012e-05	0.000675617	-0.256985	-0.262007
IR	GOBP name	C-terminal protein amino acid modification	14	0.647707	2.7517e-05	0.000681451	1.00197	1.3087
IR	GOBP name	transition metal ion transport	45	0.361865	2.78234e-05	0.000687018	0.424187	0.390118
IR	GOBP name	ATP hydrolysis coupled proton transport	14	0.647193	2.79234e-05	0.000687472	0.857247	1.09072
IR	GOBP name	energy coupled proton transport, against electrochemical gradient	14	0.647193	2.79234e-05	0.000685468	0.857247	1.09072
IR	GOBP name	cell projection assembly	68	-0.294028	2.93162e-05	0.000717566	-0.49035	-0.411539
IR	GOBP name	organ morphogenesis	112	-0.229833	2.933e-05	0.000715821	-0.44998	-0.390059
IR	GOBP name	iron ion transport	26	0.473975	2.94197e-05	0.000715936	0.622207	0.474667
IR	KEGG name	Glycolysis / Gluconeogenesis	44	0.364582	2.97753e-05	0.000286055	0.339885	0.242181
IR	KEGG name	Rheumatoid arthritis	24	0.492305	3.04804e-05	0.000282732	0.690788	0.442588
IR	GOBP name	negative regulation of cell cycle	141	-0.204822	3.05391e-05	0.000741035	-0.360371	-0.360809
IR	GOBP name	mitosis	159	-0.19296	3.10487e-05	0.000751236	-0.347211	-0.308537
IR	GOBP name	nuclear division	159	-0.19296	3.10487e-05	0.000749084	-0.347211	-0.308537
IR	GOBP name	alcohol biosynthetic process	69	0.29066	3.17126e-05	0.000762916	0.271707	0.19526
IR	GOMF name	polypeptide N-acetylgalactosaminyltransferase activity	10	0.760092	3.18376e-05	0.000807333	0.962828	0.959604
IR	GOMF name	oxidoreductase activity, acting on diphenols and related substances as donors	7	0.908033	3.20009e-05	0.000804096	1.50598	1.49167
IR	GOMF name	oxidoreductase activity, acting on diphenols and related substances as donors, cytochrome as acceptor	7	0.908033	3.20009e-05	0.000796851	1.50598	1.49167
IR	GOMF name	ubiquinol-cytochrome-c reductase activity	7	0.908033	3.20009e-05	0.000789737	1.50598	1.49167
IR	GOBP name	very long-chain fatty acid metabolic process	30	0.439341	3.20109e-05	0.000767896	0.498083	0.447216
IR	GOCC name	proton-transporting ATP synthase complex, coupling factor F(o)	10	0.759603	3.22126e-05	0.000298772	1.12819	1.1235
IR	GOBP name	RNA splicing	243	-0.156547	3.2945e-05	0.000788059	-0.301833	-0.262356
IR	GOCC name	extracellular space	137	0.206477	3.40905e-05	0.000313576	0.172014	0.211884
IR	GOBP name	negative regulation of cell differentiation	130	-0.211644	3.47067e-05	0.000827849	-0.398854	-0.351315
IR	GOBP name	regulation of microtubule-based process	61	-0.306708	3.61868e-05	0.000860714	-0.501892	-0.532046
IR	GOBP name	purine ribonucleotide catabolic process	92	0.2503	3.62044e-05	0.000858708	0.234792	0.180318
IR	KEGG name	Arginine and proline metabolism	37	0.393009	3.63864e-05	0.000326265	0.390455	0.378764
IR	GOBP name	phosphatidic acid biosynthetic process	17	0.578424	3.70033e-05	0.00087519	0.691251	0.786788
IR	GOBP name	phosphatidic acid metabolic process	17	0.578424	3.70033e-05	0.000872738	0.691251	0.786788
IR	GOMF name	RNA polymerase II regulatory region sequence-specific DNA binding	28	-0.450686	3.75603e-05	0.000918731	-0.740594	-0.615286
IR	GOBP name	monocarboxylic acid transport	21	0.519764	3.80551e-05	0.00089504	0.701182	0.946361
IR	KEGG name	ABC transporters	13	0.659782	3.85182e-05	0.000334239	0.817747	0.859153
IR	GOBP name	protein transport	714	0.0937354	3.9634e-05	0.000929577	0.00628112	-0.00125082
IR	KEGG name	Other glycan degradation	10	0.750201	4.02959e-05	0.000338737	1.08709	1.17363
IR	GOBP name	regulation of secretion	131	0.20902	4.05698e-05	0.000948883	0.180662	0.131573
IR	GOBP name	regulation of acetyl-CoA biosynthetic process from pyruvate	10	0.749914	4.05711e-05	0.000946285	0.965368	1.02049
IR	GOBP name	regulation of mitotic cell cycle	132	-0.208206	4.06935e-05	0.000946518	-0.384061	-0.315107
IR	GOBP name	transcription initiation, DNA-dependent	116	-0.221618	4.14264e-05	0.000960909	-0.379738	-0.367338
IR	GOBP name	tissue morphogenesis	103	-0.234962	4.14383e-05	0.000958544	-0.432872	-0.444189
IR	GOMF name	peptidase activity	204	0.168167	4.15719e-05	0.00100794	0.124277	0.0413704
IR	GOMF name	phosphotransferase activity, for other substituted phosphate groups	13	0.656817	4.17284e-05	0.00100293	0.889788	0.886454
IR	GOBP name	'de novo' posttranslational protein folding	45	0.353838	4.17405e-05	0.000962889	0.364965	0.182761
IR	GOMF name	UDP-galactosyltransferase activity	10	0.747872	4.25772e-05	0.00101451	0.94082	1.05269
IR	GOMF name	calcium-dependent phospholipid binding	13	0.653276	4.58941e-05	0.0010842	0.869534	0.946361
IR	GOBP name	morphogenesis of an epithelium	80	-0.264161	4.73157e-05	0.00108852	-0.472628	-0.487438
IR	GOCC name	contractile fiber part	75	-0.271947	4.97295e-05	0.00045368	-0.431499	-0.435545
IR	GOBP name	establishment of protein localization	726	0.0917704	5.05158e-05	0.00115897	0.00202645	-0.00406492
IR	GOMF name	voltage-gated channel activity	17	0.568266	5.05678e-05	0.00118449	0.782416	0.835705
IR	GOMF name	voltage-gated ion channel activity	17	0.568266	5.05678e-05	0.00117453	0.782416	0.835705
IR	GOMF name	acyl-CoA dehydrogenase activity	12	0.675271	5.16918e-05	0.00119063	0.734291	0.748702
IR	GOBP name	regulation of organelle organization	291	-0.139616	5.3953e-05	0.00123447	-0.266795	-0.304772
IR	GOBP name	chromatin remodeling	62	-0.295149	6.14801e-05	0.00140288	-0.480036	-0.500694
IR	GOBP name	cellular component disassembly involved in apoptosis	40	-0.366409	6.28136e-05	0.00142943	-0.632088	-0.519927
IR	GOMF name	nucleoside-triphosphatase regulator activity	205	-0.163797	6.29317e-05	0.00143755	-0.308108	-0.285644
IR	GOMF name	2 iron, 2 sulfur cluster binding	12	0.667482	6.30351e-05	0.00142811	0.822293	0.617388
IR	GOBP name	cellular response to type I interferon	33	0.402777	6.39361e-05	0.00145106	0.56355	0.460563
IR	GOBP name	type I interferon-mediated signaling pathway	33	0.402777	6.39361e-05	0.00144716	0.56355	0.460563
IR	GOBP name	positive regulation of developmental process	235	-0.152946	6.56211e-05	0.00148131	-0.310208	-0.319836
IR	GOCC name	microbody membrane	32	0.4078	6.71578e-05	0.000607696	0.445246	0.576755
IR	GOCC name	peroxisomal membrane	32	0.4078	6.71578e-05	0.000602795	0.445246	0.576755
IR	GOBP name	regulation of canonical Wnt receptor signaling pathway	47	-0.335361	7.23423e-05	0.00162867	-0.535185	-0.507296
IR	GOMF name	hormone receptor binding	49	-0.328363	7.28208e-05	0.0016364	-0.576266	-0.511659
IR	GOBP name	fatty acid biosynthetic process	49	0.32831	7.3017e-05	0.00163948	0.335912	0.555071
IR	GOMF name	RNA polymerase II core promoter proximal region sequence-specific DNA binding transcription factor activity	23	-0.476833	7.68409e-05	0.00171281	-0.709747	-0.777291
IR	GOBP name	positive regulation of homeostatic process	14	0.610636	7.71412e-05	0.00172747	0.778444	0.657312
IR	GOBP name	regulation of response to stimulus	846	-0.083709	7.73423e-05	0.00172738	-0.195157	-0.24079
IR	GOMF name	histone binding	63	-0.288651	7.81441e-05	0.00172792	-0.451304	-0.477369
IR	GOMF name	oxidoreductase activity, acting on a heme group of donors	19	0.523157	8.01096e-05	0.00175733	0.641745	0.8333
IR	GOBP name	negative regulation of developmental process	160	-0.182009	8.10537e-05	0.00180548	-0.347771	-0.350199
IR	GOBP name	canonical Wnt receptor signaling pathway	23	-0.473715	8.55894e-05	0.00190148	-0.871667	-0.852259
IR	GOBP name	CDP-diacylglycerol metabolic process	10	0.717625	8.58369e-05	0.00190197	0.995202	0.99561
IR	GOBP name	purine nucleoside triphosphate catabolic process	87	0.244394	8.73495e-05	0.0019304	0.236507	0.187896
IR	GOBP name	cell surface receptor linked signaling pathway	645	-0.0935629	8.84565e-05	0.00194975	-0.225809	-0.236883
IR	GOMF name	anion transmembrane transporter activity	34	0.388904	8.93388e-05	0.00194435	0.539928	0.415671
IR	GOBP name	membrane lipid biosynthetic process	23	0.471999	9.07959e-05	0.00199609	0.513807	0.557846
IR	GOBP name	sphingolipid biosynthetic process	23	0.471999	9.07959e-05	0.00199089	0.513807	0.557846
IR	GOBP name	cellular catabolic process	806	0.0846456	9.08504e-05	0.00198691	0.000670245	-0.0348548
IR	KEGG name	Tryptophan metabolism	21	0.493819	9.10163e-05	0.000741921	0.547991	0.596277
IR	GOCC name	transport vesicle membrane	27	0.435675	9.1086e-05	0.00081103	0.582767	0.449852
IR	GOBP name	pyruvate metabolic process	23	0.471861	9.12267e-05	0.00198997	0.530783	0.645004
IR	GOBP name	cellular aldehyde metabolic process	27	0.43528	9.24341e-05	0.0020111	0.506423	0.525746
IR	GOBP name	cellular response to stress	548	-0.100333	9.4401e-05	0.0020486	-0.23864	-0.21944
IR	GOMF name	acylglycerol O-acyltransferase activity	8	0.797391	9.46625e-05	0.00204412	1.15213	0.99561
IR	GOBP name	nucleobase-containing compound biosynthetic process	110	0.216211	9.7689e-05	0.0021145	0.15349	0.107463
IR	GOMF name	proton-transporting ATPase activity, rotational mechanism	13	0.624313	9.82343e-05	0.0021048	0.791873	1.10427
IR	GOCC name	MHC protein complex	19	0.516209	9.95459e-05	0.000879322	0.715692	0.557061
IR	GOBP name	response to type I interferon	34	0.386231	9.98603e-05	0.00215596	0.538938	0.455207
IR	GOBP name	cellular developmental process	639	-0.0932482	9.99566e-05	0.00215252	-0.222665	-0.227451
IR	GOMF name	enzyme regulator activity	427	-0.112167	0.000100527	0.00213736	-0.254155	-0.254103
IR	GOCC name	extracellular region part	232	0.149926	0.000100821	0.000883572	0.0749215	0.0686148
IR	GOMF name	anion channel activity	14	0.600649	0.000100882	0.00212854	0.850052	1.11451
IR	GOBP name	phagosome maturation	16	0.561817	0.000101229	0.00217435	0.672911	0.582851
IR	GOBP name	purine ribonucleoside triphosphate catabolic process	85	0.244737	0.000102777	0.00220199	0.238526	0.187896
IR	GOBP name	ribonucleoside triphosphate catabolic process	85	0.244737	0.000102777	0.0021964	0.238526	0.187896
IR	GOBP name	glycolipid catabolic process	7	0.846324	0.000106136	0.00226245	1.21156	1.19671
IR	GOBP name	glutamine family amino acid metabolic process	39	0.3592	0.000106987	0.00227482	0.363617	0.294641
IR	GOBP name	cellular iron ion homeostasis	36	0.372848	0.000111343	0.00236149	0.429531	0.400394
IR	KEGG name	Other types of O-glycan biosynthesis	12	0.64409	0.000112956	0.000893679	0.907996	1.1267
IR	GOMF name	transmembrane receptor protein kinase activity	20	-0.498575	0.000115202	0.00241225	-0.807871	-0.959445
IR	GOBP name	energy derivation by oxidation of organic compounds	91	0.23482	0.00011613	0.00245683	0.212907	0.100487
IR	GOMF name	oligosaccharyl transferase activity	7	0.841233	0.000116774	0.00242679	1.2427	1.35346
IR	GOMF name	alcohol dehydrogenase (NADP+) activity	9	0.739735	0.000122527	0.00252735	1.05172	1.09633
IR	GOCC name	chromosome	89	-0.236592	0.000122585	0.00106592	-0.398901	-0.336501
IR	GOBP name	regulation of microtubule cytoskeleton organization	52	-0.30856	0.000123422	0.00260454	-0.517289	-0.541112
IR	GOBP name	fatty acid beta-oxidation using acyl-CoA oxidase	9	0.739128	0.00012411	0.00261251	0.947848	0.861498
IR	GOMF name	MHC protein binding	9	0.738393	0.000126052	0.00258079	1.01823	1.07447
IR	GOCC name	phagocytic vesicle	26	0.434372	0.000128757	0.0011109	0.376836	0.541492
IR	GOBP name	cellular component movement	377	-0.117062	0.000128903	0.00270664	-0.284345	-0.252518
IR	GOBP name	positive regulation of leukocyte migration	16	0.553174	0.00012928	0.0027078	0.695767	0.619805
IR	GOBP name	peptidyl-amino acid modification	280	0.134783	0.000129828	0.00271253	0.120874	0.0500344
IR	GOBP name	keratan sulfate metabolic process	12	0.63829	0.000130156	0.00271265	0.671398	1.08241
IR	GOMF name	guanyl-nucleotide exchange factor activity	72	-0.261228	0.000133951	0.00272236	-0.430151	-0.392344
IR	GOMF name	ligase activity, forming carbon-sulfur bonds	14	0.589245	0.000136388	0.00275165	0.670641	0.660778
IR	GOBP name	mitochondrial electron transport, ubiquinol to cytochrome c	6	0.898372	0.000139218	0.00289437	1.52394	1.67291
IR	GOBP name	monosaccharide catabolic process	52	0.305918	0.000141033	0.00292486	0.291541	0.132277
IR	KEGG name	Metabolism of xenobiotics by cytochrome P450	21	0.479968	0.000142602	0.00109599	0.58713	0.798079
IR	GOMF name	porin activity	6	0.895977	0.000145048	0.00290516	1.47987	1.58918
IR	GOMF name	oxidoreductase activity, acting on the aldehyde or oxo group of donors, NAD or NADP as acceptor	21	0.479255	0.000145891	0.00290103	0.564067	0.778097
IR	GOBP name	actin filament organization	70	-0.263412	0.000146048	0.00302143	-0.422926	-0.38503
IR	GOBP name	biological adhesion	234	-0.145798	0.000146308	0.0030194	-0.322852	-0.290249
IR	GOBP name	cell adhesion	234	-0.145798	0.000146308	0.00301202	-0.322852	-0.290249
IR	KEGG name	Fat digestion and absorption	11	0.66146	0.000146739	0.00109646	0.90633	1.13953
IR	GOBP name	signal transduction	1236	-0.0687239	0.000147538	0.00302992	-0.181335	-0.187395
IR	GOBP name	polysaccharide biosynthetic process	47	0.32052	0.000148937	0.00305121	0.231397	0.378254
IR	GOCC name	apicolateral plasma membrane	10	-0.692438	0.000150863	0.00129162	-1.05943	-1.11234
IR	GOMF name	peptidase activity, acting on L-amino acid peptides	188	0.161497	0.000154971	0.00305958	0.115283	0.0343256
IR	GOBP name	negative regulation of canonical Wnt receptor signaling pathway	27	-0.421125	0.000155261	0.00317306	-0.630404	-0.552752
IR	GOBP name	regulation of gene expression, epigenetic	59	-0.285471	0.000155855	0.00317747	-0.431192	-0.542657
IR	GOMF name	dolichyl-diphosphooligosaccharide-protein glycotransferase activity	6	0.891092	0.00015766	0.00309058	1.37795	1.36595
IR	KEGG name	Glycosaminoglycan degradation	10	0.690426	0.000157694	0.00114648	1.00959	1.17363
IR	GOMF name	nuclear hormone receptor binding	48	-0.315903	0.000158422	0.00308366	-0.557028	-0.465332
IR	GOBP name	regulation of biological quality	855	0.0796137	0.000159185	0.00323753	-0.0113531	-0.0545769
IR	GOBP name	nucleoside triphosphate catabolic process	88	0.233792	0.000160437	0.00325512	0.224168	0.180318
IR	GOMF name	cytochrome-c oxidase activity	18	0.514297	0.000160563	0.00310347	0.638347	0.834172
IR	GOMF name	heme-copper terminal oxidase activity	18	0.514297	0.000160563	0.00308191	0.638347	0.834172
IR	GOMF name	oxidoreductase activity, acting on a heme group of donors, oxygen as acceptor	18	0.514297	0.000160563	0.00306066	0.638347	0.834172
IR	GOBP name	ribosome biogenesis	29	-0.405129	0.000162825	0.00329564	-0.609776	-0.624155
IR	GOCC name	cell cortex	71	-0.259635	0.000163498	0.00138911	-0.424927	-0.44117
IR	GOBP name	negative regulation of cell cycle process	57	-0.289246	0.000165479	0.00334132	-0.487511	-0.396453
IR	GOBP name	negative regulation of response to stimulus	288	-0.130679	0.000169474	0.00341381	-0.258767	-0.307808
IR	GOMF name	hydrolase activity, acting on acid anhydrides	488	0.101626	0.000177179	0.00335426	0.0135106	-0.0260223
IR	GOBP name	microtubule cytoskeleton organization	148	-0.179731	0.000179355	0.00360423	-0.339596	-0.326262
IR	GOBP name	oxidoreduction coenzyme metabolic process	40	0.342997	0.000179479	0.00359813	0.323096	0.23693
IR	GOBP name	aerobic respiration	15	0.559008	0.000179939	0.00359879	0.788836	0.911974
IR	GOBP name	regulation of Wnt receptor signaling pathway	66	-0.26744	0.000180343	0.00359832	-0.452251	-0.412116
IR	KEGG name	Osteoclast differentiation	60	-0.280336	0.000180682	0.00127903	-0.463639	-0.45391
IR	GOMF name	ligand-gated channel activity	9	0.721144	0.000180764	0.00339886	0.879773	0.835705
IR	GOMF name	ligand-gated ion channel activity	9	0.721144	0.000180764	0.0033759	0.879773	0.835705
IR	GOMF name	antioxidant activity	33	0.377217	0.00018105	0.00335854	0.356758	0.415155
IR	GOMF name	serine hydrolase activity	30	0.395367	0.000182251	0.00335827	0.497783	0.703501
IR	GOMF name	serine-type peptidase activity	30	0.395367	0.000182251	0.00333603	0.497783	0.703501
IR	GOCC name	zonula adherens	7	-0.816763	0.000183486	0.00154712	-1.31227	-1.30672
IR	GOBP name	regulation of coenzyme metabolic process	11	0.651029	0.000186483	0.00371203	0.838216	0.84605
IR	GOBP name	regulation of cofactor metabolic process	11	0.651029	0.000186483	0.00370328	0.838216	0.84605
IR	GOBP name	antigen processing and presentation of endogenous antigen	6	0.880603	0.000188308	0.00373071	1.37422	1.34399
IR	GOMF name	sequence-specific DNA binding RNA polymerase II transcription factor activity	43	-0.32885	0.00019671	0.00357702	-0.50252	-0.585036
IR	GOCC name	postsynaptic density	41	-0.336367	0.000199832	0.00167228	-0.546342	-0.448309
IR	GOCC name	MHC class II protein complex	5	0.960322	0.000201038	0.00166982	1.96567	1.89716
IR	GOCC name	ER to Golgi transport vesicle membrane	21	0.468998	0.000201863	0.00166425	0.62753	0.449852
IR	GOMF name	mannosidase activity	9	0.71565	0.000202436	0.00365707	0.943428	1.03217
IR	GOBP name	negative regulation of viral genome replication	22	0.458106	0.000202782	0.00400803	0.757058	0.717498
IR	GOBP name	negative regulation of viral reproduction	22	0.458106	0.000202782	0.00399864	0.757058	0.717498
IR	GOMF name	voltage-gated anion channel activity	11	0.646742	0.000205588	0.0036899	1.00637	1.22965
IR	GOMF name	hydrolase activity, acting on acid anhydrides, in phosphorus-containing anhydrides	487	0.100688	0.000206135	0.00367585	0.0127571	-0.0304096
IR	GOBP name	mitochondrion organization	98	0.217626	0.000211478	0.00416038	0.214239	0.159235
IR	GOMF name	lipid transporter activity	24	0.436738	0.000216291	0.00383223	0.455546	0.679317
IR	GOBP name	regulation of mitochondrion organization	30	0.39035	0.000219942	0.00431681	0.377109	0.337765
IR	GOBP name	fucose metabolic process	9	0.710507	0.000224912	0.0044041	1.11897	1.16231
IR	GOBP name	regulation of nervous system development	152	-0.174551	0.000227603	0.00444645	-0.326135	-0.344681
IR	GOCC name	mitochondrial respiratory chain	9	0.709102	0.000231451	0.00189415	1.00733	1.01795
IR	GOBP name	cell-cell adhesion	84	-0.233338	0.000231899	0.00451988	-0.466142	-0.398379
IR	GOBP name	mitochondrial respiratory chain complex I assembly	16	0.531511	0.000235144	0.00457255	0.546823	0.650762
IR	GOBP name	mitochondrial respiratory chain complex I biogenesis	16	0.531511	0.000235144	0.00456202	0.546823	0.650762
IR	GOBP name	NADH dehydrogenase complex assembly	16	0.531511	0.000235144	0.00455153	0.546823	0.650762
IR	KEGG name	Primary bile acid biosynthesis	6	0.865757	0.000241368	0.00166482	1.65078	1.26426
IR	GOMF name	purine nucleotide binding	1029	0.0714537	0.000247504	0.00435734	-0.0385722	-0.0512439
IR	GOCC name	intrinsic to mitochondrial outer membrane	15	0.545734	0.000255491	0.00207563	0.606574	0.558019
IR	GOBP name	positive regulation of cell differentiation	176	-0.161108	0.000257521	0.00497324	-0.317375	-0.325601
IR	GOBP name	negative regulation of Wnt receptor signaling pathway	41	-0.330217	0.000260984	0.00502857	-0.512498	-0.511858
IR	GOBP name	glutathione metabolic process	28	0.399055	0.000262466	0.00504559	0.378961	0.389724
IR	GOBP name	nucleotide biosynthetic process	91	0.222358	0.000262622	0.00503708	0.201083	0.154951
IR	GOBP name	regulation of actin filament-based process	110	-0.202167	0.000269305	0.00515352	-0.340888	-0.336832
IR	GOCC name	intracellular part	5891	0.0697539	0.000269958	0.00217727	-0.0780429	-0.122177
IR	GOBP name	response to oxidative stress	131	0.185358	0.000273054	0.00521341	0.115086	0.181068
IR	GOMF name	metallopeptidase activity	54	0.287058	0.000273478	0.00478414	0.28277	0.133507
IR	GOMF name	CDP-alcohol phosphatidyltransferase activity	7	0.794511	0.000273896	0.00476131	1.14044	1.0787
IR	GOMF name	enzyme binding	174	-0.161295	0.000274138	0.00473574	-0.303996	-0.294861
IR	GOBP name	regulation of neurogenesis	141	-0.178626	0.000276736	0.00527176	-0.333019	-0.348252
IR	GOCC name	chromatin remodeling complex	74	-0.244922	0.00028391	0.00227332	-0.429149	-0.392964
IR	GOBP name	organelle fission	177	-0.159468	0.000286244	0.00544058	-0.300067	-0.298056
IR	GOCC name	integral to mitochondrial outer membrane	14	0.56025	0.000286818	0.00228021	0.637563	0.660249
IR	GOBP name	heart valve morphogenesis	6	-0.85522	0.000287212	0.00544668	-1.3567	-1.45954
IR	GOMF name	exopeptidase activity	49	0.299974	0.000290178	0.00498169	0.307435	0.115034
IR	GOMF name	pyrophosphatase activity	485	0.0983516	0.000296484	0.00505854	0.0104995	-0.0326833
IR	GOMF name	NADP binding	28	0.395225	0.000300637	0.00509791	0.403539	0.403089
IR	GOBP name	vasodilation	5	0.933056	0.000303666	0.00574577	1.68812	1.8082
IR	GOMF name	oxidoreductase activity, acting on peroxide as acceptor	18	0.492212	0.000303763	0.00511953	0.520039	0.673682
IR	GOMF name	peroxidase activity	18	0.492212	0.000303763	0.0050885	0.520039	0.673682
IR	GOBP name	nicotinamide nucleotide metabolic process	34	0.358321	0.000306475	0.00578591	0.32851	0.23693
IR	GOBP name	pyridine nucleotide metabolic process	34	0.358321	0.000306475	0.00577297	0.32851	0.23693
IR	GOBP name	pyridine-containing compound metabolic process	34	0.358321	0.000306475	0.00576008	0.32851	0.23693
IR	GOCC name	proton-transporting two-sector ATPase complex, catalytic domain	12	0.601548	0.000311048	0.00245529	0.74133	0.827848
IR	GOMF name	transmembrane receptor protein tyrosine kinase activity	17	-0.504948	0.000316524	0.00527031	-0.848193	-1.09407
IR	GOBP name	enzyme linked receptor protein signaling pathway	320	-0.118997	0.000316942	0.00594355	-0.280753	-0.238618
IR	GOBP name	regulation of protein import into nucleus	62	-0.265209	0.000317518	0.00594111	-0.489506	-0.411256
IR	KEGG name	Calcium signaling pathway	47	0.303607	0.000327272	0.00220091	0.350064	0.0898365
IR	GOBP name	mitochondrial membrane organization	25	0.415323	0.000330565	0.00617153	0.429359	0.518866
IR	GOBP name	mitochondrial respiratory chain complex assembly	20	0.463864	0.000333663	0.00621559	0.480184	0.622161
IR	GOMF name	translation factor activity, nucleic acid binding	78	-0.235864	0.000333858	0.00552565	-0.378957	-0.383268
IR	GOBP name	ferric iron transport	18	0.48839	0.000338344	0.00628887	0.558814	0.304988
IR	GOBP name	transferrin transport	18	0.48839	0.000338344	0.00627502	0.558814	0.304988
IR	GOMF name	calcium channel activity	16	0.51786	0.000339076	0.00557861	0.570224	0.651622
IR	GOBP name	regulation of insulin secretion	55	0.28002	0.000340404	0.00629934	0.299442	0.131573
IR	GOCC name	nuclear speck	115	-0.193944	0.000353938	0.00277418	-0.355802	-0.302747
IR	GOBP name	CDP-diacylglycerol biosynthetic process	9	0.687605	0.000356526	0.00658322	0.878125	0.786788
IR	GOBP name	diacylglycerol biosynthetic process	9	0.687605	0.000356526	0.00656881	0.878125	0.786788
IR	GOMF name	3-hydroxyacyl-CoA dehydrogenase activity	7	0.779484	0.000356991	0.0058386	0.963919	0.955547
IR	GOMF name	carboxylic acid transmembrane transporter activity	21	0.450115	0.000361049	0.00587024	0.537587	0.684639
IR	GOMF name	phosphatase regulator activity	41	-0.321426	0.000379375	0.00613213	-0.498399	-0.581591
IR	GOCC name	stored secretory granule	47	0.299936	0.000386331	0.0030069	0.330736	0.222581
IR	GOBP name	short-chain fatty acid metabolic process	8	0.724274	0.000391257	0.00719298	1.0576	1.13962
IR	GOBP name	hexose catabolic process	47	0.299419	0.000395399	0.00725328	0.296675	0.12135
IR	GOBP name	regulation of peptide secretion	57	0.271969	0.000397672	0.00727913	0.298951	0.131573
IR	GOBP name	regulation of peptide transport	57	0.271969	0.000397672	0.00726334	0.298951	0.131573
IR	GOBP name	regulation of cell cycle arrest	166	-0.160529	0.000401412	0.00731578	-0.320609	-0.308976
IR	KEGG name	Type I diabetes mellitus	9	0.681424	0.000402802	0.00264278	1.12286	0.76494
IR	GOBP name	leucine metabolic process	6	0.832375	0.000416038	0.00756596	1.17642	1.15251
IR	GOCC name	ER membrane protein complex	9	0.679619	0.000417338	0.00322568	0.809015	0.958436
IR	GOMF name	1-acylglycerol-3-phosphate O-acyltransferase activity	7	0.769261	0.000426416	0.0068524	0.972045	0.786788
IR	GOBP name	defense response to virus	66	0.251353	0.000431876	0.00783706	0.389072	0.236029
IR	GOBP name	protein autoubiquitination	22	-0.433324	0.000440544	0.00797717	-0.778481	-0.765045
IR	GOCC name	Z disc	40	-0.321744	0.000441173	0.00338638	-0.524832	-0.477154
IR	GOMF name	mRNA binding	81	-0.226535	0.000447293	0.00714634	-0.405312	-0.323861
IR	GOMF name	DNA-directed RNA polymerase activity	31	-0.364774	0.000448667	0.0071271	-0.537334	-0.50557
IR	GOMF name	RNA polymerase activity	31	-0.364774	0.000448667	0.00708637	-0.537334	-0.50557
IR	GOBP name	long-chain fatty acid transport	11	0.608653	0.000476853	0.00861609	0.885615	1.00076
IR	GOBP name	protein import	103	0.200214	0.000477498	0.00860927	0.136202	0.124941
IR	GOCC name	nuclear chromosome part	151	-0.165876	0.000479881	0.00365827	-0.321715	-0.338622
IR	GOMF name	Rho guanyl-nucleotide exchange factor activity	32	-0.356964	0.000484424	0.00760766	-0.505515	-0.491941
IR	KEGG name	Protein export	19	0.462668	0.000486552	0.00311625	0.529285	0.400531
IR	GOBP name	embryonic morphogenesis	89	-0.214856	0.000486613	0.00875488	-0.397341	-0.391853
IR	GOBP name	cell projection morphogenesis	91	-0.2125	0.000486996	0.00874308	-0.389136	-0.360735
IR	GOMF name	purine ribonucleotide binding	1021	0.0682118	0.000487973	0.00762009	-0.0419233	-0.0557812
IR	GOMF name	ribonucleotide binding	1021	0.0682118	0.000487973	0.00757728	-0.0419233	-0.0557812
IR	GOBP name	protein monoubiquitination	26	-0.395234	0.000494274	0.00885486	-0.616797	-0.541161
IR	GOCC name	endocytic vesicle	44	0.304044	0.000497875	0.00376962	0.241366	0.315027
IR	GOMF name	steroid hormone receptor binding	25	-0.40208	0.000509684	0.0078702	-0.683451	-0.718735
IR	GOBP name	cytosolic calcium ion homeostasis	27	0.386847	0.000511573	0.00914532	0.377279	0.392289
IR	GOMF name	mannosyl-oligosaccharide mannosidase activity	6	0.819205	0.000513056	0.00787825	1.12804	1.20574
IR	GOBP name	xenobiotic metabolic process	50	0.284367	0.000520467	0.0092846	0.168139	0.313211
IR	GOCC name	proton-transporting V-type ATPase, V0 domain	5	0.896107	0.000522181	0.00392694	1.42545	1.39839
IR	GOMF name	mannosyltransferase activity	8	0.708357	0.000524375	0.00800759	0.892723	0.99003
IR	GOMF name	MHC class I protein binding	8	0.708285	0.000525062	0.00797402	0.908366	1.02724
IR	GOBP name	unsaturated fatty acid metabolic process	32	0.353413	0.000551292	0.00981369	0.416646	0.371682
IR	GOBP name	protein lipidation	24	0.407603	0.000555584	0.00986923	0.552209	0.755368
IR	KEGG name	Retinol metabolism	9	0.664255	0.000562474	0.00351873	0.93615	0.900914
IR	GOBP name	cell cycle checkpoint	93	-0.207768	0.00056702	0.0100512	-0.370157	-0.353408
IR	GOBP name	chromatin assembly or disassembly	28	-0.376591	0.0005725	0.010127	-0.566109	-0.625
IR	GOBP name	axon guidance	147	-0.165732	0.000574842	0.0101471	-0.323492	-0.302741
IR	GOBP name	biosynthetic process	1638	-0.0561288	0.000579942	0.0102157	-0.153905	-0.191177
IR	GOBP name	protein K63-linked ubiquitination	20	-0.44463	0.000584094	0.0102674	-0.733657	-0.580066
IR	KEGG name	beta-Alanine metabolism	17	0.482109	0.000584952	0.00357618	0.507012	0.596277
IR	KEGG name	Fatty acid elongation in mitochondria	7	0.748732	0.00060547	0.00361936	0.944394	0.955547
IR	GOBP name	positive regulation of GTPase activity	97	-0.202159	0.000616542	0.0108152	-0.352355	-0.286974
IR	GOBP name	cell motility	231	-0.132262	0.000618581	0.0108284	-0.311886	-0.286762
IR	GOBP name	regulation of ion transport	67	0.242534	0.000622345	0.0108717	0.235548	0.182975
IR	GOCC name	GPI-anchor transamidase complex	5	0.882316	0.00063613	0.00475177	1.34642	1.37601
IR	GOBP name	cellular response to indole-3-methanol	5	-0.882086	0.000638212	0.0111258	-1.47613	-1.56755
IR	GOBP name	response to indole-3-methanol	5	-0.882086	0.000638212	0.0111028	-1.47613	-1.56755
IR	GOMF name	protein kinase activity	240	-0.129501	0.000639575	0.00966002	-0.281636	-0.28104
IR	KEGG name	Intestinal immune network for IgA production	5	0.881483	0.000643707	0.00376428	1.89	2.45467
IR	GOBP name	establishment of localization in cell	873	0.0712721	0.000647278	0.0112373	-0.00517886	-0.043829
IR	GOMF name	acetylglucosaminyltransferase activity	15	0.509001	0.000648296	0.00973853	0.616904	0.637625
IR	GOMF name	RNA polymerase II core promoter proximal region sequence-specific DNA binding transcription factor activity involved in positive regulation of transcription	16	-0.492806	0.000649414	0.00970259	-0.739773	-0.895781
IR	GOBP name	regulation of pH	21	0.430244	0.00065067	0.0112729	0.506586	0.294791
IR	GOBP name	regulation of cell morphogenesis involved in differentiation	66	-0.243465	0.000651191	0.0112588	-0.425829	-0.426763
IR	GOBP name	regulation of actin cytoskeleton organization	107	-0.191615	0.000658357	0.0113594	-0.330017	-0.329612
IR	GOBP name	elevation of cytosolic calcium ion concentration	24	0.401985	0.000662041	0.0113996	0.387961	0.435153
IR	GOBP name	glycoprotein metabolic process	33	0.342975	0.00066352	0.0114017	0.396027	0.378254
IR	GOMF name	translation initiation factor activity	49	-0.281637	0.000667994	0.00992653	-0.432106	-0.443615
IR	GOBP name	response to topologically incorrect protein	45	0.293423	0.000678832	0.0116411	0.357339	0.221506
IR	KEGG name	Bacterial invasion of epithelial cells	56	-0.262968	0.000687591	0.00393536	-0.560709	-0.325072
IR	GOMF name	phospholipid transporter activity	12	0.565933	0.000692756	0.0102394	0.640468	0.718813
IR	GOBP name	intracellular receptor mediated signaling pathway	80	-0.219808	0.000710739	0.0121635	-0.410842	-0.313882
IR	GOCC name	actomyosin	40	-0.309811	0.000714882	0.00530443	-0.50234	-0.448252
IR	GOCC name	proton-transporting ATP synthase complex, catalytic core F(1)	5	0.873639	0.000719257	0.00530155	1.3129	1.33615
IR	GOBP name	cofactor biosynthetic process	100	0.196331	0.000735968	0.0125697	0.125379	0.122767
IR	KEGG name	Galactose metabolism	18	0.460004	0.000736238	0.004126	0.49954	0.32966
IR	GOMF name	fatty acid binding	24	0.398	0.000748746	0.0110082	0.442746	0.265404
IR	GOBP name	regulation of RNA stability	32	-0.34471	0.000753196	0.0128379	-0.570863	-0.454
IR	GOBP name	protein maturation	52	0.270761	0.000754659	0.0128368	0.284432	0.389705
IR	GOCC name	RNA polymerase complex	21	-0.424979	0.000757615	0.00554754	-0.607994	-0.596159
IR	GOBP name	multicellular organismal development	109	-0.187665	0.000760817	0.0129155	-0.330941	-0.346738
IR	GOBP name	regulation of neuron differentiation	117	-0.181159	0.000765006	0.0129605	-0.350065	-0.319836
IR	KEGG name	Glycosaminoglycan biosynthesis - chondroitin sulfate	11	0.585726	0.000774241	0.00425042	0.770258	1.00863
IR	GOBP name	RNA splicing, via transesterification reactions	148	-0.161104	0.000784602	0.0132658	-0.318942	-0.241796
IR	GOBP name	regulation of multicellular organismal process	599	-0.0827677	0.000796165	0.0134343	-0.199579	-0.257346
IR	GOBP name	ER-associated protein catabolic process	24	0.395623	0.000805359	0.0135622	0.53687	0.649749
IR	GOBP name	tRNA aminoacylation for protein translation	45	0.289146	0.000812618	0.0136572	0.191628	0.153213
IR	GOBP name	regulation of peptide hormone secretion	56	0.259195	0.000820524	0.0137626	0.270412	0.110705
IR	GOBP name	antigen processing and presentation of peptide antigen via MHC class I	83	0.212584	0.000855335	0.0143179	0.149439	0.101717
IR	GOBP name	antigen processing and presentation of endogenous peptide antigen	5	0.860997	0.00085856	0.0143434	1.26963	1.25582
IR	GOBP name	antigen processing and presentation of endogenous peptide antigen via MHC class I	5	0.860997	0.00085856	0.014315	1.26963	1.25582
IR	GOBP name	regulation of GTP catabolic process	126	-0.172793	0.000872457	0.014518	-0.313711	-0.29135
IR	GOBP name	negative regulation of signal transduction	239	-0.126373	0.000883919	0.0146797	-0.264827	-0.289597
IR	GOBP name	regulation of signaling	727	-0.0751937	0.00089022	0.0147552	-0.201478	-0.215295
IR	GOBP name	acyl-CoA biosynthetic process	15	0.495612	0.000897446	0.0148458	0.578936	0.783255
IR	GOBP name	fatty-acyl-CoA biosynthetic process	15	0.495612	0.000897446	0.0148167	0.578936	0.783255
IR	GOBP name	thioester biosynthetic process	15	0.495612	0.000897446	0.0147877	0.578936	0.783255
IR	GOMF name	secondary active transmembrane transporter activity	41	0.300146	0.000904268	0.0132243	0.404671	0.728592
IR	GOBP name	regulation of sequence-specific DNA binding transcription factor activity	144	-0.161313	0.000907425	0.0149229	-0.31261	-0.36386
IR	GOBP name	vesicle-mediated transport	465	0.0919342	0.000910242	0.01494	0.0123	-0.0138037
IR	KEGG name	Aminoacyl-tRNA biosynthesis	38	0.311482	0.000911864	0.00490583	0.216664	0.228218
IR	GOBP name	positive regulation of translation	33	-0.333779	0.000923184	0.015123	-0.598807	-0.567196
IR	KEGG name	Collecting duct acid secretion	13	0.530739	0.000929186	0.004901	0.653337	0.397905
IR	GOCC name	sarcoplasmic reticulum lumen	4	0.956119	0.00092995	0.00676493	1.75792	1.74166
IR	GOBP name	regulation of mRNA stability	31	-0.344098	0.000930511	0.0152134	-0.574641	-0.454248
IR	GOCC name	integral to peroxisomal membrane	8	0.675841	0.000936998	0.00677194	0.948061	1.00177
IR	GOCC name	intrinsic to peroxisomal membrane	8	0.675841	0.000936998	0.00672825	0.948061	1.00177
IR	KEGG name	Vibrio cholerae infection	37	0.314873	0.000938521	0.00485504	0.351554	0.210955
IR	GOBP name	stem cell maintenance	37	-0.3146	0.000948181	0.0154723	-0.520199	-0.443573
IR	GOBP name	maintenance of protein localization in endoplasmic reticulum	5	0.853699	0.000949972	0.0154715	1.29964	1.47988
IR	GOBP name	protein retention in ER lumen	5	0.853699	0.000949972	0.0154416	1.29964	1.47988
IR	GOBP name	regulation of gene silencing	12	-0.551002	0.000956819	0.015523	-0.775661	-0.72693
IR	GOBP name	epithelial cell differentiation	57	-0.253496	0.000963194	0.0155963	-0.450348	-0.423401
IR	GOMF name	magnesium ion binding	113	0.180696	0.000968107	0.0140834	0.0882917	0.106816
IR	GOCC name	occluding junction	46	-0.281471	0.000982925	0.00701279	-0.47129	-0.480526
IR	GOCC name	tight junction	46	-0.281471	0.000982925	0.00696812	-0.47129	-0.480526
IR	GOMF name	sequence-specific distal enhancer binding RNA polymerase II transcription factor activity	21	-0.415585	0.000989864	0.0143245	-0.618394	-0.614116
IR	GOCC name	stress fiber	34	-0.326627	0.0010002	0.00704568	-0.528346	-0.448252
IR	GOBP name	lysine catabolic process	7	0.718309	0.00100253	0.0162021	0.97636	1.00758
IR	GOBP name	lysine metabolic process	7	0.718309	0.00100253	0.0161711	0.97636	1.00758
IR	GOMF name	lyase activity	81	0.212272	0.00100378	0.0144503	0.182638	0.0726939
IR	GOMF name	ADP binding	17	0.460726	0.00101624	0.0145538	0.487694	0.501668
IR	GOBP name	secretion	179	0.14335	0.00104289	0.0167899	0.0941939	0.0941509
IR	GOCC name	integral to plasma membrane	192	0.138488	0.0010479	0.00733528	0.067655	0.186817
IR	GOBP name	monovalent inorganic cation homeostasis	24	0.3868	0.00105209	0.0169057	0.461424	0.276027
IR	GOBP name	regulation of nucleocytoplasmic transport	85	-0.206408	0.00105413	0.0169062	-0.39787	-0.263635
IR	GOBP name	glycosphingolipid catabolic process	5	0.845999	0.00105614	0.0169062	1.21814	1.19671
IR	GOCC name	desmosome	15	-0.488783	0.00105628	0.00734773	-0.80467	-0.889945
IR	GOBP name	positive regulation of leukocyte chemotaxis	12	0.546316	0.00105723	0.0168915	0.737316	0.585918
IR	GOMF name	purine ribonucleoside triphosphate binding	1011	0.0643164	0.00105762	0.0150684	-0.0460464	-0.0610472
IR	GOBP name	regionalization	42	-0.292585	0.00105997	0.0169033	-0.480057	-0.503384
IR	KEGG name	Basal cell carcinoma	9	-0.629342	0.00108383	0.00550095	-0.936121	-1.0949
IR	GOBP name	regulation of GTPase activity	124	-0.170967	0.00108394	0.0172529	-0.311686	-0.29135
IR	GOMF name	protein phosphatase inhibitor activity	16	-0.472104	0.00108754	0.0154153	-0.65951	-0.815233
IR	GOCC name	cell projection part	219	-0.129467	0.00109203	0.00754928	-0.274418	-0.291586
IR	GOMF name	protein phosphatase regulator activity	37	-0.310809	0.0010922	0.0154023	-0.484406	-0.474862
IR	KEGG name	Allograft rejection	9	0.628783	0.001095	0.00545471	0.963178	0.482738
IR	KEGG name	Autoimmune thyroid disease	9	0.628783	0.001095	0.00535554	0.963178	0.482738
IR	GOMF name	metalloendopeptidase activity	23	0.393471	0.00110324	0.015479	0.445444	0.434892
IR	GOBP name	fatty-acyl-CoA metabolic process	17	0.457154	0.0011121	0.0176678	0.605396	0.783255
IR	GOBP name	glycosylceramide metabolic process	8	0.665709	0.00111733	0.0177173	0.960607	1.20445
IR	GOMF name	alcohol binding	5	0.840827	0.00113349	0.0158231	1.36575	1.11861
IR	GOMF name	aminoacyl-tRNA ligase activity	41	0.294194	0.00114226	0.0158654	0.195742	0.153213
IR	GOMF name	ligase activity, forming aminoacyl-tRNA and related compounds	41	0.294194	0.00114226	0.0157861	0.195742	0.153213
IR	GOMF name	ligase activity, forming carbon-oxygen bonds	41	0.294194	0.00114226	0.0157075	0.195742	0.153213
IR	GOBP name	hexose biosynthetic process	39	0.301559	0.00114403	0.0181066	0.286255	0.19526
IR	GOMF name	oxidoreductase activity, acting on the aldehyde or oxo group of donors, disulfide as acceptor	6	0.76681	0.00114731	0.0156988	0.9524	0.926817
IR	GOMF name	CoA hydrolase activity	10	0.594106	0.00114805	0.0156316	0.642518	0.565706
IR	GOMF name	core promoter binding	18	-0.442366	0.00116926	0.0158424	-0.668345	-0.611566
IR	GOBP name	postreplication repair	10	-0.593128	0.00116985	0.0184805	-1.12015	-0.896319
IR	GOBP name	intracellular transport	746	0.0725011	0.00119211	0.0187969	-0.00574513	-0.0318992
IR	GOBP name	drug metabolic process	12	0.540576	0.0011935	0.0187836	0.606061	0.570655
IR	GOBP name	embryonic organ development	37	-0.308336	0.00119677	0.0188	-0.518937	-0.585036
IR	GOBP name	protein complex biogenesis	18	0.441422	0.00119803	0.0187847	0.442333	0.622161
IR	GOBP name	regulation of cellular response to stress	145	-0.156867	0.0012068	0.0188871	-0.287661	-0.334241
IR	GOMF name	endopeptidase activity	111	0.178841	0.00120707	0.0162749	0.138406	0.055179
IR	GOBP name	regulation of muscle organ development	40	-0.296289	0.00121165	0.0189279	-0.489596	-0.507287
IR	GOBP name	regulation of striated muscle tissue development	40	-0.296289	0.00121165	0.0188928	-0.489596	-0.507287
IR	GOBP name	regulation of calcium ion transport	40	0.296239	0.001214	0.0188944	0.315032	0.333404
IR	GOBP name	endoplasmic reticulum organization	13	0.518614	0.00121435	0.018865	0.556113	0.702004
IR	GOBP name	leucine catabolic process	5	0.835656	0.00121606	0.0188567	1.1933	1.17808
IR	GOBP name	regulation of transcription involved in G1/S phase of mitotic cell cycle	10	-0.591087	0.0012166	0.0188305	-1.00271	-1.07124
IR	GOCC name	sarcoplasmic reticulum membrane	13	0.518481	0.00121788	0.00836728	0.663524	0.828259
IR	GOBP name	regulation of myoblast differentiation	6	-0.762117	0.00123029	0.0190074	-1.07433	-1.05494
IR	GOBP name	monosaccharide biosynthetic process	55	0.25247	0.00123802	0.0190918	0.193309	0.12135
IR	GOCC name	eukaryotic translation initiation factor 3 complex	15	-0.481878	0.00124302	0.00848758	-0.617513	-0.527639
IR	GOBP name	androgen metabolic process	8	0.65881	0.00125792	0.0193632	0.828958	0.883305
IR	GOCC name	Cajal body	37	-0.306869	0.00126308	0.00857198	-0.503741	-0.542384
IR	GOCC name	catenin complex	4	-0.930695	0.00126915	0.008561	-1.63109	-1.68315
IR	GOBP name	cellular component morphogenesis	164	-0.147003	0.00127369	0.0195702	-0.322816	-0.304332
IR	KEGG name	Benzoate degradation	9	0.619855	0.0012884	0.00618894	0.791939	0.955547
IR	GOBP name	reactive oxygen species metabolic process	30	0.33984	0.00129616	0.0198792	0.303281	0.443907
IR	GOBP name	neuron projection morphogenesis	75	-0.21563	0.00129647	0.0198477	-0.391773	-0.428084
IR	GOCC name	synaptic membrane	50	-0.263488	0.00130346	0.00873945	-0.459798	-0.43259
IR	GOMF name	nucleoside-triphosphatase activity	463	0.0891175	0.00133271	0.0178816	0.000571518	-0.043449
IR	GOMF name	Ras guanyl-nucleotide exchange factor activity	42	-0.286285	0.00135716	0.0181217	-0.429178	-0.433304
IR	GOCC name	cell projection	380	-0.0973436	0.00139556	0.00930096	-0.236737	-0.241241
IR	KEGG name	Aminobenzoate degradation	6	0.753017	0.00140717	0.00664086	0.932989	0.92749
IR	GOCC name	zymogen granule membrane	4	0.920856	0.00142868	0.00946498	1.95286	1.68961
IR	GOMF name	ATP-dependent helicase activity	82	-0.204341	0.00144347	0.0191815	-0.346467	-0.366785
IR	GOMF name	purine NTP-dependent helicase activity	82	-0.204341	0.00144347	0.0190898	-0.346467	-0.366785
IR	GOMF name	enoyl-CoA hydratase activity	5	0.82106	0.00147997	0.0194792	1.12612	0.957469
IR	GOCC name	apical junction complex	7	-0.693511	0.00149197	0.0098258	-1.09	-1.24347
IR	GOCC name	nuclear membrane	133	0.160395	0.00150913	0.00988035	0.100906	0.0566906
IR	GOMF name	identical protein binding	144	0.154194	0.00151742	0.0198775	0.138114	0.0603965
IR	KEGG name	Graft-versus-host disease	8	0.645678	0.00157165	0.0072892	1.03942	0.623839
IR	KEGG name	Cell cycle	78	-0.207566	0.00159345	0.00726504	-0.343246	-0.389812
IR	KEGG name	Axon guidance	52	-0.253655	0.00159908	0.00716923	-0.437885	-0.344061
IR	KEGG name	Ether lipid metabolism	17	0.442374	0.00160443	0.00707526	0.442985	0.413322
IR	KEGG name	Pentose and glucuronate interconversions	10	0.573289	0.00170363	0.00739158	0.603879	0.375431
IR	KEGG name	Amino sugar and nucleotide sugar metabolism	40	0.28658	0.00174764	0.00746215	0.219942	0.11391
IR	KEGG name	Glycosaminoglycan biosynthesis - heparan sulfate	10	0.569063	0.00184305	0.00774657	0.738544	1.09385
IR	GOCC name	tricarboxylic acid cycle enzyme complex	6	0.734195	0.00184969	0.0120392	0.870812	0.721978
IR	GOCC name	DNA-directed RNA polymerase complex	20	-0.402534	0.00185001	0.0119713	-0.573942	-0.550865
IR	GOCC name	nuclear DNA-directed RNA polymerase complex	20	-0.402534	0.00185001	0.0119021	-0.573942	-0.550865
IR	KEGG name	Glycosphingolipid biosynthesis - globo series	5	0.803764	0.00186062	0.0077001	1.07392	1.17984
IR	GOCC name	eukaryotic 43S preinitiation complex	13	-0.496974	0.00193205	0.0123585	-0.614522	-0.527639
IR	GOCC name	eukaryotic 48S preinitiation complex	13	-0.496974	0.00193205	0.0122879	-0.614522	-0.527639
IR	GOCC name	translation preinitiation complex	13	-0.496974	0.00193205	0.012218	-0.614522	-0.527639
IR	KEGG name	Glycosphingolipid biosynthesis - lacto and neolacto series	6	0.726485	0.00206539	0.00841803	0.871572	0.86529
IR	GOCC name	fascia adherens	8	-0.628413	0.0020938	0.0131661	-1.01174	-1.04232
IR	GOCC name	intrinsic to plasma membrane	207	0.125123	0.00213237	0.0133333	0.0489078	0.0937223
IR	GOCC name	actin filament bundle	35	-0.30008	0.00216252	0.0134463	-0.497949	-0.442485
IR	KEGG name	Glyoxylate and dicarboxylate metabolism	13	0.489518	0.0022584	0.00906731	0.584727	0.531573
IR	GOCC name	histone acetyltransferase complex	49	-0.252395	0.00229508	0.0141912	-0.388055	-0.40857
IR	GOCC name	fumarate reductase complex	4	0.877406	0.00237891	0.0146283	1.3598	1.38103
IR	GOCC name	mitochondrial respiratory chain complex II	4	0.877406	0.00237891	0.014548	1.3598	1.38103
IR	GOCC name	succinate dehydrogenase complex	4	0.877406	0.00237891	0.0144685	1.3598	1.38103
IR	GOCC name	succinate dehydrogenase complex (ubiquinone)	4	0.877406	0.00237891	0.0143898	1.3598	1.38103
IR	GOCC name	integral to Golgi membrane	13	0.486309	0.00241377	0.0145218	0.531503	0.632672
IR	GOCC name	intrinsic to Golgi membrane	13	0.486309	0.00241377	0.0144437	0.531503	0.632672
IR	KEGG name	Carbon fixation pathways in prokaryotes	12	0.505393	0.00244939	0.00968948	0.61167	0.623905
IR	GOCC name	spliceosomal complex	143	-0.147441	0.00251003	0.0149394	-0.311838	-0.239202
IR	GOCC name	external side of plasma membrane	39	0.275536	0.00296046	0.0175265	0.298246	0.35321
IR	KEGG name	Glycosaminoglycan biosynthesis - keratan sulfate	5	0.764689	0.00307288	0.0119798	0.982128	1.02959
IR	KEGG name	Drug metabolism - cytochrome P450	16	0.427554	0.00309076	0.0118773	0.419424	0.407976
IR	GOCC name	ubiquitin ligase complex	98	-0.173651	0.00311397	0.0183378	-0.317509	-0.31643
IR	GOCC name	DNA-directed RNA polymerase II, core complex	12	-0.492834	0.00313437	0.0183608	-0.683839	-0.634169
IR	KEGG name	Asthma	4	0.852736	0.00314799	0.0119269	1.71306	2.00288
IR	GOCC name	heterochromatin	40	-0.27017	0.00316904	0.0184667	-0.465957	-0.306482
IR	GOCC name	late endosome	50	0.241035	0.00326898	0.0189499	0.251814	0.113778
IR	KEGG name	Arachidonic acid metabolism	13	0.47071	0.00331802	0.0123965	0.417731	0.455933
IR	GOCC name	lipid particle	30	0.308843	0.00346216	0.0199657	0.325508	0.414885
IR	GOCC name	nuclear chromatin	63	-0.213579	0.00347007	0.0199082	-0.398597	-0.311245
IR	KEGG name	RNA polymerase	20	-0.373913	0.00382859	0.0141081	-0.542256	-0.550865
IR	KEGG name	Glycosphingolipid biosynthesis - ganglio series	4	0.831729	0.00397472	0.0144486	1.16904	1.17363
IR	KEGG name	Methane metabolism	20	0.37161	0.00405137	0.0145309	0.283847	0.245822
IR	KEGG name	TGF-beta signaling pathway	29	-0.307004	0.00427161	0.0151193	-0.553275	-0.36599
IR	KEGG name	NOD-like receptor signaling pathway	34	-0.283375	0.00430713	0.015047	-0.464345	-0.507154
IR	KEGG name	Cell cycle - yeast	55	-0.222089	0.00449312	0.0154955	-0.349633	-0.396453
IR	KEGG name	Starch and sucrose metabolism	18	0.383867	0.00484762	0.0165064	0.399666	0.194763
IR	KEGG name	Ribosome biogenesis in eukaryotes	68	-0.196076	0.00532614	0.0179091	-0.349967	-0.315107
IR	KEGG name	Systemic lupus erythematosus	22	0.340968	0.00568424	0.0188773	0.363085	0.223097
IR	KEGG name	Leukocyte transendothelial migration	55	-0.215085	0.00592878	0.0194493	-0.423876	-0.310398
IR	Only identified by site	+	37	0.256934	0.00694275	0.00694275	0.386214	0.375933
