# Supplementary material for: Interferon‐regulated suprabasin is essential for stress‐induced stem‐like cell conversion and therapy resistance of human malignancies
Source: Mol Oncol. 2019 Jun 10;13(7):1467–89. doi: 10.1002/1878-0261.12480 (PMC6599850; doi:10.1002/1878-0261.12480)
Supplement: Supplementary file 9 [file MOL2-13-1467-s009.xlsx]

## Sheet: Suppl table 2b
2D Annotation enrichment analysis of irradiated DU145 protein and mRNA
NonAd_Ctrl prot	NonAd_Ctrl RNA	Type	Size	P value	Benj. Hoch. FDR	Names
0.917492	-0.285796	GOMF name	12	6.7709e-05	0.00279151	intramolecular oxidoreductase activity, transposing S-S bonds
0.917492	-0.285796	GOMF name	12	6.7709e-05	0.00274338	protein disulfide isomerase activity
0.870252	0.714906	GOCC name	5	0.00116018	0.0111749	proton-transporting V-type ATPase, V0 domain
0.862744	-0.243225	GOCC name	9	0.00126274	0.0119376	oligosaccharyltransferase complex
0.850175	-0.145263	GOBP name	11	0.000532591	0.0137699	C-terminal protein lipidation
0.843177	-0.17541	KEGG name	9	0.00182461	0.0141139	Glycosylphosphatidylinositol(GPI)-anchor biosynthesis
0.841376	-0.381211	GOBP name	12	0.000149556	0.00476162	ATP synthesis coupled proton transport
0.841376	-0.381211	GOBP name	12	0.000149556	0.00474091	energy coupled proton transport, down electrochemical gradient
0.841376	-0.381211	GOBP name	12	0.000149556	0.00472039	mitochondrial ATP synthesis coupled proton transport
0.835272	0.0234095	GOCC name	12	0.000351929	0.00386365	proton-transporting two-sector ATPase complex, proton-transporting domain
0.831668	-0.284289	GOMF name	13	0.000155175	0.00569783	intramolecular oxidoreductase activity, interconverting keto- and enol-groups
0.822912	-0.431366	GOCC name	8	0.00192628	0.0175601	mitochondrial proton-transporting ATP synthase complex
0.822912	-0.431366	GOCC name	8	0.00192628	0.0174047	proton-transporting ATP synthase complex
0.80394	-0.0558164	GOCC name	67	6.66134e-16	2.95705e-14	endoplasmic reticulum lumen
0.770027	-0.0394377	KEGG name	32	9.04066e-08	2.64188e-06	N-Glycan biosynthesis
0.755731	-0.0797417	KEGG name	22	1.40744e-05	0.000264398	Various types of N-glycan biosynthesis
0.751314	0.327134	GOCC name	13	0.000165093	0.00198306	integral to lumenal side of endoplasmic reticulum membrane
0.749545	-0.120027	GOBP name	18	9.51187e-05	0.00316671	glycolipid metabolic process
0.742211	-0.115028	GOBP name	16	0.000270487	0.00773382	glycosphingolipid metabolic process
0.741803	-0.404803	GOBP name	18	2.35728e-05	0.000954831	ATP biosynthetic process
0.734765	-0.0655913	GOCC name	20	5.69851e-05	0.000819461	endoplasmic reticulum-Golgi intermediate compartment membrane
0.7316	-0.514616	GOBP name	11	0.000503415	0.0131556	oxidative phosphorylation
0.727031	-0.57767	GOBP name	29	4.54028e-09	4.29912e-07	fatty acid beta-oxidation
0.716561	-0.837499	GOMF name	7	0.000644166	0.0180213	3-hydroxyacyl-CoA dehydrogenase activity
0.714847	-0.316523	GOBP name	74	1.33227e-15	2.69821e-13	respiratory electron transport chain
0.70452	-0.512777	GOBP name	34	2.48263e-09	2.62331e-07	fatty acid oxidation
0.70452	-0.512777	GOBP name	34	2.48263e-09	2.58584e-07	lipid oxidation
0.694973	-0.0445162	GOMF name	46	7.63031e-09	7.79619e-07	hydrogen ion transmembrane transporter activity
0.688352	-0.463965	GOBP name	26	6.70918e-07	4.21695e-05	acetyl-CoA catabolic process
0.688352	-0.463965	GOBP name	26	6.70918e-07	4.18091e-05	tricarboxylic acid cycle
0.688253	-0.562244	GOBP name	19	5.74707e-06	0.000279346	branched chain family amino acid catabolic process
0.688253	-0.562244	GOBP name	19	5.74707e-06	0.000277496	branched chain family amino acid metabolic process
0.679242	-0.418013	GOBP name	27	1.09681e-06	6.60897e-05	coenzyme catabolic process
0.673962	-0.541609	GOBP name	34	3.46861e-09	3.51245e-07	fatty acid catabolic process
0.672245	-0.562434	GOBP name	37	4.18531e-10	5.08585e-08	monocarboxylic acid catabolic process
0.6697	-0.343731	GOBP name	90	0	0	electron transport chain
0.667189	-0.267418	GOCC name	94	2.22045e-16	1.07956e-14	mitochondrial membrane part
0.664654	-0.173161	KEGG name	83	5.86198e-14	1.5417e-11	Oxidative phosphorylation
0.66229	0.115609	GOBP name	26	1.80231e-05	0.000763991	hydrogen transport
0.66229	0.115609	GOBP name	26	1.80231e-05	0.000759575	proton transport
0.661432	-0.383832	KEGG name	28	1.90207e-06	3.84804e-05	Citrate cycle (TCA cycle)
0.660254	-0.0175281	GOMF name	31	6.41826e-06	0.000359117	hydrolase activity, hydrolyzing O-glycosyl compounds
0.659381	-0.160196	GOMF name	18	0.000538657	0.0152511	O-acyltransferase activity
0.659011	-0.333975	GOBP name	30	1.76616e-06	9.90545e-05	mitochondrial electron transport, NADH to ubiquinone
0.65755	-0.119382	GOBP name	21	0.000214172	0.0062712	protein O-linked glycosylation
0.654543	-0.0822413	KEGG name	17	0.000949686	0.0099907	Sphingolipid metabolism
0.652873	0.00818871	GOMF name	59	6.56962e-10	8.12559e-08	transferase activity, transferring hexosyl groups
0.647105	-0.31088	GOCC name	33	1.08352e-06	2.35377e-05	mitochondrial respiratory chain complex I
0.647105	-0.31088	GOCC name	33	1.08352e-06	2.30474e-05	NADH dehydrogenase complex
0.647105	-0.31088	GOCC name	33	1.08352e-06	2.2577e-05	respiratory chain complex I
0.64372	0.0504376	GOCC name	35	2.19284e-06	4.47778e-05	integral to endoplasmic reticulum membrane
0.643124	0.00596699	GOMF name	36	2.02741e-06	0.000132345	UDP-glycosyltransferase activity
0.642126	0.00977721	GOCC name	38	1.08053e-06	2.3983e-05	intrinsic to endoplasmic reticulum membrane
0.637454	-0.40989	GOBP name	53	9.00708e-11	1.19401e-08	cellular lipid catabolic process
0.635776	-0.29513	GOMF name	31	3.88594e-06	0.000246809	NADH dehydrogenase (quinone) activity
0.635776	-0.29513	GOMF name	31	3.88594e-06	0.000240315	NADH dehydrogenase (ubiquinone) activity
0.635776	-0.29513	GOMF name	31	3.88594e-06	0.000234153	NADH dehydrogenase activity
0.63509	0.0361536	GOBP name	34	4.48583e-06	0.000222491	oligosaccharide metabolic process
0.634016	-0.102766	GOBP name	87	4.25215e-13	6.59627e-11	post-translational protein modification
0.625749	-0.374169	GOBP name	21	8.53885e-05	0.00292285	purine ribonucleoside triphosphate biosynthetic process
0.624751	-0.073688	GOCC name	373	0	0	endoplasmic reticulum part
0.6234	-0.285738	GOMF name	25	4.95771e-05	0.00208047	intramolecular oxidoreductase activity
0.618239	-0.010391	GOBP name	94	1.95621e-13	3.31692e-11	macromolecule glycosylation
0.618239	-0.010391	GOBP name	94	1.95621e-13	3.24153e-11	protein glycosylation
0.613881	-0.0171229	GOBP name	95	2.2804e-13	3.69475e-11	glycosylation
0.613538	-0.386909	GOBP name	30	3.0641e-06	0.000160722	cofactor catabolic process
0.613008	-0.399543	GOBP name	22	5.61554e-05	0.00199722	purine nucleoside triphosphate biosynthetic process
0.612161	-0.58588	KEGG name	38	9.77311e-10	5.14065e-08	Valine, leucine and isoleucine degradation
0.609767	-0.112526	GOBP name	26	0.000134001	0.00434222	cellular hormone metabolic process
0.609717	-0.0223277	GOCC name	72	2.33284e-10	7.21767e-09	integral to organelle membrane
0.60946	-0.342106	GOMF name	40	1.94554e-07	1.47484e-05	oxidoreductase activity, acting on NADH or NADPH, quinone or similar compound as acceptor
0.608747	-0.0574548	GOMF name	34	1.40563e-05	0.000734053	hydrolase activity, acting on glycosyl bonds
0.608703	-0.197315	GOCC name	262	0	0	intracellular organelle lumen
0.608247	0.0378899	KEGG name	65	1.2405e-09	5.43753e-08	Lysosome
0.605501	-0.508754	GOBP name	86	0	0	carboxylic acid catabolic process
0.605501	-0.508754	GOBP name	86	0	0	organic acid catabolic process
0.604272	-0.0306615	GOCC name	77	8.64728e-11	2.84802e-09	intrinsic to organelle membrane
0.604139	-0.459086	GOBP name	31	7.52007e-07	4.64651e-05	acetyl-CoA metabolic process
0.603402	-0.405454	GOBP name	24	2.94519e-05	0.00114831	dicarboxylic acid metabolic process
0.603274	-0.42712	KEGG name	44	9.03159e-09	2.96914e-07	Peroxisome
0.600374	-0.387385	GOMF name	53	1.01645e-09	1.08575e-07	oxidoreductase activity, acting on NADH or NADPH
0.597245	-0.500085	KEGG name	28	1.42027e-06	3.39573e-05	Fatty acid metabolism
0.59712	-0.194906	KEGG name	23	0.000324116	0.00405916	Cardiac muscle contraction
0.595413	0.424477	GOBP name	14	0.000429572	0.0114726	ATP hydrolysis coupled proton transport
0.595413	0.424477	GOBP name	14	0.000429572	0.0114307	energy coupled proton transport, against electrochemical gradient
0.594977	-0.387324	GOMF name	63	3.74201e-11	5.49607e-09	oxidoreductase activity, acting on CH-OH group of donors
0.593161	0.00870644	GOBP name	65	4.00673e-09	3.84383e-07	protein N-linked glycosylation
0.593059	-0.256141	KEGG name	80	7.88125e-12	6.90923e-10	Parkinson's disease
0.591867	0.00197584	GOMF name	80	7.8864e-11	1.09018e-08	transferase activity, transferring glycosyl groups
0.590714	-0.19738	GOCC name	273	0	0	organelle lumen
0.590368	0.00883725	GOBP name	62	1.06659e-08	9.36932e-07	protein N-linked glycosylation via asparagine
0.589036	-0.326127	GOMF name	36	1.96844e-06	0.000132167	oxidoreductase activity, acting on the CH-CH group of donors
0.583848	0.0301951	GOMF name	57	5.03041e-08	3.94049e-06	monovalent inorganic cation transmembrane transporter activity
0.582073	-0.372288	GOMF name	58	6.56054e-10	8.56514e-08	oxidoreductase activity, acting on the CH-OH group of donors, NAD or NADP as acceptor
0.57474	-0.678699	KEGG name	9	0.00180454	0.0143816	Benzoate degradation
0.572276	-0.00395875	GOBP name	63	2.48334e-08	2.01178e-06	peptidyl-asparagine modification
0.571542	-0.708139	KEGG name	21	1.03596e-06	2.72458e-05	Propanoate metabolism
0.571123	-0.0725001	GOMF name	36	2.7581e-05	0.00124645	ATPase activity, coupled to movement of substances
0.571123	-0.0725001	GOMF name	36	2.7581e-05	0.00122293	ATPase activity, coupled to transmembrane movement of substances
0.5685	-0.429938	GOBP name	128	0	0	small molecule catabolic process
0.566338	-0.0464324	GOMF name	37	2.51622e-05	0.00115943	hydrolase activity, acting on acid anhydrides, catalyzing transmembrane movement of substances
0.562675	-0.185637	GOCC name	301	0	0	membrane-enclosed lumen
0.561143	-0.00346779	GOMF name	63	4.62095e-08	3.74456e-06	inorganic cation transmembrane transporter activity
0.560147	0.0833446	GOCC name	32	6.49882e-05	0.000921568	lysosomal lumen
0.55929	-0.159914	GOCC name	151	0	0	mitochondrial inner membrane
0.558157	-0.260963	GOMF name	23	0.00047695	0.0145563	monocarboxylic acid binding
0.556265	-0.101862	GOCC name	261	0	0	endoplasmic reticulum membrane
0.555008	-0.432056	KEGG name	16	0.000995615	0.010071	Butanoate metabolism
0.553076	-0.290082	KEGG name	87	7.04392e-12	9.26276e-10	Alzheimer's disease
0.552424	-0.6396	KEGG name	17	4.58194e-05	0.000708854	Tryptophan metabolism
0.551717	-0.474752	GOBP name	48	3.7215e-09	3.71691e-07	cellular amino acid catabolic process
0.55038	-0.0525585	GOMF name	99	2.38338e-11	4.30842e-09	cation transmembrane transporter activity
0.547408	-0.452666	GOBP name	53	1.47591e-09	1.68139e-07	amine catabolic process
0.54657	-0.0560211	GOMF name	169	0	0	transmembrane transporter activity
0.544845	-0.121448	GOBP name	33	0.000114712	0.00375053	hormone metabolic process
0.544114	-0.537689	GOMF name	24	1.18942e-05	0.000635258	oxidoreductase activity, acting on the aldehyde or oxo group of donors
0.542551	-0.0183404	GOBP name	39	3.31055e-05	0.0012771	ion transmembrane transport
0.541816	-0.0481515	GOMF name	118	7.34079e-13	1.56826e-10	ion transmembrane transporter activity
0.540676	-0.398268	GOBP name	73	1.89921e-11	2.71513e-09	lipid catabolic process
0.540622	-0.0260205	GOMF name	26	0.000735497	0.0196411	ATPase activity, coupled to transmembrane movement of ions
0.537398	-0.2678	GOMF name	64	1.49551e-08	1.40578e-06	electron carrier activity
0.537287	-0.0518336	GOMF name	156	2.22045e-16	8.69675e-14	substrate-specific transmembrane transporter activity
0.537149	-0.331258	GOMF name	36	8.77605e-06	0.000479621	oxidoreductase activity, acting on a sulfur group of donors
0.53712	0.107349	GOCC name	33	8.16042e-05	0.00109629	vacuolar lumen
0.536031	-0.142013	GOCC name	170	0	0	organelle inner membrane
0.53592	-0.189223	GOCC name	437	0	0	mitochondrial part
0.535465	-0.377841	GOBP name	50	5.75589e-08	4.46449e-06	lipid modification
0.534813	-0.290994	GOBP name	195	0	0	oxidation-reduction process
0.533431	-0.160131	GOBP name	27	0.000542237	0.0139698	sphingoid metabolic process
0.531555	0.0572037	GOBP name	36	6.82464e-05	0.00238079	monovalent inorganic cation transport
0.530801	-0.121118	GOCC name	830	0	0	integral to membrane
0.528972	-0.266112	GOCC name	137	4.44089e-16	2.06098e-14	mitochondrial matrix
0.527406	-0.119022	GOCC name	839	0	0	intrinsic to membrane
0.525947	-0.00959439	GOCC name	37	8.7252e-05	0.00115694	endoplasmic reticulum-Golgi intermediate compartment
0.522368	-0.461559	GOMF name	23	9.36989e-05	0.00366987	antioxidant activity
0.522135	-0.0408496	GOMF name	41	4.3718e-05	0.00190254	P-P-bond-hydrolysis-driven transmembrane transporter activity
0.522135	-0.0408496	GOMF name	41	4.3718e-05	0.00186795	primary active transmembrane transporter activity
0.520904	-0.0714467	KEGG name	23	0.00222978	0.0154325	Glycerolipid metabolism
0.520783	0.0488302	GOMF name	31	0.000304815	0.0103814	channel activity
0.520783	0.0488302	GOMF name	31	0.000304815	0.0102331	passive transmembrane transporter activity
0.520137	-0.0588339	GOBP name	69	1.33244e-07	9.71479e-06	mitochondrial transport
0.519332	-0.334878	KEGG name	19	0.00157721	0.0129627	Metabolism of xenobiotics by cytochrome P450
0.51649	-0.142227	GOCC name	206	0	0	mitochondrial membrane
0.516077	-0.059463	GOBP name	37	0.000124266	0.00404475	aminoglycan metabolic process
0.515949	-0.112309	GOBP name	39	7.30151e-05	0.00253501	regulation of hormone levels
0.515118	-0.0216537	GOCC name	64	4.67963e-07	1.11114e-05	lysosomal membrane
0.514336	-0.2158	GOBP name	31	0.000233649	0.00676005	cell redox homeostasis
0.512473	-0.313998	GOBP name	128	1.77636e-15	3.50038e-13	monocarboxylic acid metabolic process
0.512107	-0.101839	GOBP name	43	3.71984e-05	0.00140525	membrane lipid metabolic process
0.512107	-0.101839	GOBP name	43	3.71984e-05	0.00139801	sphingolipid metabolic process
0.512071	-0.122042	GOBP name	203	0	0	cellular carbohydrate metabolic process
0.510593	-0.514248	GOMF name	18	0.000328497	0.010432	oxidoreductase activity, acting on the aldehyde or oxo group of donors, NAD or NADP as acceptor
0.510589	0.0599912	GOCC name	110	2.44287e-11	8.90774e-10	vacuolar part
0.510282	-0.440786	KEGG name	27	4.23863e-05	0.000696724	Pyruvate metabolism
0.510253	0.20357	GOCC name	28	0.000221856	0.00254511	mitochondrial nucleoid
0.510253	0.20357	GOCC name	28	0.000221856	0.00251683	nucleoid
0.509985	0.386163	KEGG name	21	0.000160698	0.0022244	Rheumatoid arthritis
0.509708	-0.622727	GOCC name	21	1.59403e-05	0.000254298	microbody lumen
0.509708	-0.622727	GOCC name	21	1.59403e-05	0.000250386	peroxisomal matrix
0.509325	0.520025	GOBP name	16	0.000172226	0.00521037	phagosome maturation
0.507937	-0.316676	GOBP name	24	0.000577665	0.0148301	ribonucleoside triphosphate biosynthetic process
0.506228	-0.173013	GOMF name	31	0.000388816	0.0121829	carboxylic ester hydrolase activity
0.506211	-0.0075062	GOCC name	74	9.72959e-08	2.54716e-06	vacuolar membrane
0.506032	0.514362	KEGG name	12	0.00126224	0.0118561	Collecting duct acid secretion
0.506003	-0.0665812	GOBP name	36	0.000204975	0.0060261	glycosaminoglycan metabolic process
0.505554	0.40559	GOCC name	15	0.00122156	0.0116562	ER to Golgi transport vesicle membrane
0.504887	0.438599	GOBP name	22	5.24572e-05	0.00188407	iron ion transport
0.504503	-0.280318	GOBP name	39	2.24517e-05	0.000914498	alcohol catabolic process
0.501131	-0.203358	GOBP name	48	9.01281e-06	0.000421233	glycerol ether metabolic process
0.501131	-0.203358	GOBP name	48	9.01281e-06	0.00041855	organic ether metabolic process
0.494691	0.247056	GOCC name	19	0.00208123	0.0186398	transport vesicle membrane
0.493848	-0.394088	GOCC name	41	2.26791e-06	4.45295e-05	microbody part
0.493848	-0.394088	GOCC name	41	2.26791e-06	4.36893e-05	peroxisomal part
0.492692	-0.314706	GOBP name	34	6.40083e-05	0.00224367	peptide metabolic process
0.49054	-0.341694	GOBP name	89	4.33737e-11	5.96675e-09	fatty acid metabolic process
0.488141	0.0808024	GOMF name	32	0.00047843	0.0144142	GDP binding
0.484991	-0.230223	GOBP name	171	2.22045e-16	4.62551e-14	generation of precursor metabolites and energy
0.480223	-0.14041	GOBP name	40	0.00015645	0.0048747	ATP metabolic process
0.478511	-0.643921	KEGG name	11	0.00183123	0.0137604	Carbon fixation pathways in prokaryotes
0.478291	-0.0822629	GOCC name	866	0	0	organelle membrane
0.478265	-0.108882	GOBP name	264	0	0	carbohydrate metabolic process
0.47793	-0.0876629	GOCC name	63	3.39211e-06	6.4136e-05	melanosome
0.47793	-0.0876629	GOCC name	63	3.39211e-06	6.29699e-05	pigment granule
0.472302	-0.336236	GOMF name	305	0	0	oxidoreductase activity
0.467684	-0.223582	KEGG name	105	4.18486e-10	2.75154e-08	Huntington's disease
0.467683	0.0591098	GOMF name	77	2.89694e-07	2.12744e-05	active transmembrane transporter activity
0.465638	-0.0877755	GOCC name	1244	0	0	membrane part
0.463815	0.135205	KEGG name	27	0.00155011	0.0131509	Antigen processing and presentation
0.463261	0.316303	GOBP name	33	3.48522e-05	0.00133741	activation of signaling protein activity involved in unfolded protein response
0.457729	-0.444366	GOMF name	34	1.40995e-05	0.000720301	NAD binding
0.456188	0.104176	GOBP name	34	0.000622057	0.0156394	iron ion homeostasis
0.45454	-0.0807446	GOMF name	208	1.77636e-15	5.21805e-13	substrate-specific transporter activity
0.454102	-0.56975	KEGG name	16	0.000651404	0.00778724	beta-Alanine metabolism
0.453997	-0.25613	GOBP name	86	1.45337e-08	1.24665e-06	coenzyme metabolic process
0.452871	0.507365	GOBP name	15	0.000682793	0.0169906	ferric iron transport
0.452871	0.507365	GOBP name	15	0.000682793	0.0169328	transferrin transport
0.452596	-0.140896	KEGG name	35	0.000821126	0.00899817	Glycerophospholipid metabolism
0.452248	-0.211754	GOBP name	78	2.04777e-07	1.40852e-05	hexose metabolic process
0.450979	0.106481	KEGG name	69	1.42991e-06	3.13388e-05	Phagosome
0.45063	-0.0695315	GOBP name	94	9.97756e-08	7.4231e-06	cation transport
0.45036	-0.360317	GOBP name	27	0.000461869	0.0122454	nucleoside triphosphate biosynthetic process
0.450059	-0.235571	GOBP name	38	0.000227733	0.0066416	cellular carbohydrate catabolic process
0.448689	-0.273701	GOMF name	34	0.000323689	0.0104201	flavin adenine dinucleotide binding
0.443947	0.502031	GOBP name	22	5.05207e-05	0.00183257	cellular response to type I interferon
0.443947	0.502031	GOBP name	22	5.05207e-05	0.0018235	type I interferon-mediated signaling pathway
0.440432	0.29173	GOBP name	34	7.69946e-05	0.00266051	positive regulation of nuclease activity
0.438571	-0.292384	GOBP name	319	0	0	cellular ketone metabolic process
0.437328	-0.447288	GOBP name	21	0.000817138	0.0198592	glutathione metabolic process
0.433133	-0.297722	GOBP name	314	0	0	carboxylic acid metabolic process
0.433133	-0.297722	GOBP name	314	0	0	oxoacid metabolic process
0.432304	0.125527	GOCC name	45	0.000143313	0.00176292	late endosome membrane
0.432135	-0.0597833	GOBP name	41	0.000720745	0.0176934	cellular calcium ion homeostasis
0.430348	-0.0643258	GOBP name	117	1.48508e-08	1.25904e-06	ion transport
0.430171	-0.135932	GOBP name	81	1.38413e-06	8.07336e-05	carbohydrate biosynthetic process
0.430165	-0.29704	GOBP name	317	0	0	organic acid metabolic process
0.429986	-0.0403843	GOMF name	253	2.22045e-16	7.45435e-14	transporter activity
0.428124	-0.524423	KEGG name	15	0.00217192	0.0158671	Drug metabolism - cytochrome P450
0.425582	-0.376061	GOMF name	101	3.0616e-11	5.13911e-09	coenzyme binding
0.424164	0.151404	GOCC name	29	0.00213569	0.0189612	phagocytic vesicle membrane
0.424014	0.470243	GOBP name	23	9.04663e-05	0.00303958	response to type I interferon
0.422552	-0.273099	KEGG name	27	0.00218361	0.0155214	Glycolysis / Gluconeogenesis
0.421183	-0.198502	GOBP name	92	1.50342e-07	1.07465e-05	monosaccharide metabolic process
0.418828	-0.0258142	GOBP name	45	0.000599318	0.0152252	calcium ion homeostasis
0.414987	-0.247648	GOBP name	40	0.00033666	0.00929767	divalent inorganic cation transport
0.413852	0.297991	GOBP name	38	5.37944e-05	0.00192262	regulation of nuclease activity
0.409937	-0.233929	GOCC name	45	0.000202031	0.00237096	microbody
0.409079	-0.113736	GOBP name	76	1.015e-05	0.000459652	glycerophospholipid metabolic process
0.40897	-0.0235887	GOBP name	119	5.90155e-08	4.52928e-06	transmembrane transport
0.408695	-0.342091	GOBP name	37	0.000154589	0.00485822	purine nucleotide biosynthetic process
0.408151	-0.242576	GOBP name	39	0.000504308	0.0131318	divalent metal ion transport
0.407216	-0.0908002	GOCC name	69	3.26815e-05	0.000490703	lysosome
0.407216	-0.0908002	GOCC name	69	3.26815e-05	0.000483592	lytic vacuole
0.406077	-0.191433	GOBP name	261	0	0	cellular lipid metabolic process
0.405785	-0.145856	GOBP name	98	4.39502e-07	2.86108e-05	glycerolipid metabolic process
0.402724	-0.203392	GOBP name	331	0	0	lipid metabolic process
0.401076	0.0372832	GOBP name	73	2.12715e-05	0.000876217	metal ion homeostasis
0.399176	-0.394385	GOBP name	42	2.22716e-05	0.00091226	steroid biosynthetic process
0.399124	0.0377728	GOBP name	69	3.86793e-05	0.00144621	cellular metal ion homeostasis
0.397242	-0.191349	GOBP name	57	8.85687e-05	0.0029896	carbohydrate catabolic process
0.396766	-0.0534757	GOCC name	74	3.18858e-05	0.000485902	vacuole
0.394087	-0.133796	GOCC name	51	0.000411367	0.00446814	mitochondrial outer membrane
0.393442	-0.140911	GOBP name	72	2.63317e-05	0.00104339	glycerolipid biosynthetic process
0.390992	-0.371688	GOMF name	130	9.19487e-13	1.80066e-10	cofactor binding
0.390412	-0.261622	GOBP name	116	3.75032e-09	3.69508e-07	cofactor metabolic process
0.390196	-0.354127	GOBP name	35	0.000276696	0.00781933	purine ribonucleotide biosynthetic process
0.38963	-0.234496	GOBP name	174	3.12284e-12	4.64665e-10	alcohol metabolic process
0.384384	-0.0220908	GOBP name	76	4.43938e-05	0.00163472	metal ion transport
0.384174	-0.0850392	GOCC name	62	0.000203351	0.00235933	organelle outer membrane
0.383516	-0.229217	GOBP name	59	5.8334e-05	0.00206463	glucose metabolic process
0.383153	-0.178503	GOBP name	157	5.76861e-10	6.8949e-08	lipid biosynthetic process
0.381209	-0.217884	GOBP name	855	0	0	small molecule metabolic process
0.375592	-0.0213774	GOCC name	197	1.98269e-10	6.32601e-09	Golgi membrane
0.374552	-0.200984	GOBP name	230	7.74936e-14	1.34525e-11	amine metabolic process
0.374535	0.00892734	GOBP name	102	3.64876e-06	0.000187346	cation homeostasis
0.372231	-0.12079	GOBP name	61	0.000279583	0.00787043	glycerophospholipid biosynthetic process
0.370428	-0.149162	GOCC name	2696	0	0	cytoplasmic part
0.36826	-0.0823155	GOCC name	64	0.000297265	0.003299	outer membrane
0.367284	-0.129938	GOMF name	61	0.000307035	0.0101624	carboxylic acid binding
0.366408	0.271986	KEGG name	27	0.00230798	0.0155641	Vibrio cholerae infection
0.363501	-0.222142	GOBP name	50	0.000419283	0.0112804	cellular carbohydrate biosynthetic process
0.363424	-0.062252	GOCC name	203	3.97073e-10	1.19239e-08	endoplasmic reticulum
0.360839	-0.327412	GOBP name	70	2.09531e-06	0.000114864	steroid metabolic process
0.360325	-0.119119	GOMF name	77	7.76074e-05	0.00309114	transferase activity, transferring acyl groups
0.359189	-0.498548	GOBP name	40	5.42743e-06	0.000267374	xenobiotic metabolic process
0.352659	-0.27394	GOBP name	47	0.000355402	0.00977825	purine-containing compound biosynthetic process
0.351459	-0.554787	GOMF name	23	0.000218032	0.00753494	NADP binding
0.351287	-0.235424	GOBP name	73	2.4843e-05	0.00100072	sulfur compound metabolic process
0.34961	0.0291059	GOBP name	88	5.04274e-05	0.00183833	cellular cation homeostasis
0.344483	-0.152778	GOBP name	90	2.60728e-05	0.00103878	phospholipid metabolic process
0.343574	0.00613271	KEGG name	104	1.844e-05	0.000323314	Protein processing in endoplasmic reticulum
0.342419	-0.306602	GOBP name	42	0.000517701	0.0134326	ribonucleotide biosynthetic process
0.341811	-0.0919758	GOMF name	65	0.000660796	0.0178491	transferase activity, transferring acyl groups other than amino-acyl groups
0.34139	-0.153954	GOBP name	101	9.81498e-06	0.000447256	organophosphate metabolic process
0.333784	-0.152703	GOMF name	77	0.000151261	0.00564227	isomerase activity
0.333429	-0.228713	GOBP name	188	1.46756e-10	1.91071e-08	cellular amine metabolic process
0.3317	-0.137615	GOBP name	71	0.000356571	0.00977352	phospholipid biosynthetic process
0.329947	-0.241626	GOBP name	168	8.7295e-10	1.01027e-07	cellular amino acid metabolic process
0.314593	-0.0212365	GOBP name	126	1.87692e-05	0.000786471	ion homeostasis
0.308535	0.0571427	GOBP name	127	1.19066e-05	0.000532582	protein folding
0.306104	-0.223521	GOBP name	150	7.75251e-08	5.82717e-06	small molecule biosynthetic process
0.305782	-0.0258081	GOBP name	98	0.000237715	0.00685052	organic substance transport
0.30232	-0.0161888	GOCC name	118	6.79024e-05	0.000949704	cytoplasmic vesicle membrane
0.29922	0.242949	GOBP name	48	0.000606078	0.0152904	defense response to virus
0.29602	-0.0455768	GOBP name	161	5.61824e-06	0.000274917	cellular homeostasis
0.295289	-0.325216	GOMF name	53	0.000196647	0.00689731	lyase activity
0.294251	-0.224553	GOBP name	102	1.42562e-05	0.000622406	carboxylic acid biosynthetic process
0.294251	-0.224553	GOBP name	102	1.42562e-05	0.000618701	organic acid biosynthetic process
0.29416	0.128069	GOBP name	88	0.000140951	0.0045272	immune effector process
0.293633	0.000134468	GOBP name	113	0.000143382	0.00458507	cellular ion homeostasis
0.291413	-0.0207175	GOCC name	120	0.000109592	0.00141638	vesicle membrane
0.290859	-0.0869447	GOCC name	1384	0	0	membrane
0.290566	-0.0227067	GOCC name	94	0.000623613	0.00649703	extracellular space
0.290367	-0.0513928	GOCC name	199	7.77334e-07	1.76368e-05	cytoplasmic membrane-bounded vesicle
0.287047	-0.0243747	GOCC name	258	3.51901e-08	9.71058e-07	Golgi apparatus part
0.279201	-0.0795302	GOCC name	231	2.2816e-07	5.54646e-06	membrane-bounded vesicle
0.278242	-0.283227	GOBP name	96	6.43612e-06	0.000308722	heterocycle biosynthetic process
0.277205	-0.21628	GOBP name	208	5.53396e-09	5.17283e-07	heterocycle metabolic process
0.277184	0.0281119	GOCC name	124	0.000138031	0.00171866	extracellular region
0.273802	0.00170916	GOBP name	122	0.000231475	0.00672385	cellular chemical homeostasis
0.271202	-0.122662	GOCC name	458	5.1803e-13	2.03426e-11	mitochondrion
0.270804	-0.15182	GOBP name	100	0.000290671	0.00815109	purine nucleotide metabolic process
0.269861	-0.12988	GOMF name	1871	0	0	catalytic activity
0.269236	-0.0661896	GOCC name	4280	5.0335e-10	1.46835e-08	cell part
0.26499	-0.0483247	GOCC name	154	6.80621e-05	0.000939072	cytoplasmic vesicle part
0.263249	-0.0811745	GOCC name	267	1.53348e-07	3.9142e-06	vesicle
0.262488	-0.165841	GOBP name	144	1.56232e-05	0.000674015	nucleoside phosphate metabolic process
0.262488	-0.165841	GOBP name	144	1.56232e-05	0.00067005	nucleotide metabolic process
0.262219	-0.338014	GOBP name	52	0.000322198	0.00893211	cellular modified amino acid metabolic process
0.261878	-0.00850662	GOBP name	168	4.13144e-05	0.00153685	chemical homeostasis
0.261343	-0.146219	GOBP name	115	0.000182052	0.00541771	purine-containing compound metabolic process
0.260884	-0.0597918	GOCC name	225	2.23705e-06	4.47849e-05	cytoplasmic vesicle
0.25673	-0.147445	GOBP name	95	0.000760284	0.0186014	ribonucleotide metabolic process
0.255461	-0.209752	GOMF name	146	3.99058e-06	0.000234446	calcium ion binding
0.253176	-0.194476	GOBP name	166	2.09733e-06	0.000114117	nucleobase-containing small molecule metabolic process
0.247016	0.078872	GOCC name	132	0.000196899	0.00233761	endosome membrane
0.244543	-0.242038	GOBP name	155	7.86048e-07	4.81603e-05	cellular nitrogen compound biosynthetic process
0.243011	0.0882698	GOCC name	140	0.00012756	0.00162798	endosomal part
0.235068	-0.0564886	GOCC name	162	0.00026977	0.00302676	extracellular region part
0.232356	-0.291352	GOBP name	74	0.000193008	0.00569724	nucleobase-containing compound biosynthetic process
0.22537	-0.527172	KEGG name	25	0.000683993	0.00782131	Glutathione metabolism
0.224539	-0.30517	GOBP name	60	0.000624733	0.0156527	nucleotide biosynthetic process
0.208636	-0.0585303	GOMF name	769	3.46352e-11	5.42618e-09	hydrolase activity
0.185859	-0.0692009	GOBP name	269	0.000166106	0.00504616	homeostatic process
0.178613	-0.00910163	GOCC name	2608	7.4607e-14	3.17391e-12	intracellular organelle part
0.173518	-0.0133204	GOCC name	2630	4.26548e-13	1.74202e-11	organelle part
0.161655	-0.400271	GOBP name	70	1.96589e-05	0.000819045	cellular aromatic compound metabolic process
0.152439	0.00849576	GOBP name	953	1.77008e-07	1.24092e-05	transport
0.143376	0.166714	GOBP name	147	0.000704842	0.0173615	response to biotic stimulus
0.138762	0.00654258	GOBP name	973	1.7476e-06	9.87732e-05	establishment of localization
0.121579	-0.0913639	GOBP name	663	2.07002e-05	0.00085753	catabolic process
0.110281	0.00382783	GOBP name	2641	3.83963e-06	0.000195767	metabolic process
0.0893796	0.0375371	GOBP name	979	0.000587389	0.0150269	protein metabolic process
0.0796964	0.00811927	GOBP name	2476	0.000687882	0.0170012	cellular metabolic process
-0.0808231	0.313487	KEGG name	94	0.000185077	0.00243376	Spliceosome
-0.0811015	0.0393413	GOCC name	1572	0.000574661	0.00604875	macromolecular complex
-0.0934852	-0.0473372	GOCC name	1046	0.000131717	0.00166029	cytosol
-0.0989028	0.0498203	GOBP name	1050	0.000186761	0.00553527	cellular biosynthetic process
-0.100287	0.0341011	GOCC name	2471	1.60204e-05	0.00024783	organelle
-0.1031	0.0649582	GOMF name	2667	1.2541e-06	8.66805e-05	binding
-0.105172	0.035538	GOCC name	2457	6.03865e-06	0.000106301	intracellular organelle
-0.10866	0.0589445	GOBP name	887	9.13013e-05	0.00305357	positive regulation of cellular process
-0.11645	0.0504753	GOBP name	2277	2.58225e-07	1.75955e-05	biological regulation
-0.119242	0.0662203	GOBP name	486	0.000787323	0.0191986	regulation of cellular protein metabolic process
-0.121287	-0.018931	GOBP name	1405	1.44764e-06	8.37681e-05	cellular component organization
-0.128917	-0.0128545	GOBP name	1426	3.72768e-07	2.44852e-05	cellular component organization or biogenesis
-0.130853	0.139183	GOBP name	1931	3.73035e-14	6.79949e-12	macromolecule metabolic process
-0.132839	0.0339978	GOBP name	885	9.78554e-06	0.000448719	negative regulation of biological process
-0.136869	0.0457972	GOBP name	468	0.000399518	0.0107885	reproductive process
-0.139671	-0.00221386	GOBP name	756	1.39648e-05	0.000617076	organelle organization
-0.145096	0.0212119	GOBP name	805	4.1365e-06	0.000209439	negative regulation of cellular process
-0.14756	0.0653073	GOBP name	2158	5.85008e-11	7.89869e-09	regulation of biological process
-0.150456	0.0836893	GOBP name	377	0.00015528	0.00485899	macromolecule catabolic process
-0.157862	0.313948	GOCC name	63	0.00105225	0.0102319	catalytic step 2 spliceosome
-0.158328	0.139916	GOBP name	1826	0	0	cellular macromolecule metabolic process
-0.164489	0.0711153	GOBP name	1486	1.00548e-11	1.4662e-09	nitrogen compound metabolic process
-0.164917	0.0716842	GOBP name	520	4.31428e-06	0.000216934	positive regulation of metabolic process
-0.165366	0.302621	GOCC name	102	4.72382e-05	0.000689003	spliceosomal complex
-0.166232	0.0653453	GOBP name	2056	4.13669e-13	6.55666e-11	regulation of cellular process
-0.166628	-0.0326103	GOBP name	423	2.87014e-05	0.00112506	regulation of cellular component organization
-0.171815	0.0759386	GOBP name	491	2.87136e-06	0.000151703	positive regulation of cellular metabolic process
-0.174416	0.0747834	GOBP name	406	1.39816e-05	0.000614095	negative regulation of metabolic process
-0.174644	-0.00970366	GOBP name	277	0.000466819	0.0122873	anatomical structure morphogenesis
-0.17516	0.00756869	GOBP name	1122	2.83695e-10	3.56625e-08	cellular component organization at cellular level
-0.176744	0.0700378	GOBP name	377	2.48653e-05	0.000996116	negative regulation of cellular metabolic process
-0.182879	0.0142634	GOBP name	1143	3.53413e-11	4.95526e-09	cellular component organization or biogenesis at cellular level
-0.185744	-0.0640006	GOCC name	438	6.41066e-07	1.48756e-05	cytoskeletal part
-0.185946	0.26354	GOBP name	171	1.12197e-06	6.70515e-05	RNA splicing
-0.188389	0.0833586	GOBP name	1331	3.13083e-14	5.85304e-12	regulation of metabolic process
-0.190593	0.0794941	GOBP name	1436	6.43929e-15	1.2355e-12	cellular nitrogen compound metabolic process
-0.190693	0.291796	GOBP name	104	3.53711e-05	0.00135021	nuclear mRNA splicing, via spliceosome
-0.190693	0.291796	GOBP name	104	3.53711e-05	0.00134318	RNA splicing, via transesterification reactions with bulged adenosine as nucleophile
-0.19188	0.0805133	GOBP name	477	2.91545e-07	1.9682e-05	positive regulation of macromolecule metabolic process
-0.19442	-0.0512923	GOCC name	232	0.000163452	0.00198672	chromosomal part
-0.195798	-0.115394	GOBP name	352	1.28949e-07	9.49667e-06	cell cycle process
-0.196391	0.29464	GOBP name	109	1.72407e-05	0.000735099	RNA splicing, via transesterification reactions
-0.197891	0.0803153	GOBP name	387	1.63585e-06	9.31798e-05	negative regulation of macromolecule metabolic process
-0.199682	-0.0120702	GOBP name	244	0.000161243	0.00496045	response to DNA damage stimulus
-0.200049	0.0456101	GOBP name	307	2.73969e-05	0.00107974	cellular macromolecular complex subunit organization
-0.20164	0.0430642	GOBP name	263	8.69869e-05	0.00294987	regulation of cell cycle
-0.203816	-0.188308	GOBP name	138	3.3002e-05	0.00127988	cell cycle phase
-0.204735	0.0814199	GOBP name	337	3.42467e-06	0.000177087	cellular macromolecule catabolic process
-0.20656	0.253317	GOBP name	212	4.68112e-08	3.70979e-06	mRNA processing
-0.212683	0.311374	GOMF name	60	0.000652806	0.0180482	ATP-dependent helicase activity
-0.212683	0.311374	GOMF name	60	0.000652806	0.0178383	purine NTP-dependent helicase activity
-0.212796	0.109206	GOMF name	450	1.06453e-08	1.04235e-06	transition metal ion binding
-0.213324	0.0401063	GOBP name	235	8.61238e-05	0.00293425	regulation of multicellular organismal development
-0.213487	-0.204018	GOBP name	100	0.000159828	0.00495874	mitosis
-0.213487	-0.204018	GOBP name	100	0.000159828	0.00493773	nuclear division
-0.216779	-0.0306265	GOBP name	271	1.21527e-05	0.000540278	DNA metabolic process
-0.218744	0.361706	GOCC name	82	7.6956e-06	0.000128807	nuclear speck
-0.219108	0.10653	GOBP name	1144	0	0	regulation of macromolecule metabolic process
-0.222729	-0.0691607	GOBP name	150	0.000371531	0.0101454	actin filament-based process
-0.225633	0.108456	GOBP name	259	3.4222e-06	0.000178223	negative regulation of biosynthetic process
-0.226688	0.240312	GOCC name	137	8.03359e-06	0.000132295	nuclear body
-0.227935	-0.194706	GOBP name	145	4.33065e-06	0.000216266	cell division
-0.22848	0.047654	GOBP name	173	0.000272742	0.0077376	protein modification by small protein conjugation
-0.230743	0.0942349	GOBP name	1173	0	0	regulation of primary metabolic process
-0.231112	0.0624895	GOCC name	355	1.76644e-07	4.39887e-06	nucleoplasm
-0.231866	0.133373	GOCC name	1116	0	0	nuclear part
-0.232043	0.0452019	GOBP name	206	5.94152e-05	0.00209273	protein modification by small protein conjugation or removal
-0.232879	0.0645303	GOBP name	354	1.42586e-07	1.0293e-05	regulation of developmental process
-0.234451	0.0942792	GOBP name	1213	0	0	regulation of cellular metabolic process
-0.235152	0.105834	GOBP name	251	2.33736e-06	0.000125307	negative regulation of nitrogen compound metabolic process
-0.235398	0.085886	GOBP name	237	7.16326e-06	0.000339139	regulation of cell differentiation
-0.23616	0.0454243	GOBP name	159	0.000310548	0.00864199	regulation of anatomical structure morphogenesis
-0.237198	-0.102972	GOBP name	109	0.000662094	0.0165319	regulation of cytoskeleton organization
-0.23782	0.115763	GOBP name	253	1.22025e-06	7.2332e-05	negative regulation of cellular biosynthetic process
-0.241532	-0.0455327	GOCC name	167	9.04533e-05	0.00118401	microtubule organizing center
-0.242629	-0.0704199	GOBP name	154	9.57109e-05	0.00317195	DNA repair
-0.245929	-0.0335055	GOMF name	129	0.000517879	0.0150249	cytoskeletal protein binding
-0.247109	0.078354	GOCC name	1078	0	0	nucleus
-0.247675	0.144109	GOBP name	117	0.000309091	0.00863441	regulation of translation
-0.248709	0.0169921	GOMF name	231	5.93937e-06	0.000340427	structural molecule activity
-0.248925	0.19879	GOCC name	327	6.09313e-11	2.07369e-09	nucleoplasm part
-0.25031	-0.0457387	GOBP name	134	0.000271808	0.00774122	actin cytoskeleton organization
-0.251477	0.241842	GOBP name	364	4.95159e-14	8.80538e-12	RNA processing
-0.25194	-0.0653045	GOMF name	114	0.000533601	0.0152922	GTPase regulator activity
-0.252773	0.108952	GOBP name	249	4.92249e-07	3.14823e-05	negative regulation of macromolecule biosynthetic process
-0.253295	0.113116	GOBP name	247	4.54112e-07	2.93003e-05	negative regulation of nucleobase-containing compound metabolic process
-0.254097	0.0188161	GOBP name	242	2.242e-06	0.000121084	chromosome organization
-0.254378	0.0399033	GOBP name	158	0.000111793	0.00368816	protein ubiquitination
-0.254723	-0.238302	KEGG name	51	0.00137637	0.0124823	Cell cycle
-0.257554	0.104052	GOBP name	224	1.3358e-06	7.85431e-05	negative regulation of gene expression
-0.257578	0.126895	GOBP name	1287	0	0	nucleobase-containing compound metabolic process
-0.260795	0.112241	GOBP name	220	1.00121e-06	6.0832e-05	negative regulation of RNA metabolic process
-0.26115	0.143319	GOBP name	326	7.88754e-10	9.27549e-08	positive regulation of biosynthetic process
-0.261508	0.199679	GOBP name	367	9.4813e-13	1.44017e-10	mRNA metabolic process
-0.26157	0.0214705	GOCC name	926	0	0	cytoplasm
-0.261571	0.129254	GOBP name	299	6.8179e-09	6.21366e-07	positive regulation of nitrogen compound metabolic process
-0.261794	0.219919	GOMF name	489	0	0	RNA binding
-0.263302	0.116511	GOBP name	244	1.90201e-07	1.32072e-05	negative regulation of cellular macromolecule biosynthetic process
-0.26665	0.167733	GOCC name	370	6.02429e-12	2.27807e-10	ribonucleoprotein complex
-0.267891	-0.0705959	GOCC name	131	7.88191e-05	0.00107299	centrosome
-0.268413	-0.0643337	GOBP name	257	5.50778e-08	4.31798e-06	cytoskeleton organization
-0.269144	0.125039	GOBP name	828	0	0	regulation of biosynthetic process
-0.270865	0.103344	GOBP name	202	1.50731e-06	8.65339e-05	negative regulation of transcription, DNA-dependent
-0.271013	0.126279	GOBP name	293	3.78975e-09	3.68414e-07	positive regulation of nucleobase-containing compound metabolic process
-0.271993	0.104282	GOCC name	86	0.00143534	0.0133225	chromatin
-0.274553	-0.0428308	GOCC name	257	5.56914e-08	1.49634e-06	cytoskeleton
-0.275315	0.0190111	KEGG name	93	0.00126107	0.0122838	Pathways in cancer
-0.275927	0.131645	GOBP name	285	2.75852e-09	2.83273e-07	positive regulation of macromolecule biosynthetic process
-0.275929	0.136885	GOBP name	318	2.95117e-10	3.64695e-08	positive regulation of cellular biosynthetic process
-0.277106	0.127193	GOBP name	840	0	0	regulation of gene expression
-0.27726	0.102752	GOBP name	872	0	0	regulation of nitrogen compound metabolic process
-0.277579	0.137192	GOBP name	174	2.03241e-06	0.000113117	chromatin organization
-0.27838	0.105825	GOBP name	260	2.44508e-08	2.00304e-06	positive regulation of gene expression
-0.279173	0.152515	GOBP name	269	1.9588e-09	2.16388e-07	positive regulation of RNA metabolic process
-0.2797	0.161685	GOMF name	459	5.77316e-15	1.50744e-12	DNA binding
-0.27989	0.124348	GOBP name	815	0	0	regulation of cellular biosynthetic process
-0.280007	0.183535	GOBP name	128	1.10023e-05	0.000495173	ncRNA processing
-0.281184	0.0877934	GOMF name	119	0.000144547	0.00547881	chromatin binding
-0.281214	0.158326	GOCC name	319	4.25593e-11	1.49838e-09	nucleolus
-0.284495	0.0556804	GOCC name	905	0	0	intracellular non-membrane-bounded organelle
-0.284495	0.0556804	GOCC name	905	0	0	non-membrane-bounded organelle
-0.291851	0.064263	GOBP name	292	2.10658e-09	2.2924e-07	regulation of transcription from RNA polymerase II promoter
-0.292024	0.114569	GOBP name	235	2.1891e-08	1.81372e-06	positive regulation of transcription, DNA-dependent
-0.292334	0.113622	GOBP name	831	0	0	regulation of nucleobase-containing compound metabolic process
-0.295772	0.161774	GOMF name	367	1.75637e-13	4.12748e-11	zinc ion binding
-0.296572	0.139455	GOBP name	84	0.000420186	0.0112632	ribonucleoprotein complex subunit organization
-0.29832	0.130546	GOBP name	774	0	0	regulation of macromolecule biosynthetic process
-0.29845	0.0944269	GOBP name	122	4.35464e-05	0.00161166	negative regulation of transcription from RNA polymerase II promoter
-0.298793	0.0454459	GOBP name	89	0.000605184	0.0153208	regulation of cell morphogenesis
-0.298873	-0.305949	GOBP name	40	0.000501544	0.0131538	negative regulation of cell cycle process
-0.29941	0.139561	GOBP name	641	0	0	macromolecule biosynthetic process
-0.299544	0.140929	GOBP name	81	0.00046603	0.012311	covalent chromatin modification
-0.299774	-0.0701912	KEGG name	68	0.00150923	0.0132309	Ubiquitin mediated proteolysis
-0.300855	0.0461119	GOMF name	111	0.000118599	0.00456899	acid-amino acid ligase activity
-0.301412	0.234372	GOMF name	92	2.09382e-05	0.0010251	sequence-specific DNA binding
-0.302204	-0.138202	GOBP name	71	0.000383911	0.0104056	cell junction organization
-0.302729	0.141519	GOBP name	700	0	0	regulation of RNA metabolic process
-0.304244	0.375934	KEGG name	46	0.000130289	0.00190367	Ribosome biogenesis in eukaryotes
-0.304711	-0.0300439	GOMF name	85	0.000499758	0.0148662	small GTPase regulator activity
-0.304845	0.124391	GOBP name	645	0	0	regulation of transcription, DNA-dependent
-0.30718	0.128285	GOBP name	763	0	0	regulation of cellular macromolecule biosynthetic process
-0.307254	0.0865102	GOBP name	140	7.77802e-06	0.000365868	positive regulation of transcription from RNA polymerase II promoter
-0.30841	0.206397	GOMF name	939	0	0	nucleic acid binding
-0.308823	0.105131	GOBP name	151	2.35991e-06	0.000125592	chromatin modification
-0.309576	0.128473	GOBP name	81	0.00037759	0.0102724	ribonucleoprotein complex assembly
-0.313145	0.0481339	GOBP name	92	0.000258061	0.00740757	cotranslational protein targeting to membrane
-0.314644	-0.0297324	GOCC name	219	1.20976e-08	3.43101e-07	cell junction
-0.317414	0.21021	GOBP name	72	0.000164038	0.00502522	transcription initiation, DNA-dependent
-0.31894	0.142439	GOBP name	623	0	0	cellular macromolecule biosynthetic process
-0.320011	0.074864	GOBP name	91	0.000181724	0.00545248	establishment of protein localization in endoplasmic reticulum
-0.320011	0.074864	GOBP name	91	0.000181724	0.00543013	protein targeting to ER
-0.325532	0.0909488	GOCC name	77	0.000412428	0.00443252	transcription factor complex
-0.330632	-0.0313804	GOCC name	58	0.00177313	0.0163096	focal adhesion
-0.333104	0.0657927	GOBP name	90	0.00011367	0.0037332	SRP-dependent cotranslational protein targeting to membrane
-0.335745	0.13397	GOMF name	71	0.000321034	0.0104782	transcription regulatory region DNA binding
-0.335838	0.0642751	GOMF name	112	1.48894e-05	0.000744468	structural constituent of ribosome
-0.338507	0.172449	GOBP name	1126	0	0	nucleic acid metabolic process
-0.339685	-0.0909654	GOMF name	64	0.000418805	0.0129499	actin binding
-0.33989	0.0575528	GOMF name	104	2.45841e-05	0.00115545	small conjugating protein ligase activity
-0.340317	-0.114083	GOCC name	57	0.000633408	0.00653242	lamellipodium
-0.341927	0.144366	GOMF name	73	0.000184159	0.00665805	regulatory region DNA binding
-0.341927	0.144366	GOMF name	73	0.000184159	0.00655717	regulatory region nucleic acid binding
-0.34474	-0.0237375	GOCC name	60	0.000968324	0.00950634	cell-substrate adherens junction
-0.344846	0.0065768	GOCC name	64	0.000748752	0.00764476	actin cytoskeleton
-0.344856	0.0480581	GOBP name	143	5.89069e-07	3.7347e-05	cellular component disassembly
-0.347565	0.0450995	GOBP name	127	2.04464e-06	0.000112935	cellular process involved in reproduction
-0.347764	0.222934	GOBP name	949	0	0	RNA metabolic process
-0.351423	-0.0374369	GOCC name	63	0.000520876	0.00553974	cell-substrate junction
-0.352391	0.0676404	GOMF name	97	2.2835e-05	0.00109515	ubiquitin-protein ligase activity
-0.352959	0.0513701	GOBP name	142	3.45039e-07	2.28698e-05	cellular component disassembly at cellular level
-0.353927	0.140341	GOMF name	160	1.59534e-08	1.44194e-06	protein binding transcription factor activity
-0.353927	0.140341	GOMF name	160	1.59534e-08	1.38854e-06	transcription factor binding transcription factor activity
-0.355354	0.138445	GOMF name	159	1.64353e-08	1.37939e-06	transcription cofactor activity
-0.358668	0.21741	GOBP name	82	9.07195e-06	0.00041863	rRNA processing
-0.362267	0.192542	GOMF name	52	0.000510941	0.0150089	transcription corepressor activity
-0.362681	0.213723	GOBP name	84	6.45314e-06	0.000307516	rRNA metabolic process
-0.369743	0.197939	GOBP name	60	0.000137103	0.0044231	transcription initiation from RNA polymerase II promoter
-0.370284	-0.0984851	GOCC name	89	6.01486e-06	0.00010774	cell-cell junction
-0.37985	0.26803	GOMF name	128	9.70655e-10	1.14052e-07	nucleic acid binding transcription factor activity
-0.37985	0.26803	GOMF name	128	9.70655e-10	1.08621e-07	sequence-specific DNA binding transcription factor activity
-0.380604	0.189264	GOBP name	145	2.17895e-09	2.33629e-07	RNA catabolic process
-0.382004	0.00551278	GOCC name	94	6.20859e-06	0.00010744	anchoring junction
-0.386204	0.121655	GOMF name	102	1.22631e-06	8.73281e-05	transcription coactivator activity
-0.38897	0.240963	GOBP name	382	0	0	transcription, DNA-dependent
-0.392228	-0.00963986	GOCC name	86	8.20501e-06	0.000132973	adherens junction
-0.398253	0.199216	GOBP name	133	1.84247e-09	2.06669e-07	mRNA catabolic process
-0.39857	0.197291	GOCC name	40	0.000921328	0.00913277	RNA granule
-0.401881	0.236191	GOBP name	564	0	0	RNA biosynthetic process
-0.424875	0.0876096	GOBP name	97	3.0481e-07	2.03887e-05	macromolecular complex disassembly
-0.433961	0.197909	GOBP name	128	2.31053e-10	2.95545e-08	nuclear-transcribed mRNA catabolic process
-0.436749	0.281667	GOBP name	42	7.9761e-05	0.0027431	transcription from RNA polymerase II promoter
-0.437628	0.0928724	GOBP name	96	1.50379e-07	1.06448e-05	cellular macromolecular complex disassembly
-0.44213	0.0159372	GOBP name	57	4.49371e-05	0.00164641	Wnt receptor signaling pathway
-0.466155	0.19965	GOBP name	39	0.000178783	0.0053864	ribonucleoprotein complex biogenesis
-0.467826	0.182255	GOBP name	40	0.000165615	0.0050523	cellular component biogenesis at cellular level
-0.472928	0.166802	GOBP name	94	8.13858e-09	7.23639e-07	nuclear-transcribed mRNA catabolic process, nonsense-mediated decay
-0.474423	0.0909746	GOCC name	30	0.00142202	0.01332	cytosolic small ribosomal subunit
-0.486455	0.105203	GOBP name	82	6.37824e-08	4.84414e-06	protein complex disassembly
-0.495453	0.129234	GOBP name	89	7.78524e-09	7.00768e-07	translational initiation
-0.496795	0.135598	GOCC name	53	7.3211e-06	0.000124581	large ribosomal subunit
-0.502302	0.11164	GOBP name	81	2.76168e-08	2.21268e-06	cellular protein complex disassembly
-0.5157	0.102995	GOBP name	79	1.89934e-08	1.59174e-06	translational elongation
-0.53393	0.115696	GOBP name	75	1.31549e-08	1.14181e-06	translational termination
-0.54077	-0.111742	GOCC name	23	0.000904054	0.0090494	cell-cell adherens junction
-0.544809	0.129493	GOBP name	75	5.99704e-09	5.53473e-07	viral transcription
-0.551506	0.136885	KEGG name	78	1.8072e-09	6.78992e-08	Ribosome
-0.561181	0.165263	GOCC name	44	3.50439e-06	6.38925e-05	cytosolic large ribosomal subunit
-0.564285	0.233295	GOCC name	21	0.000903784	0.00913627	stress granule
-0.727992	-0.597584	GOBP name	8	0.000590694	0.0150586	regulation of transcription involved in G1/S phase of mitotic cell cycle
