# Supplementary material for: Interferon‐regulated suprabasin is essential for stress‐induced stem‐like cell conversion and therapy resistance of human malignancies
Source: Mol Oncol. 2019 Jun 10;13(7):1467–89. doi: 10.1002/1878-0261.12480 (PMC6599850; doi:10.1002/1878-0261.12480)
Supplement: Supplementary file 10 — Table S3. Description of human colon carcinoma and ovarian cancer samples. [file MOL2-13-1467-s010.xlsx]

## Sheet: Sheet1
Colorectal cancer biopsies	Gender	Grade	Age	Location	Predominant morphologic pattern	pT	pN	pM
Patient 1	M	G1	78	sigmoid colon	tubular adenocarcinoma	3	0	X
Patient 2	F	G3	76	ascending colon	mucinous adenocarcinoma	3	0	X
Patient 3	F	G2	80	cecum	tubular adenocarcinoma	3	0	X
Patient 4	F	G2	60	cecum	tubular adenocarcinoma	3	0	X
Patient 5	F	G2	61	cecum	tubular adenocarcinoma	3	0	X
Patient 6	F	G2	82	sigmoid colon	tubular adenocarcinoma	3	0	X
Patient 7	F	G3	78	transverse colon	cribriform adenocarcinoma	3	0	X
Patient 8	F	G2	63	sigmoid colon	tubular adenocarcinoma	3	0	X
Ovarian carcinoma biopsies	Sample	Grade	Stage	pT	Age	Progression	Time To Progression (TTP)
Patient 1	tumor	3	3	3	60	yes	10.5
Patient 2	tumor	3	3	3	41	yes	30.5
Patient 3	tumor	3	3	3	55	yes	5.5
Patient 4	tumor	N.D.	N.D.	N.D.	N.D.	N.D.	N.D.
Patient 5	tumor	3	1	1	61	no	53.5
Patient 6	tumor	3	3	3	64	no	68
Patient 7	tumor	2	3	3	64	yes	8
Patient 8	tumor	2	1	1	57	no	49
Patient 9	tumor	1	3	3	61	yes	23
Patient 10	tumor	3	2	2	64	no	65.5
Patient 11	tumor	2	3	3	58	yes	26
Patient 12	tumor	3	3	N.D.	46	yes	11.5
Patient 13	tumor	3	3	N.D.	64	yes	10.5
Patient 14	tumor	3	3	N.D.	46	yes	4.5
Patient 15	tumor	2	3	N.D.	79	no	25.5
Patient 16	tumor	3	3	3	65	yes	24
Patient 17	tumor	3	3	3	62	yes	12
Patient 18	tumor	3	3	3	76	yes	N.D.
Patient 19	tumor	2	3	3	63	yes	15.5
Patient 20	tumor	2	3	3	69	no	64.5
Patient 21	tumor	2	3	3	40	yes	27.5
Patient 22	tumor	3	3	3	71	yes	19.5
Patient 23	tumor	1	3	3	77	yes	46
Patient 24	tumor	3	3	3	53	no	61.5
Patient 25	tumor	2	4	3	33	no	N.D.
Patient 26	tumor	3	3	2	63	no	25
Patient 27	tumor	3	3	3	42	yes	38.5
Patient 28	tumor	3	3	3	50	yes	41
Patient 29	tumor	3	2	2	58	yes	53.5
Patient 30	tumor	3	3	N.D.	60	no	N.D.
Patient 31	tumor	1	3	3	67	yes	55
Patient 32	tumor	3	3	3	70	yes	11.5
Patient 33	tumor	3	3	3	67	yes	24
Patient 34	tumor	3	N.D.	N.D.	67	yes	N.D.
Patient 35	tumor	3	N.D.	N.D.	75	yes	N.D.
Patient 36	tumor	3	N.D.	N.D.	71	no	N.D.
Patient 37	tumor	3	2	2	65	no	57.5
Patient 38	tumor	3	2	2	49	no	53
Patient 39	tumor	3	4	3	31	yes	N.D.
Patient 40	tumor	3	3	3	41	yes	N.D.
Patient 41	tumor	3	N.D.	N.D.	81	yes	43
Patient 42	tumor	N.D.	N.D.	N.D.	60	yes	N.D.
Patient 43	tumor	3	3	N.D.	84	yes	N.D.
Patient 44	tumor	3	3	3	45	no	20
Patient 45	tumor	3	N.D.	N.D.	55	yes	3.5
Patient 46	tumor	3	3	3	50	yes	14
Patient 47	tumor	3	3	3	60	no	25.5
Patient 48	tumor	3	3	3	56	yes	32.5
Patient 49	tumor	3	3	3	43	no	36
Control 1	control				54
Control 2	control				59
Control 3	control				64
Control 4	control				51
Control 5	control				49
Control 6	control				53
Control 7	control				87
Control 8	control				42
Control 9	control				46
Control 10	control				44
Control 11	control				77
Control 12	control				56
Control 13	control				65
Control 14	control				73
